# Supplementary material for: Amlexanox reduces new-onset atrial fibrillation risk in sepsis by downregulating S100A12: a Mendelian randomization study
Source: Front Cardiovasc Med. 2024 Oct 9;11:1401314. doi: 10.3389/fcvm.2024.1401314 (PMC11496243; doi:10.3389/fcvm.2024.1401314)
Supplement: Supplementary file 1 [file Datasheet1.zip]

Archive with 18 entries (17 files):
- S1-2 and 4-18/
- S1-2 and 4-18/S1.xlsx
- S1-2 and 4-18/S10.xlsx
- S1-2 and 4-18/S11.xlsx
- S1-2 and 4-18/S12.xlsx
- S1-2 and 4-18/S13.xlsx
- S1-2 and 4-18/S14.xlsx
- S1-2 and 4-18/S15.xlsx
- S1-2 and 4-18/S16.xlsx
- S1-2 and 4-18/S17.xlsx
- S1-2 and 4-18/S18.xlsx
- S1-2 and 4-18/S2.xlsx
- S1-2 and 4-18/S4.xlsx
- S1-2 and 4-18/S5.xlsx
- S1-2 and 4-18/S6.xlsx
- S1-2 and 4-18/S7.xlsx
- S1-2 and 4-18/S8.xlsx
- S1-2 and 4-18/S9.xlsx
