# Supplementary material for: Amlexanox reduces new-onset atrial fibrillation risk in sepsis by downregulating S100A12: a Mendelian randomization study
Source: Front Cardiovasc Med. 2024 Oct 9;11:1401314. doi: 10.3389/fcvm.2024.1401314 (PMC11496243; doi:10.3389/fcvm.2024.1401314)
Supplement: Supplementary file 1 [file Datasheet1.zip › S1-2 and 4-18/S1.xlsx]

## Sheet: Sheet1
SNP	effect_allele.exposure	other_allele.exposure	effect_allele.outcome	other_allele.outcome	beta.exposure	beta.outcome	eaf.exposure	eaf.outcome	id.outcome	pval.outcome	se.outcome	outcome	mr_keep.outcome	pval_origin.outcome	data_source.outcome	chr.exposure	pos.exposure	se.exposure	pval.exposure	samplesize.exposure	exposure	mr_keep.exposure	pval_origin.exposure	id.exposure	data_source.exposure	action	mr_keep	samplesize.outcome
rs11054672	A	C	A	C	-0.10467	-0.0014	0.0846667	0.0859	XSC5dc	0.9084	0.0125	Atrial fibrillation	TRUE	reported	textfile	12	12237110	0.0257141	4.6904e-05	486484	Sepsis	TRUE	reported	jbUAV8	textfile	2	TRUE	NA
rs11068069	T	C	T	C	0.0829827	0.0046	0.176434	0.1812	XSC5dc	0.5949	0.0087	Atrial fibrillation	TRUE	reported	textfile	12	116992511	0.0179101	3.59923e-06	486484	Sepsis	TRUE	reported	jbUAV8	textfile	2	TRUE	NA
rs111672372	C	A	C	A	-0.230712	0.0134	0.0162702	0.0164	XSC5dc	0.681201	0.0326	Atrial fibrillation	TRUE	reported	textfile	15	74952908	0.0566665	4.67315e-05	486484	Sepsis	TRUE	reported	jbUAV8	textfile	2	TRUE	NA
rs112431283	A	T	A	T	-0.232949	-0.0473	0.0253229	0.0231	XSC5dc	0.0681397	0.0259	Atrial fibrillation	TRUE	reported	textfile	5	159389136	0.0461558	4.48756e-07	486484	Sepsis	TRUE	reported	jbUAV8	textfile	2	TRUE	NA
rs11585474	A	T	A	T	0.0899442	0.0217	0.120772	0.1245	XSC5dc	0.03843	0.0105	Atrial fibrillation	TRUE	reported	textfile	1	171354942	0.0213394	2.4985e-05	486484	Sepsis	TRUE	reported	jbUAV8	textfile	2	TRUE	NA
rs11980516	T	G	T	G	0.088518	0.0099	0.824145	0.8062	XSC5dc	0.2731	0.009	Atrial fibrillation	TRUE	reported	textfile	7	41045825	0.0180583	9.49708e-07	486484	Sepsis	TRUE	reported	jbUAV8	textfile	2	TRUE	NA
rs12217567	A	G	A	G	0.0675079	0.0037	0.326186	0.3283	XSC5dc	0.6268	0.0075	Atrial fibrillation	TRUE	reported	textfile	10	50839403	0.0152622	9.72389e-06	486484	Sepsis	TRUE	reported	jbUAV8	textfile	2	TRUE	NA
rs12544445	T	C	T	C	-0.0854932	0.0021	0.18267	0.178	XSC5dc	0.8208	0.0095	Atrial fibrillation	TRUE	reported	textfile	8	98443863	0.0182898	2.9487e-06	486484	Sepsis	TRUE	reported	jbUAV8	textfile	2	TRUE	NA
rs12626746	C	T	C	T	-0.0616964	0.0061	0.660234	0.6388	XSC5dc	0.3949	0.0072	Atrial fibrillation	TRUE	reported	textfile	21	47548011	0.0145312	2.17821e-05	486484	Sepsis	TRUE	reported	jbUAV8	textfile	2	TRUE	NA
rs12966260	T	C	T	C	0.107986	0.0127	0.0872763	0.0853	XSC5dc	0.3323	0.0131	Atrial fibrillation	TRUE	reported	textfile	18	52898831	0.024746	1.27832e-05	486484	Sepsis	TRUE	reported	jbUAV8	textfile	2	TRUE	NA
rs13332167	C	T	C	T	0.076987	0.0204	0.155548	0.1529	XSC5dc	0.0321803	0.0095	Atrial fibrillation	TRUE	reported	textfile	16	30557226	0.0187987	4.2157e-05	486484	Sepsis	TRUE	reported	jbUAV8	textfile	2	TRUE	NA
rs139409755	T	C	T	C	-0.166688	-0.0184	0.040868	0.0389	XSC5dc	0.3067	0.018	Atrial fibrillation	TRUE	reported	textfile	16	350025	0.0346913	1.54828e-06	486484	Sepsis	TRUE	reported	jbUAV8	textfile	2	TRUE	NA
rs142756377	A	G	A	G	0.236259	0.0091	0.0160256	0.0152	XSC5dc	0.758799	0.0297	Atrial fibrillation	TRUE	reported	textfile	22	31993120	0.0543285	1.36937e-05	486484	Sepsis	TRUE	reported	jbUAV8	textfile	2	TRUE	NA
rs144609940	T	G	T	G	0.278745	-0.0293	0.0105113	0.0104	XSC5dc	0.4714	0.0407	Atrial fibrillation	TRUE	reported	textfile	1	7749697	0.0681939	4.35983e-05	486484	Sepsis	TRUE	reported	jbUAV8	textfile	2	TRUE	NA
rs145194133	G	A	G	A	-0.102156	0.011	0.0919923	0.0978	XSC5dc	0.386	0.0126	Atrial fibrillation	TRUE	reported	textfile	6	483058	0.0249958	4.37109e-05	486484	Sepsis	TRUE	reported	jbUAV8	textfile	2	TRUE	NA
rs147793338	A	G	A	G	0.193076	0.0517	0.0301634	0.0294	XSC5dc	0.0276898	0.0235	Atrial fibrillation	TRUE	reported	textfile	6	104002954	0.0422191	4.80386e-06	486484	Sepsis	TRUE	reported	jbUAV8	textfile	2	TRUE	NA
rs1501778	C	T	C	T	-0.28977	-0.0663	0.00956413	0.0092	XSC5dc	0.0721107	0.0368	Atrial fibrillation	TRUE	reported	textfile	5	10956146	0.0712037	4.70966e-05	486484	Sepsis	TRUE	reported	jbUAV8	textfile	2	TRUE	NA
rs150753765	G	A	G	A	-0.272048	0.0075	0.0156981	0.0172	XSC5dc	0.797	0.0291	Atrial fibrillation	TRUE	reported	textfile	3	1821906	0.0558148	1.09297e-06	486484	Sepsis	TRUE	reported	jbUAV8	textfile	2	TRUE	NA
rs150786526	C	T	C	T	-0.197385	-0.0112	0.0219537	0.0308	XSC5dc	0.606301	0.0218	Atrial fibrillation	TRUE	reported	textfile	11	122909531	0.047042	2.71757e-05	486484	Sepsis	TRUE	reported	jbUAV8	textfile	2	TRUE	NA
rs17617398	A	C	A	C	0.0873906	0.0068	0.114543	0.1132	XSC5dc	0.5235	0.0107	Atrial fibrillation	TRUE	reported	textfile	5	128982771	0.0214849	4.75116e-05	486484	Sepsis	TRUE	reported	jbUAV8	textfile	2	TRUE	NA
rs2226602	T	A	T	A	0.0755843	0.0016	0.232284	0.2285	XSC5dc	0.8458	0.008	Atrial fibrillation	TRUE	reported	textfile	11	87657063	0.0161831	3.00372e-06	486484	Sepsis	TRUE	reported	jbUAV8	textfile	2	TRUE	NA
rs2922006	T	A	T	A	-0.0847029	-0.0124	0.847898	0.8358	XSC5dc	0.1997	0.0097	Atrial fibrillation	TRUE	reported	textfile	2	45230181	0.0190933	9.15356e-06	486484	Sepsis	TRUE	reported	jbUAV8	textfile	2	TRUE	NA
rs34622735	C	T	C	T	-0.0769841	0.0088	0.165461	0.1705	XSC5dc	0.3208	0.0088	Atrial fibrillation	TRUE	reported	textfile	3	137790030	0.0183593	2.75055e-05	486484	Sepsis	TRUE	reported	jbUAV8	textfile	2	TRUE	NA
rs38529	T	C	T	C	-0.0826391	-0.0087	0.137151	0.1395	XSC5dc	0.4157	0.0107	Atrial fibrillation	TRUE	reported	textfile	7	148954868	0.0201755	4.20339e-05	486484	Sepsis	TRUE	reported	jbUAV8	textfile	2	TRUE	NA
rs398362	G	T	G	T	0.271216	0.0242	0.0114767	0.0099	XSC5dc	0.4542	0.0324	Atrial fibrillation	TRUE	reported	textfile	18	37543454	0.0649441	2.96504e-05	486484	Sepsis	TRUE	reported	jbUAV8	textfile	2	TRUE	NA
rs4656984	C	T	C	T	-0.059155	-0.0087	0.612476	0.6003	XSC5dc	0.2153	0.007	Atrial fibrillation	TRUE	reported	textfile	1	161078909	0.0140706	2.6206e-05	486484	Sepsis	TRUE	reported	jbUAV8	textfile	2	TRUE	NA
rs4674666	A	G	A	G	-0.081721	-0.0132	0.861641	0.8445	XSC5dc	0.1787	0.0098	Atrial fibrillation	TRUE	reported	textfile	2	223425227	0.0198085	3.69862e-05	486484	Sepsis	TRUE	reported	jbUAV8	textfile	2	TRUE	NA
rs4841254	A	G	A	G	-0.0684439	0.0085	0.653392	0.6442	XSC5dc	0.2289	0.007	Atrial fibrillation	TRUE	reported	textfile	8	9791143	0.0143515	1.85055e-06	486484	Sepsis	TRUE	reported	jbUAV8	textfile	2	TRUE	NA
rs4969451	C	G	C	G	0.2404	0.013	0.0151697	0.0149	XSC5dc	0.6703	0.0304	Atrial fibrillation	TRUE	reported	textfile	17	79445570	0.0562018	1.89051e-05	486484	Sepsis	TRUE	reported	jbUAV8	textfile	2	TRUE	NA
rs56268267	T	A	T	A	-0.0723323	0.0054	0.217029	0.224	XSC5dc	0.5018	0.008	Atrial fibrillation	TRUE	reported	textfile	13	85293982	0.0166577	1.41023e-05	486484	Sepsis	TRUE	reported	jbUAV8	textfile	2	TRUE	NA
rs6123757	A	G	A	G	0.102408	0.0144	0.0938974	0.0979	XSC5dc	0.2055	0.0114	Atrial fibrillation	TRUE	reported	textfile	20	56562591	0.0235759	1.40062e-05	486484	Sepsis	TRUE	reported	jbUAV8	textfile	2	TRUE	NA
rs72820148	T	A	T	A	0.122046	-0.0043	0.0757037	0.0703	XSC5dc	0.7683	0.0145	Atrial fibrillation	TRUE	reported	textfile	10	109950239	0.0264923	4.08809e-06	486484	Sepsis	TRUE	reported	jbUAV8	textfile	2	TRUE	NA
rs73177009	T	G	T	G	-0.0864107	-0.0255	0.121325	0.1192	XSC5dc	0.0147499	0.0105	Atrial fibrillation	TRUE	reported	textfile	3	172745669	0.0210172	3.93233e-05	486484	Sepsis	TRUE	reported	jbUAV8	textfile	2	TRUE	NA
rs73300965	A	C	A	C	-0.284837	0.0221	0.0175145	0.0107	XSC5dc	0.6557	0.0495	Atrial fibrillation	TRUE	reported	textfile	14	41615034	0.0600711	2.11968e-06	486484	Sepsis	TRUE	reported	jbUAV8	textfile	2	TRUE	NA
rs74726664	A	C	A	C	0.140091	-0.0131	0.0465127	0.0438	XSC5dc	0.4591	0.0177	Atrial fibrillation	TRUE	reported	textfile	15	35670038	0.0324692	1.59897e-05	486484	Sepsis	TRUE	reported	jbUAV8	textfile	2	TRUE	NA
rs79927976	C	T	C	T	-0.211478	-0.0075	0.0185094	0.0167	XSC5dc	0.8222	0.0333	Atrial fibrillation	TRUE	reported	textfile	9	85397429	0.0508685	3.21973e-05	486484	Sepsis	TRUE	reported	jbUAV8	textfile	2	TRUE	NA
rs80054869	C	T	C	T	-0.300263	-0.0173	0.0120748	0.0111	XSC5dc	0.636999	0.0367	Atrial fibrillation	TRUE	reported	textfile	4	124945785	0.0635077	2.26772e-06	486484	Sepsis	TRUE	reported	jbUAV8	textfile	2	TRUE	NA
rs8015217	G	A	G	A	-0.100108	-0.0163	0.0987546	0.1065	XSC5dc	0.1351	0.0109	Atrial fibrillation	TRUE	reported	textfile	14	63815860	0.0229473	1.28579e-05	486484	Sepsis	TRUE	reported	jbUAV8	textfile	2	TRUE	NA
rs80275828	A	G	A	G	-0.152794	0.0105	0.0360852	0.0333	XSC5dc	0.6109	0.0207	Atrial fibrillation	TRUE	reported	textfile	3	30817739	0.0366485	3.0571e-05	486484	Sepsis	TRUE	reported	jbUAV8	textfile	2	TRUE	NA
rs884992	T	C	T	C	-0.0612812	-0.0017	0.66546	0.659	XSC5dc	0.8132	0.0072	Atrial fibrillation	TRUE	reported	textfile	9	116357408	0.0145076	2.39933e-05	486484	Sepsis	TRUE	reported	jbUAV8	textfile	2	TRUE	NA
rs9366045	C	T	C	T	-0.0584347	0.0104	0.402561	0.4188	XSC5dc	0.1247	0.0068	Atrial fibrillation	TRUE	reported	textfile	6	167093294	0.0139929	2.96633e-05	486484	Sepsis	TRUE	reported	jbUAV8	textfile	2	TRUE	NA
