# Supplementary material for: Amlexanox reduces new-onset atrial fibrillation risk in sepsis by downregulating S100A12: a Mendelian randomization study
Source: Front Cardiovasc Med. 2024 Oct 9;11:1401314. doi: 10.3389/fcvm.2024.1401314 (PMC11496243; doi:10.3389/fcvm.2024.1401314)
Supplement: Supplementary file 1 [file Datasheet1.zip › S1-2 and 4-18/S10.xlsx]

## Sheet: Sheet1
adj.P.Val	AveExpr	B	Betweenness	BottleNeck	Closeness	ClusteringCoefficient	Degree	DMNC	EcCentricity	EPC	GSM2102184	GSM2102185	GSM2102186	GSM2102187	GSM2102198	GSM2102199	GSM2102200	GSM2102201	GSM2102202	identifier	logFC	MCC	MNC	name	node_degree	P.Value	Radiality	S100A12	shared name	Stress	t
0.964453	5.09446	-6.16373	0	1	12	1	4	0.56839	0.5	3.949	5.03754	5.27406	5.06667	5.07002	4.96485	5.00009	4.8414	5.13652	5.15645	9606.ENSP00000233202	-0.00328868	24	4	SLC11A1	4	0.907584	1.35		SLC11A1	0	-0.116428
0.121078	5.2215	-3.14486	29.8127	4	20	0.61053	20	0.71237	1	8.696	5.52987	5.63358	5.87035	5.50597	4.40557	5.12095	4.9755	5.61649	4.58806	9606.ENSP00000363089	0.141824	8609304	20	TLR4	20	0.0126091	2.15		TLR4	148	2.54794
0.169904	6.37016	-3.68735	5.59055	1	17	0.79121	14	0.8108	0.5	7.82	6.79777	6.52983	6.52225	6.34626	6.4552	5.6449	6.4283	6.2454	6.59646	9606.ENSP00000357727	0.191916	4078080	14	S100A9	14	0.0238466	1.85		S100A9	38	2.3003
0.0314984	4.70137	-0.923747	18.1222	3	19	0.67974	18	0.76396	0.5	8.336	4.48215	4.39975	4.89152	3.90814	4.74554	3.84163	3.98455	3.03669	4.83914	9606.ENSP00000357726	0.439304	8563824	18	S100A12	18	0.0010121	2.05	S100A12	S100A12	98	3.40328
0.245971	5.67633	-4.2852	1.56178	1	16	0.89394	12	0.86346	0.5	7.183	5.54334	5.6446	5.85879	5.07717	5.77633	4.53164	6.17837	5.33888	5.66224	9606.ENSP00000357721	0.24253	816480	12	S100A8	12	0.0490068	1.75		S100A8	14	1.99676
0.539844	3.71847	-5.50844	0.65385	1	14.5	0.91667	9	0.78759	0.5	6.275	3.58665	3.86958	3.58712	3.53377	3.62458	3.76747	3.60784	3.64402	3.80298	9606.ENSP00000357711	0.0385175	15120	9	S100A7	9	0.243595	1.6		S100A7	6	1.17408
0.485184	10.2638	-5.34968	4.55074	1	17.5	0.81905	15	0.86128	0.5	8.072	10.4865	10.2581	10.5158	10.5264	9.70056	9.94648	10.2595	10.3384	9.91058	9606.ENSP00000345347	0.0657515	8225280	15	HMGB1	15	0.194137	1.9		HMGB1	38	1.30863
0.39813	5.32583	-5.05299	8.43653	1	18.5	0.75735	17	0.83382	0.5	8.291	4.71857	6.4949	4.43981	3.94734	4.08019	3.6546	5.3708	4.7976	4.06923	9606.ENSP00000306512	-0.370475	8608320	17	CXCL8	17	0.129719	2		CXCL8	66	-1.52984
0.179463	5.54852	-3.76994	23.2699	1	19.5	0.64327	19	0.73707	0.5	8.441	4.98484	5.44675	4.86148	5.36663	4.91637	4.91819	5.73044	5.69108	5.16393	9606.ENSP00000263341	-0.360014	8608464	19	IL1B	19	0.0263073	2.1		IL1B	122	-2.26054
0.550614	4.21673	-5.53612	5.37304	1	17.5	0.80952	15	0.85126	0.5	8.002	3.97006	4.32881	4.12486	4.09107	4.42829	4.32174	3.97682	4.28024	4.43004	9606.ENSP00000225275	-0.0326543	8392440	15	MPO	15	0.253707	1.9		MPO	40	-1.14907
0.740017	4.85749	-5.92864	4.5524	1	17.5	0.81905	15	0.86128	0.5	7.969	4.8059	5.03454	4.83144	4.77531	5.03226	4.84846	4.56509	4.73504	5.02927	9606.ENSP00000364210	0.024312	8401680	15	AGER	15	0.481121	1.9		AGER	38	0.70757
