# Supplementary material for: Amlexanox reduces new-onset atrial fibrillation risk in sepsis by downregulating S100A12: a Mendelian randomization study
Source: Front Cardiovasc Med. 2024 Oct 9;11:1401314. doi: 10.3389/fcvm.2024.1401314 (PMC11496243; doi:10.3389/fcvm.2024.1401314)
Supplement: Supplementary file 1 [file Datasheet1.zip › S1-2 and 4-18/S11.xlsx]

## Sheet: Sheet1
AverageShortestPathLength	BetweennessCentrality	circle	ClosenessCentrality	ClusteringCoefficient	Degree	degree.layout	Eccentricity	logFC	name	NeighborhoodConnectivity	NumberOfDirectedEdges	NumberOfUndirectedEdges	P.Value	PartnerOfMultiEdgedNodePairs	Radiality	S100A12	SelfLoops	shared name	Stress	TopologicalCoefficient
2.47059	0	circle	0.404762	0	1	1	3	0.318377	HMGB1	8	0	1	1.23553e-09	0	0.816176		0	HMGB1	0	0
2.47059	0	circle	0.404762	0	1	1	3	1.46608	MPO	8	0	1	6.16047e-13	0	0.816176		0	MPO	0	0
1.52941	0.494859		0.653846	0	8	8	2		S100A12	3.625	0	8		0	0.933824	S100A12	0	S100A12	354	0.291667
2.35294	0.00388072		0.425	0	2	2	4	-4.44955e-06	JUN	7.5	0	2	0.691132	0	0.830882		0	JUN	8	0.8125
2.23529	0.0213002		0.447368	0	3	3	4	-3.97294e-06	NFKB1	6	0	3	0.577849	0	0.845588		0	NFKB1	30	0.625
2.23529	0.0311275	circle	0.447368	0	3	3	3	0.00398848	AGER	4.66667	0	3	0.920332	0	0.845588		0	AGER	34	0.52381
2.23529	0.0213002		0.447368	0	3	3	4	-3.97294e-06	RELA	6	0	3	1.47358e-21	0	0.845588		0	RELA	30	0.625
2.35294	0.00988562		0.425	0	2	2	4	-3.97294e-06	SPI1	6	0	2	1.66993e-14	0	0.830882		0	SPI1	14	0.625
2.35294	0.0121324		0.425	0	2	2	4	-3.97294e-06	STAT6	5.5	0	2	7.47787e-12	0	0.830882		0	STAT6	16	0.5625
2.35294	0.00388072		0.425	0	2	2	4	-3.97294e-06	NFKBIA	7.5	0	2	2.49246e-33	0	0.830882		0	NFKBIA	8	0.8125
2.35294	0.0425245	circle	0.425	0	2	2	3	0.0898144	S100A7	5	0	2	0.0283214	0	0.830882		0	S100A7	46	0.571429
3.05882	0.00551471		0.326923	0	2	2	4	0.0319047	GLI1	2.5	0	2	0.144068	0	0.742647		0	GLI1	4	0.75
2.11765	0.0903186	circle	0.472222	0	4	4	3	0.89155	TLR4	3.5	0	4	3.84988e-24	0	0.860294		0	TLR4	68	0.357143
2.35294	0.00988562		0.425	0	2	2	4	-4.44955e-06	IRF8	6	0	2	6.04346e-15	0	0.830882		0	IRF8	14	0.625
2.23529	0.0810749	circle	0.447368	0	3	3	3	1.5708	S100A9	4.33333	0	3	1.41238e-79	0	0.845588		0	S100A9	88	0.47619
1.64706	0.297514	circle	0.607143	0	8	8	3	0.014932	IL1B	3.125	0	8	0.884133	0	0.919118		0	IL1B	242	0.303571
1.76471	0.214793		0.566667	0	7	7	3	-0.529863	CXCL8	3.28571	0	7	4.828e-06	0	0.904412		0	CXCL8	184	0.326531
2.11765	0.0497141		0.472222	0	3	3	3	-0.0339016	CEBPB	6	0	3	1.49434e-25	0	0.860294		0	CEBPB	60	0.555556
