# Supplementary material for: Amlexanox reduces new-onset atrial fibrillation risk in sepsis by downregulating S100A12: a Mendelian randomization study
Source: Front Cardiovasc Med. 2024 Oct 9;11:1401314. doi: 10.3389/fcvm.2024.1401314 (PMC11496243; doi:10.3389/fcvm.2024.1401314)
Supplement: Supplementary file 1 [file Datasheet1.zip › S1-2 and 4-18/S13.xlsx]

## Sheet: Sheet1
ONTOLOGY	ID	Description	GeneRatio	BgRatio	pvalue	p.adjust	qvalue	geneID	Count
BP	GO:0032496	response to lipopolysaccharide	45546	348/18870	1.18576e-14	9.93434e-12	3.1637e-12	CXCL8/HMGB1/IL1B/MPO/S100A7/S100A8/S100A9/SLC11A1/TLR4	9
BP	GO:0002237	response to molecule of bacterial origin	45546	369/18870	2.01712e-14	9.93434e-12	3.1637e-12	CXCL8/HMGB1/IL1B/MPO/S100A7/S100A8/S100A9/SLC11A1/TLR4	9
BP	GO:0097529	myeloid leukocyte migration	45515	242/18870	1.04053e-13	3.4164e-11	1.08799e-11	AGER/CXCL8/HMGB1/IL1B/S100A12/S100A7/S100A8/S100A9	8
BP	GO:0050900	leukocyte migration	45515	396/18870	5.47737e-12	1.3488e-09	4.29541e-10	AGER/CXCL8/HMGB1/IL1B/S100A12/S100A7/S100A8/S100A9	8
BP	GO:0030595	leukocyte chemotaxis	45484	240/18870	1.55901e-11	2.72024e-09	8.66291e-10	CXCL8/HMGB1/IL1B/S100A12/S100A7/S100A8/S100A9	7
BP	GO:0006935	chemotaxis	45515	468/18870	2.08569e-11	2.72024e-09	8.66291e-10	AGER/CXCL8/HMGB1/IL1B/S100A12/S100A7/S100A8/S100A9	8
BP	GO:0042330	taxis	45515	470/18870	2.158e-11	2.72024e-09	8.66291e-10	AGER/CXCL8/HMGB1/IL1B/S100A12/S100A7/S100A8/S100A9	8
BP	GO:0014002	astrocyte development	45423	43/18870	2.20933e-11	2.72024e-09	8.66291e-10	AGER/IL1B/S100A8/S100A9/TLR4	5
BP	GO:0071621	granulocyte chemotaxis	45454	130/18870	4.2748e-11	4.67853e-09	1.48993e-09	CXCL8/IL1B/S100A12/S100A7/S100A8/S100A9	6
BP	GO:0051092	positive regulation of NF-kappaB transcription factor activity	45454	150/18870	1.02019e-10	1.00489e-08	3.20018e-09	AGER/IL1B/S100A12/S100A8/S100A9/TLR4	6
BP	GO:0097530	granulocyte migration	45454	156/18870	1.29419e-10	1.0764e-08	3.42791e-09	CXCL8/IL1B/S100A12/S100A7/S100A8/S100A9	6
BP	GO:0060326	cell chemotaxis	45484	325/18870	1.31135e-10	1.0764e-08	3.42791e-09	CXCL8/HMGB1/IL1B/S100A12/S100A7/S100A8/S100A9	7
BP	GO:0042742	defense response to bacterium	45484	330/18870	1.45933e-10	1.10572e-08	3.5213e-09	IL1B/MPO/S100A12/S100A8/S100A9/SLC11A1/TLR4	7
BP	GO:0009620	response to fungus	45423	67/18870	2.20252e-10	1.54963e-08	4.93497e-09	MPO/S100A12/S100A8/S100A9/TLR4	5
BP	GO:0048708	astrocyte differentiation	45423	87/18870	8.38209e-10	5.50424e-08	1.75289e-08	AGER/IL1B/S100A8/S100A9/TLR4	5
BP	GO:0002274	myeloid leukocyte activation	45454	241/18870	1.78614e-09	1.09959e-07	3.50178e-08	AGER/CXCL8/HMGB1/S100A12/SLC11A1/TLR4	6
BP	GO:0051091	positive regulation of DNA-binding transcription factor activity	45454	244/18870	1.92394e-09	1.11475e-07	3.55006e-08	AGER/IL1B/S100A12/S100A8/S100A9/TLR4	6
BP	GO:0030593	neutrophil chemotaxis	45423	107/18870	2.39882e-09	1.31269e-07	4.1804e-08	CXCL8/IL1B/S100A12/S100A8/S100A9	5
BP	GO:0006959	humoral immune response	45454	258/18870	2.68934e-09	1.39421e-07	4.44001e-08	CXCL8/IL1B/S100A12/S100A7/S100A9/SLC11A1	6
BP	GO:0021782	glial cell development	45423	122/18870	4.65875e-09	2.29443e-07	7.30688e-08	AGER/IL1B/S100A8/S100A9/TLR4	5
BP	GO:1990266	neutrophil migration	45423	129/18870	6.17431e-09	2.89604e-07	9.22278e-08	CXCL8/IL1B/S100A12/S100A8/S100A9	5
BP	GO:0019730	antimicrobial humoral response	45423	133/18870	7.20231e-09	3.22467e-07	1.02693e-07	CXCL8/S100A12/S100A7/S100A9/SLC11A1	5
BP	GO:0042088	T-helper 1 type immune response	45393	48/18870	1.20004e-08	5.13932e-07	1.63667e-07	HMGB1/IL1B/SLC11A1/TLR4	4
BP	GO:0050729	positive regulation of inflammatory response	45423	152/18870	1.4106e-08	5.78932e-07	1.84367e-07	IL1B/S100A12/S100A8/S100A9/TLR4	5
BP	GO:0050832	defense response to fungus	45393	56/18870	2.25983e-08	8.90371e-07	2.83549e-07	MPO/S100A12/S100A8/S100A9	4
BP	GO:0051090	regulation of DNA-binding transcription factor activity	45454	406/18870	4.03266e-08	1.52776e-06	4.86531e-07	AGER/IL1B/S100A12/S100A8/S100A9/TLR4	6
BP	GO:0070486	leukocyte aggregation	45362	13/18870	4.2012e-08	1.53266e-06	4.88092e-07	IL1B/S100A8/S100A9	3
BP	GO:0050727	regulation of inflammatory response	45454	425/18870	5.29157e-08	1.8615e-06	5.92815e-07	AGER/IL1B/S100A12/S100A8/S100A9/TLR4	6
BP	GO:0032722	positive regulation of chemokine production	45393	72/18870	6.29979e-08	2.13975e-06	6.81429e-07	AGER/HMGB1/IL1B/TLR4	4
BP	GO:0043410	positive regulation of MAPK cascade	45454	474/18870	1.01063e-07	3.31824e-06	1.05673e-06	AGER/HMGB1/IL1B/S100A12/S100A7/TLR4	6
BP	GO:0031349	positive regulation of defense response	45454	480/18870	1.08878e-07	3.45239e-06	1.09945e-06	HMGB1/IL1B/S100A12/S100A8/S100A9/TLR4	6
BP	GO:0061844	antimicrobial humoral immune response mediated by antimicrobial peptide	45393	83/18870	1.12159e-07	3.45239e-06	1.09945e-06	CXCL8/S100A12/S100A7/S100A9	4
BP	GO:0046330	positive regulation of JNK cascade	45393	88/18870	1.42115e-07	4.24191e-06	1.35088e-06	AGER/HMGB1/IL1B/TLR4	4
BP	GO:0010001	glial cell differentiation	45423	252/18870	1.76649e-07	5.11761e-06	1.62976e-06	AGER/IL1B/S100A8/S100A9/TLR4	5
BP	GO:0032755	positive regulation of interleukin-6 production	45393	101/18870	2.47869e-07	6.97573e-06	2.2215e-06	AGER/HMGB1/IL1B/TLR4	4
BP	GO:0032642	regulation of chemokine production	45393	104/18870	2.78897e-07	7.63092e-06	2.43015e-06	AGER/HMGB1/IL1B/TLR4	4
BP	GO:0032602	chemokine production	45393	105/18870	2.89856e-07	7.71643e-06	2.45738e-06	AGER/HMGB1/IL1B/TLR4	4
BP	GO:0046651	lymphocyte proliferation	45423	307/18870	4.7046e-07	1.18075e-05	3.76024e-06	AGER/HMGB1/IL1B/SLC11A1/TLR4	5
BP	GO:0032609	type II interferon production	45393	119/18870	4.79494e-07	1.18075e-05	3.76024e-06	HMGB1/IL1B/SLC11A1/TLR4	4
BP	GO:0032649	regulation of type II interferon production	45393	119/18870	4.79494e-07	1.18075e-05	3.76024e-06	HMGB1/IL1B/SLC11A1/TLR4	4
BP	GO:0070372	regulation of ERK1 and ERK2 cascade	45423	313/18870	5.17759e-07	1.21385e-05	3.86563e-06	AGER/HMGB1/IL1B/S100A7/TLR4	5
BP	GO:0032943	mononuclear cell proliferation	45423	314/18870	5.25996e-07	1.21385e-05	3.86563e-06	AGER/HMGB1/IL1B/SLC11A1/TLR4	5
BP	GO:0032874	positive regulation of stress-activated MAPK cascade	45393	122/18870	5.29902e-07	1.21385e-05	3.86563e-06	AGER/HMGB1/IL1B/TLR4	4
BP	GO:0070304	positive regulation of stress-activated protein kinase signaling cascade	45393	124/18870	5.65634e-07	1.26625e-05	4.03251e-06	AGER/HMGB1/IL1B/TLR4	4
BP	GO:0046328	regulation of JNK cascade	45393	132/18870	7.26785e-07	1.5742e-05	5.01321e-06	AGER/HMGB1/IL1B/TLR4	4
BP	GO:0070371	ERK1 and ERK2 cascade	45423	336/18870	7.35158e-07	1.5742e-05	5.01321e-06	AGER/HMGB1/IL1B/S100A7/TLR4	5
BP	GO:0042063	gliogenesis	45423	338/18870	7.57028e-07	1.58654e-05	5.05251e-06	AGER/IL1B/S100A8/S100A9/TLR4	5
BP	GO:0045862	positive regulation of proteolysis	45423	350/18870	8.99319e-07	1.80782e-05	5.75719e-06	AGER/HMGB1/IL1B/S100A8/S100A9	5
BP	GO:0070661	leukocyte proliferation	45423	350/18870	8.99319e-07	1.80782e-05	5.75719e-06	AGER/HMGB1/IL1B/SLC11A1/TLR4	5
BP	GO:0050671	positive regulation of lymphocyte proliferation	45393	145/18870	1.05852e-06	2.0444e-05	6.51062e-06	AGER/HMGB1/IL1B/TLR4	4
BP	GO:0050921	positive regulation of chemotaxis	45393	145/18870	1.05852e-06	2.0444e-05	6.51062e-06	AGER/CXCL8/HMGB1/S100A7	4
BP	GO:0032946	positive regulation of mononuclear cell proliferation	45393	148/18870	1.14883e-06	2.17615e-05	6.93019e-06	AGER/HMGB1/IL1B/TLR4	4
BP	GO:0002687	positive regulation of leukocyte migration	45393	149/18870	1.18017e-06	2.19334e-05	6.98492e-06	AGER/CXCL8/HMGB1/S100A7	4
BP	GO:0002460	adaptive immune response based on somatic recombination of immune receptors built from immunoglobulin superfamily domains	45423	380/18870	1.3489e-06	2.46049e-05	7.83569e-06	AGER/HMGB1/IL1B/SLC11A1/TLR4	5
BP	GO:0010950	positive regulation of endopeptidase activity	45393	156/18870	1.41771e-06	2.539e-05	8.08571e-06	AGER/HMGB1/S100A8/S100A9	4
BP	GO:0007254	JNK cascade	45393	163/18870	1.68912e-06	2.97105e-05	9.46163e-06	AGER/HMGB1/IL1B/TLR4	4
BP	GO:0032735	positive regulation of interleukin-12 production	45362	43/18870	1.79561e-06	3.085e-05	9.82454e-06	AGER/HMGB1/TLR4	3
BP	GO:0070665	positive regulation of leukocyte proliferation	45393	166/18870	1.81655e-06	3.085e-05	9.82454e-06	AGER/HMGB1/IL1B/TLR4	4
BP	GO:0010952	positive regulation of peptidase activity	45393	170/18870	1.99741e-06	3.33466e-05	1.06196e-05	AGER/HMGB1/S100A8/S100A9	4
BP	GO:0007159	leukocyte cell-cell adhesion	45423	419/18870	2.18095e-06	3.58039e-05	1.14021e-05	AGER/HMGB1/IL1B/S100A8/S100A9	5
BP	GO:0032635	interleukin-6 production	45393	177/18870	2.3457e-06	3.72663e-05	1.18679e-05	AGER/HMGB1/IL1B/TLR4	4
BP	GO:0032675	regulation of interleukin-6 production	45393	177/18870	2.3457e-06	3.72663e-05	1.18679e-05	AGER/HMGB1/IL1B/TLR4	4
BP	GO:0032872	regulation of stress-activated MAPK cascade	45393	186/18870	2.85749e-06	4.46767e-05	1.42278e-05	AGER/HMGB1/IL1B/TLR4	4
BP	GO:0070302	regulation of stress-activated protein kinase signaling cascade	45393	189/18870	3.04521e-06	4.68676e-05	1.49255e-05	AGER/HMGB1/IL1B/TLR4	4
BP	GO:0002822	regulation of adaptive immune response based on somatic recombination of immune receptors built from immunoglobulin superfamily domains	45393	193/18870	3.30955e-06	5.01524e-05	1.59716e-05	AGER/HMGB1/IL1B/SLC11A1	4
BP	GO:0071674	mononuclear cell migration	45393	207/18870	4.37048e-06	6.52261e-05	2.0772e-05	AGER/HMGB1/S100A12/S100A7	4
BP	GO:0002819	regulation of adaptive immune response	45393	208/18870	4.45484e-06	6.54928e-05	2.08569e-05	AGER/HMGB1/IL1B/SLC11A1	4
BP	GO:0042098	T cell proliferation	45393	213/18870	4.89492e-06	7.09044e-05	2.25803e-05	AGER/HMGB1/IL1B/SLC11A1	4
BP	GO:0001819	positive regulation of cytokine production	45423	499/18870	5.13311e-06	7.3277e-05	2.33359e-05	AGER/HMGB1/IL1B/SLC11A1/TLR4	5
BP	GO:0070374	positive regulation of ERK1 and ERK2 cascade	45393	218/18870	5.36646e-06	7.55138e-05	2.40482e-05	AGER/HMGB1/S100A7/TLR4	4
BP	GO:0032757	positive regulation of interleukin-8 production	45362	63/18870	5.74125e-06	7.96497e-05	2.53653e-05	HMGB1/IL1B/TLR4	3
BP	GO:0032615	interleukin-12 production	45362	64/18870	6.02168e-06	8.12515e-05	2.58754e-05	AGER/HMGB1/TLR4	3
BP	GO:0032655	regulation of interleukin-12 production	45362	64/18870	6.02168e-06	8.12515e-05	2.58754e-05	AGER/HMGB1/TLR4	3
BP	GO:0071222	cellular response to lipopolysaccharide	45393	226/18870	6.18992e-06	8.17945e-05	2.60484e-05	CXCL8/HMGB1/IL1B/TLR4	4
BP	GO:0032613	interleukin-10 production	45362	65/18870	6.31105e-06	8.17945e-05	2.60484e-05	AGER/HMGB1/TLR4	3
BP	GO:0032653	regulation of interleukin-10 production	45362	65/18870	6.31105e-06	8.17945e-05	2.60484e-05	AGER/HMGB1/TLR4	3
BP	GO:0002685	regulation of leukocyte migration	45393	230/18870	6.63507e-06	8.37891e-05	2.66836e-05	AGER/CXCL8/HMGB1/S100A7	4
BP	GO:0051403	stress-activated MAPK cascade	45393	230/18870	6.63507e-06	8.37891e-05	2.66836e-05	AGER/HMGB1/IL1B/TLR4	4
BP	GO:0050920	regulation of chemotaxis	45393	232/18870	6.86634e-06	8.5612e-05	2.72641e-05	AGER/CXCL8/HMGB1/S100A7	4
BP	GO:0006909	phagocytosis	45393	237/18870	7.47062e-06	8.90727e-05	2.83662e-05	HMGB1/IL1B/SLC11A1/TLR4	4
BP	GO:0050918	positive chemotaxis	45362	69/18870	7.56044e-06	8.90727e-05	2.83662e-05	AGER/CXCL8/HMGB1	3
BP	GO:1901224	positive regulation of non-canonical NF-kappaB signal transduction	45362	69/18870	7.56044e-06	8.90727e-05	2.83662e-05	AGER/IL1B/TLR4	3
BP	GO:0031098	stress-activated protein kinase signaling cascade	45393	238/18870	7.59605e-06	8.90727e-05	2.83662e-05	AGER/HMGB1/IL1B/TLR4	4
BP	GO:0050670	regulation of lymphocyte proliferation	45393	238/18870	7.59605e-06	8.90727e-05	2.83662e-05	AGER/HMGB1/IL1B/TLR4	4
BP	GO:0071219	cellular response to molecule of bacterial origin	45393	239/18870	7.72304e-06	8.94964e-05	2.85011e-05	CXCL8/HMGB1/IL1B/TLR4	4
BP	GO:0032944	regulation of mononuclear cell proliferation	45393	242/18870	8.11343e-06	9.29271e-05	2.95937e-05	AGER/HMGB1/IL1B/TLR4	4
BP	GO:0002548	monocyte chemotaxis	45362	71/18870	8.2422e-06	9.33168e-05	2.97178e-05	HMGB1/S100A12/S100A7	3
BP	GO:0032732	positive regulation of interleukin-1 production	45362	73/18870	8.96344e-06	9.92021e-05	3.1592e-05	AGER/HMGB1/TLR4	3
BP	GO:0071677	positive regulation of mononuclear cell migration	45362	73/18870	8.96344e-06	9.92021e-05	3.1592e-05	AGER/HMGB1/S100A7	3
BP	GO:0002703	regulation of leukocyte mediated immunity	45393	249/18870	9.08106e-06	9.93872e-05	3.1651e-05	AGER/HMGB1/IL1B/TLR4	4
BP	GO:0032729	positive regulation of type II interferon production	45362	77/18870	1.05287e-05	0.000113964	3.62931e-05	IL1B/SLC11A1/TLR4	3
BP	GO:0071216	cellular response to biotic stimulus	45393	265/18870	1.16113e-05	0.000124317	3.959e-05	CXCL8/HMGB1/IL1B/TLR4	4
BP	GO:0070663	regulation of leukocyte proliferation	45393	267/18870	1.19607e-05	0.000126681	4.03429e-05	AGER/HMGB1/IL1B/TLR4	4
BP	GO:0045860	positive regulation of protein kinase activity	45393	282/18870	1.48348e-05	0.00015545	4.95047e-05	IL1B/S100A12/SLC11A1/TLR4	4
BP	GO:0043406	positive regulation of MAP kinase activity	45362	88/18870	1.57393e-05	0.000163192	5.19703e-05	IL1B/S100A12/TLR4	3
BP	GO:0052548	regulation of endopeptidase activity	45393	288/18870	1.61164e-05	0.000165361	5.26611e-05	AGER/HMGB1/S100A8/S100A9	4
BP	GO:2000343	positive regulation of chemokine (C-X-C motif) ligand 2 production	45333	11/18870	1.6943e-05	0.000172051	5.47914e-05	HMGB1/TLR4	2
BP	GO:0051238	sequestering of metal ion	45333	12/18870	2.03252e-05	0.000203377	6.47677e-05	S100A8/S100A9	2
BP	GO:0002690	positive regulation of leukocyte chemotaxis	45362	96/18870	2.04409e-05	0.000203377	6.47677e-05	CXCL8/HMGB1/S100A7	3
BP	GO:0052547	regulation of peptidase activity	45393	312/18870	2.20747e-05	0.000217436	6.92448e-05	AGER/HMGB1/S100A8/S100A9	4
BP	GO:0002709	regulation of T cell mediated immunity	45362	99/18870	2.2418e-05	0.000218631	6.96253e-05	AGER/HMGB1/IL1B	3
BP	GO:0050764	regulation of phagocytosis	45362	100/18870	2.31039e-05	0.000223112	7.10523e-05	HMGB1/IL1B/SLC11A1	3
BP	GO:2001198	regulation of dendritic cell differentiation	45333	13/18870	2.4013e-05	0.000229639	7.31312e-05	AGER/HMGB1	2
BP	GO:0032677	regulation of interleukin-8 production	45362	103/18870	2.52446e-05	0.000239095	7.61426e-05	HMGB1/IL1B/TLR4	3
BP	GO:0032637	interleukin-8 production	45362	104/18870	2.59861e-05	0.000243775	7.76328e-05	HMGB1/IL1B/TLR4	3
BP	GO:0042102	positive regulation of T cell proliferation	45362	105/18870	2.67419e-05	0.000248498	7.91369e-05	AGER/HMGB1/IL1B	3
BP	GO:0051251	positive regulation of lymphocyte activation	45393	330/18870	2.75072e-05	0.000250784	7.98649e-05	AGER/HMGB1/IL1B/TLR4	4
BP	GO:0032760	positive regulation of tumor necrosis factor production	45362	106/18870	2.7512e-05	0.000250784	7.98649e-05	AGER/HMGB1/TLR4	3
BP	GO:0034116	positive regulation of heterotypic cell-cell adhesion	45333	14/18870	2.80063e-05	0.000250784	7.98649e-05	AGER/IL1B	2
BP	GO:0050930	induction of positive chemotaxis	45333	14/18870	2.80063e-05	0.000250784	7.98649e-05	AGER/CXCL8	2
BP	GO:0033674	positive regulation of kinase activity	45393	337/18870	2.98651e-05	0.000265019	8.43983e-05	IL1B/S100A12/SLC11A1/TLR4	4
BP	GO:0042116	macrophage activation	45362	110/18870	3.07385e-05	0.000267942	8.53292e-05	AGER/SLC11A1/TLR4	3
BP	GO:1903557	positive regulation of tumor necrosis factor superfamily cytokine production	45362	110/18870	3.07385e-05	0.000267942	8.53292e-05	AGER/HMGB1/TLR4	3
BP	GO:0043280	positive regulation of cysteine-type endopeptidase activity involved in apoptotic process	45362	111/18870	3.15823e-05	0.000272882	8.69024e-05	HMGB1/S100A8/S100A9	3
BP	GO:0071639	positive regulation of monocyte chemotactic protein-1 production	45333	15/18870	3.23047e-05	0.000276697	8.81171e-05	AGER/IL1B	2
BP	GO:1901222	regulation of non-canonical NF-kappaB signal transduction	45362	113/18870	3.33154e-05	0.000282893	9.00905e-05	AGER/IL1B/TLR4	3
BP	GO:0017014	protein nitrosylation	45333	16/18870	3.69079e-05	0.000308087	9.81138e-05	S100A8/S100A9	2
BP	GO:0018119	peptidyl-cysteine S-nitrosylation	45333	16/18870	3.69079e-05	0.000308087	9.81138e-05	S100A8/S100A9	2
BP	GO:1990748	cellular detoxification	45362	119/18870	3.88874e-05	0.000321883	0.000102507	MPO/S100A9/SLC11A1	3
BP	GO:0071675	regulation of mononuclear cell migration	45362	125/18870	4.50402e-05	0.000369705	0.000117737	AGER/HMGB1/S100A7	3
BP	GO:0002688	regulation of leukocyte chemotaxis	45362	126/18870	4.6124e-05	0.000375472	0.000119573	CXCL8/HMGB1/S100A7	3
BP	GO:0002827	positive regulation of T-helper 1 type immune response	45333	18/18870	4.70277e-05	0.00037969	0.000120917	IL1B/SLC11A1	2
BP	GO:0002696	positive regulation of leukocyte activation	45393	380/18870	4.77587e-05	0.000380942	0.000121315	AGER/HMGB1/IL1B/TLR4	4
BP	GO:0001818	negative regulation of cytokine production	45393	381/18870	4.8251e-05	0.000380942	0.000121315	AGER/HMGB1/SLC11A1/TLR4	4
BP	GO:0097237	cellular response to toxic substance	45362	128/18870	4.83428e-05	0.000380942	0.000121315	MPO/S100A9/SLC11A1	3
BP	GO:0002456	T cell mediated immunity	45362	129/18870	4.94781e-05	0.000383747	0.000122209	AGER/HMGB1/IL1B	3
BP	GO:2001056	positive regulation of cysteine-type endopeptidase activity	45362	129/18870	4.94781e-05	0.000383747	0.000122209	HMGB1/S100A8/S100A9	3
BP	GO:0032612	interleukin-1 production	45362	130/18870	5.06307e-05	0.000386599	0.000123117	AGER/HMGB1/TLR4	3
BP	GO:0032652	regulation of interleukin-1 production	45362	130/18870	5.06307e-05	0.000386599	0.000123117	AGER/HMGB1/TLR4	3
BP	GO:0002697	regulation of immune effector process	45393	389/18870	5.23241e-05	0.000392087	0.000124864	AGER/HMGB1/IL1B/TLR4	4
BP	GO:0002523	leukocyte migration involved in inflammatory response	45333	19/18870	5.25436e-05	0.000392087	0.000124864	S100A8/S100A9	2
BP	GO:0002544	chronic inflammatory response	45333	19/18870	5.25436e-05	0.000392087	0.000124864	S100A8/S100A9	2
BP	GO:0050867	positive regulation of cell activation	45393	396/18870	5.60906e-05	0.000415408	0.000132291	AGER/HMGB1/IL1B/TLR4	4
BP	GO:2001233	regulation of apoptotic signaling pathway	45393	398/18870	5.72023e-05	0.000416578	0.000132664	IL1B/S100A8/S100A9/TLR4	4
BP	GO:0045342	MHC class II biosynthetic process	45333	20/18870	5.83632e-05	0.000416578	0.000132664	SLC11A1/TLR4	2
BP	GO:0060353	regulation of cell adhesion molecule production	45333	20/18870	5.83632e-05	0.000416578	0.000132664	CXCL8/IL1B	2
BP	GO:0072567	chemokine (C-X-C motif) ligand 2 production	45333	20/18870	5.83632e-05	0.000416578	0.000132664	HMGB1/TLR4	2
BP	GO:2000341	regulation of chemokine (C-X-C motif) ligand 2 production	45333	20/18870	5.83632e-05	0.000416578	0.000132664	HMGB1/TLR4	2
BP	GO:0071902	positive regulation of protein serine/threonine kinase activity	45362	140/18870	6.31404e-05	0.000447316	0.000142453	IL1B/S100A12/TLR4	3
BP	GO:0071605	monocyte chemotactic protein-1 production	45333	21/18870	6.44862e-05	0.000447316	0.000142453	AGER/IL1B	2
BP	GO:0071637	regulation of monocyte chemotactic protein-1 production	45333	21/18870	6.44862e-05	0.000447316	0.000142453	AGER/IL1B	2
BP	GO:0090026	positive regulation of monocyte chemotaxis	45333	21/18870	6.44862e-05	0.000447316	0.000142453	HMGB1/S100A7	2
BP	GO:0043405	regulation of MAP kinase activity	45362	142/18870	6.58634e-05	0.000453674	0.000144478	IL1B/S100A12/TLR4	3
BP	GO:0051347	positive regulation of transferase activity	45393	414/18870	6.6688e-05	0.000456165	0.000145271	IL1B/S100A12/SLC11A1/TLR4	4
BP	GO:2001235	positive regulation of apoptotic signaling pathway	45362	145/18870	7.00906e-05	0.000476132	0.00015163	S100A8/S100A9/TLR4	3
BP	GO:0038061	non-canonical NF-kappaB signal transduction	45362	148/18870	7.44919e-05	0.000502566	0.000160048	AGER/IL1B/TLR4	3
BP	GO:0060352	cell adhesion molecule production	45333	23/18870	7.76411e-05	0.000520248	0.000165679	CXCL8/IL1B	2
BP	GO:0034114	regulation of heterotypic cell-cell adhesion	45333	24/18870	8.46725e-05	0.00056353	0.000179462	AGER/IL1B	2
BP	GO:0098754	detoxification	45362	158/18870	9.04634e-05	0.00059803	0.000190449	MPO/S100A9/SLC11A1	3
BP	GO:0048143	astrocyte activation	45333	25/18870	9.2006e-05	0.000600172	0.000191131	AGER/IL1B	2
BP	GO:0050927	positive regulation of positive chemotaxis	45333	25/18870	9.2006e-05	0.000600172	0.000191131	AGER/CXCL8	2
BP	GO:0043281	regulation of cysteine-type endopeptidase activity involved in apoptotic process	45362	163/18870	9.92264e-05	0.000641483	0.000204287	HMGB1/S100A8/S100A9	3
BP	GO:0050926	regulation of positive chemotaxis	45333	26/18870	9.96415e-05	0.000641483	0.000204287	AGER/CXCL8	2
BP	GO:0002443	leukocyte mediated immunity	45393	466/18870	0.00010556	0.000675172	0.000215016	AGER/HMGB1/IL1B/TLR4	4
BP	GO:0042104	positive regulation of activated T cell proliferation	45333	27/18870	0.000107579	0.000683645	0.000217714	AGER/HMGB1	2
BP	GO:0071624	positive regulation of granulocyte chemotaxis	45333	28/18870	0.000115817	0.000731281	0.000232884	CXCL8/S100A7	2
BP	GO:0090025	regulation of monocyte chemotaxis	45333	29/18870	0.000124357	0.000780198	0.000248463	HMGB1/S100A7	2
BP	GO:0042129	regulation of T cell proliferation	45362	182/18870	0.000137558	0.000857564	0.000273101	AGER/HMGB1/IL1B	3
BP	GO:0002825	regulation of T-helper 1 type immune response	45333	31/18870	0.000142337	0.000876265	0.000279056	IL1B/SLC11A1	2
BP	GO:1900745	positive regulation of p38MAPK cascade	45333	31/18870	0.000142337	0.000876265	0.000279056	AGER/IL1B	2
BP	GO:0032640	tumor necrosis factor production	45362	186/18870	0.000146694	0.000891937	0.000284047	AGER/HMGB1/TLR4	3
BP	GO:0032680	regulation of tumor necrosis factor production	45362	186/18870	0.000146694	0.000891937	0.000284047	AGER/HMGB1/TLR4	3
BP	GO:0002706	regulation of lymphocyte mediated immunity	45362	188/18870	0.000151407	0.000914943	0.000291374	AGER/HMGB1/IL1B	3
BP	GO:0071706	tumor necrosis factor superfamily cytokine production	45362	191/18870	0.000158659	0.000947148	0.00030163	AGER/HMGB1/TLR4	3
BP	GO:1903555	regulation of tumor necrosis factor superfamily cytokine production	45362	191/18870	0.000158659	0.000947148	0.00030163	AGER/HMGB1/TLR4	3
BP	GO:2000116	regulation of cysteine-type endopeptidase activity	45362	195/18870	0.000168677	0.00100088	0.000318743	HMGB1/S100A8/S100A9	3
BP	GO:0043123	positive regulation of canonical NF-kappaB signal transduction	45362	196/18870	0.000171244	0.00101003	0.000321656	IL1B/S100A12/TLR4	3
BP	GO:0006882	intracellular zinc ion homeostasis	45333	36/18870	0.000192538	0.00112887	0.000359501	S100A8/S100A9	2
BP	GO:0045429	positive regulation of nitric oxide biosynthetic process	45333	38/18870	0.000214711	0.00125142	0.00039853	IL1B/TLR4	2
BP	GO:0002285	lymphocyte activation involved in immune response	45362	213/18870	0.000218858	0.00126068	0.000401476	HMGB1/SLC11A1/TLR4	3
BP	GO:0009612	response to mechanical stimulus	45362	213/18870	0.000218858	0.00126068	0.000401476	IL1B/MPO/TLR4	3
BP	GO:1904407	positive regulation of nitric oxide metabolic process	45333	39/18870	0.000226245	0.00129565	0.000412614	IL1B/TLR4	2
BP	GO:0045730	respiratory burst	45333	40/18870	0.000238077	0.00135553	0.000431682	MPO/SLC11A1	2
BP	GO:0032733	positive regulation of interleukin-10 production	45333	42/18870	0.000262633	0.00148675	0.000473471	HMGB1/TLR4	2
BP	GO:1904646	cellular response to amyloid-beta	45333	43/18870	0.000275357	0.00154987	0.000493573	AGER/TLR4	2
BP	GO:0032689	negative regulation of type II interferon production	45333	44/18870	0.000288378	0.00160481	0.000511071	HMGB1/TLR4	2
BP	GO:0046006	regulation of activated T cell proliferation	45333	44/18870	0.000288378	0.00160481	0.000511071	AGER/HMGB1	2
BP	GO:0018198	peptidyl-cysteine modification	45333	45/18870	0.000301695	0.00166016	0.000528698	S100A8/S100A9	2
BP	GO:1900744	regulation of p38MAPK cascade	45333	45/18870	0.000301695	0.00166016	0.000528698	AGER/IL1B	2
BP	GO:0097028	dendritic cell differentiation	45333	46/18870	0.000315308	0.00172543	0.000549484	AGER/HMGB1	2
BP	GO:0050798	activated T cell proliferation	45333	47/18870	0.000329217	0.00179159	0.000570553	AGER/HMGB1	2
BP	GO:0050870	positive regulation of T cell activation	45362	251/18870	0.000354572	0.00191897	0.000611119	AGER/HMGB1/IL1B	3
BP	GO:0009636	response to toxic substance	45362	258/18870	0.000384337	0.0020687	0.0006588	MPO/S100A9/SLC11A1	3
BP	GO:0043122	regulation of canonical NF-kappaB signal transduction	45362	265/18870	0.000415674	0.0022182	0.000706409	IL1B/S100A12/TLR4	3
BP	GO:0071622	regulation of granulocyte chemotaxis	45333	53/18870	0.000418867	0.0022182	0.000706409	CXCL8/S100A7	2
BP	GO:1904645	response to amyloid-beta	45333	53/18870	0.000418867	0.0022182	0.000706409	AGER/TLR4	2
BP	GO:0050805	negative regulation of synaptic transmission	45333	54/18870	0.000434839	0.00229046	0.000729424	AGER/IL1B	2
BP	GO:1903039	positive regulation of leukocyte cell-cell adhesion	45362	275/18870	0.000463238	0.00242707	0.000772927	AGER/HMGB1/IL1B	3
BP	GO:0052372	modulation by symbiont of entry into host	45333	56/18870	0.000467664	0.0024373	0.000776184	CXCL8/HMGB1	2
BP	GO:0038066	p38MAPK cascade	45333	57/18870	0.000484516	0.00249868	0.000795733	AGER/IL1B	2
BP	GO:0061900	glial cell activation	45333	57/18870	0.000484516	0.00249868	0.000795733	AGER/IL1B	2
BP	GO:0045428	regulation of nitric oxide biosynthetic process	45333	58/18870	0.00050166	0.00256029	0.000815352	IL1B/TLR4	2
BP	GO:1903409	reactive oxygen species biosynthetic process	45333	58/18870	0.00050166	0.00256029	0.000815352	MPO/TLR4	2
BP	GO:0043542	endothelial cell migration	45362	284/18870	0.000508934	0.00258402	0.00082291	HMGB1/S100A12/S100A9	3
BP	GO:0071900	regulation of protein serine/threonine kinase activity	45362	285/18870	0.000514184	0.00259729	0.000827135	IL1B/S100A12/TLR4	3
BP	GO:0010721	negative regulation of cell development	45362	287/18870	0.000524787	0.00263732	0.000839885	HMGB1/IL1B/TLR4	3
BP	GO:0080164	regulation of nitric oxide metabolic process	45333	60/18870	0.000536826	0.00268413	0.000854792	IL1B/TLR4	2
BP	GO:0030100	regulation of endocytosis	45362	291/18870	0.000546416	0.00271828	0.000865668	HMGB1/IL1B/SLC11A1	3
BP	GO:0034113	heterotypic cell-cell adhesion	45333	61/18870	0.000554847	0.00274636	0.000874607	AGER/IL1B	2
BP	GO:0032731	positive regulation of interleukin-1 beta production	45333	62/18870	0.00057316	0.00282281	0.000898956	AGER/TLR4	2
BP	GO:0007249	canonical NF-kappaB signal transduction	45362	300/18870	0.000597163	0.0029264	0.000931943	IL1B/S100A12/TLR4	3
BP	GO:0002366	leukocyte activation involved in immune response	45362	301/18870	0.000602982	0.00294028	0.000936365	HMGB1/SLC11A1/TLR4	3
BP	GO:0062208	positive regulation of pattern recognition receptor signaling pathway	45333	64/18870	0.000610659	0.00294852	0.00093899	HMGB1/TLR4	2
BP	GO:2001244	positive regulation of intrinsic apoptotic signaling pathway	45333	64/18870	0.000610659	0.00294852	0.00093899	S100A8/S100A9	2
BP	GO:0002263	cell activation involved in immune response	45362	305/18870	0.000626621	0.00301084	0.000958835	HMGB1/SLC11A1/TLR4	3
BP	GO:0043903	regulation of biological process involved in symbiotic interaction	45333	65/18870	0.000629844	0.00301163	0.000959089	CXCL8/HMGB1	2
BP	GO:0051047	positive regulation of secretion	45362	310/18870	0.000656999	0.0031263	0.000995605	IL1B/S100A8/TLR4	3
BP	GO:0006919	activation of cysteine-type endopeptidase activity involved in apoptotic process	45333	68/18870	0.000689143	0.00326349	0.00103929	S100A8/S100A9	2
BP	GO:1902105	regulation of leukocyte differentiation	45362	321/18870	0.000727127	0.00342689	0.00109133	AGER/HMGB1/TLR4	3
BP	GO:0022409	positive regulation of cell-cell adhesion	45362	322/18870	0.00073373	0.00344155	0.001096	AGER/HMGB1/IL1B	3
BP	GO:0050766	positive regulation of phagocytosis	45333	72/18870	0.000772261	0.0035881	0.00114267	IL1B/SLC11A1	2
BP	GO:0071260	cellular response to mechanical stimulus	45333	72/18870	0.000772261	0.0035881	0.00114267	IL1B/TLR4	2
BP	GO:0006809	nitric oxide biosynthetic process	45333	73/18870	0.000793762	0.00367068	0.00116897	IL1B/TLR4	2
BP	GO:0046209	nitric oxide metabolic process	45333	78/18870	0.000905586	0.00414885	0.00132125	IL1B/TLR4	2
BP	GO:2000514	regulation of CD4-positive, alpha-beta T cell activation	45333	78/18870	0.000905586	0.00414885	0.00132125	AGER/HMGB1	2
BP	GO:2001057	reactive nitrogen species metabolic process	45333	79/18870	0.000928812	0.00423556	0.00134886	IL1B/TLR4	2
BP	GO:0051235	maintenance of location	45362	350/18870	0.000934553	0.00424209	0.00135094	IL1B/S100A8/S100A9	3
BP	GO:0002720	positive regulation of cytokine production involved in immune response	45333	81/18870	0.000976124	0.00441047	0.00140456	IL1B/TLR4	2
BP	GO:0150076	neuroinflammatory response	45333	82/18870	0.00100021	0.00449866	0.00143265	AGER/IL1B	2
BP	GO:0002449	lymphocyte mediated immunity	45362	368/18870	0.00108049	0.00483765	0.0015406	AGER/HMGB1/IL1B	3
BP	GO:0010631	epithelial cell migration	45362	372/18870	0.00111478	0.00496858	0.0015823	HMGB1/S100A12/S100A9	3
BP	GO:1901653	cellular response to peptide	45362	374/18870	0.00113218	0.0050234	0.00159976	AGER/IL1B/TLR4	3
BP	GO:0090132	epithelium migration	45362	375/18870	0.00114094	0.00503959	0.00160491	HMGB1/S100A12/S100A9	3
BP	GO:0050829	defense response to Gram-negative bacterium	45333	89/18870	0.00117679	0.00517471	0.00164794	SLC11A1/TLR4	2
BP	GO:0090130	tissue migration	45362	380/18870	0.00118542	0.00518949	0.00165265	HMGB1/S100A12/S100A9	3
BP	GO:0050863	regulation of T cell activation	45362	381/18870	0.00119444	0.00520586	0.00165786	AGER/HMGB1/IL1B	3
BP	GO:1903037	regulation of leukocyte cell-cell adhesion	45362	382/18870	0.00120351	0.00522228	0.00166309	AGER/HMGB1/IL1B	3
BP	GO:0039531	regulation of viral-induced cytoplasmic pattern recognition receptor signaling pathway	45333	93/18870	0.00128394	0.00554683	0.00176645	HMGB1/TLR4	2
BP	GO:0098869	cellular oxidant detoxification	45333	99/18870	0.00145313	0.00625037	0.0019905	MPO/S100A9	2
BP	GO:1903706	regulation of hemopoiesis	45362	417/18870	0.0015491	0.00663421	0.00211274	AGER/HMGB1/TLR4	3
BP	GO:0032611	interleukin-1 beta production	45333	111/18870	0.00182181	0.00766871	0.00244219	AGER/TLR4	2
BP	GO:0032651	regulation of interleukin-1 beta production	45333	111/18870	0.00182181	0.00766871	0.00244219	AGER/TLR4	2
BP	GO:0071347	cellular response to interleukin-1	45333	111/18870	0.00182181	0.00766871	0.00244219	CXCL8/IL1B	2
BP	GO:1902106	negative regulation of leukocyte differentiation	45333	111/18870	0.00182181	0.00766871	0.00244219	HMGB1/TLR4	2
BP	GO:0010720	positive regulation of cell development	45362	444/18870	0.0018546	0.00777352	0.00247557	AGER/HMGB1/IL1B	3
BP	GO:0046634	regulation of alpha-beta T cell activation	45333	116/18870	0.00198725	0.00829422	0.00264139	AGER/HMGB1	2
BP	GO:1903707	negative regulation of hemopoiesis	45333	118/18870	0.00205536	0.00854231	0.00272039	HMGB1/TLR4	2
BP	GO:0035710	CD4-positive, alpha-beta T cell activation	45333	119/18870	0.00208983	0.00864907	0.00275439	AGER/HMGB1	2
BP	GO:0002718	regulation of cytokine production involved in immune response	45333	120/18870	0.00212457	0.00875608	0.00278847	IL1B/TLR4	2
BP	GO:0002367	cytokine production involved in immune response	45333	122/18870	0.00219489	0.00900818	0.00286876	IL1B/TLR4	2
BP	GO:0002286	T cell activation involved in immune response	45333	123/18870	0.00223046	0.00911618	0.00290315	HMGB1/SLC11A1	2
BP	GO:0002824	positive regulation of adaptive immune response based on somatic recombination of immune receptors built from immunoglobulin superfamily domains	45333	124/18870	0.0022663	0.0092244	0.00293761	IL1B/SLC11A1	2
BP	GO:1903131	mononuclear cell differentiation	45362	481/18870	0.00233133	0.00945003	0.00300947	AGER/HMGB1/IL1B	3
BP	GO:0045785	positive regulation of cell adhesion	45362	482/18870	0.00234517	0.0094672	0.00301493	AGER/HMGB1/IL1B	3
BP	GO:0002821	positive regulation of adaptive immune response	45333	130/18870	0.00248711	0.0099992	0.00318436	IL1B/SLC11A1	2
BP	GO:0022407	regulation of cell-cell adhesion	45362	493/18870	0.00250092	0.0100139	0.00318903	AGER/HMGB1/IL1B	3
BP	GO:0001667	ameboidal-type cell migration	45362	497/18870	0.00255913	0.0102054	0.00325003	HMGB1/S100A12/S100A9	3
BP	GO:0002702	positive regulation of production of molecular mediator of immune response	45333	136/18870	0.00271773	0.0107942	0.00343753	IL1B/TLR4	2
BP	GO:0070555	response to interleukin-1	45333	140/18870	0.00287689	0.0113805	0.00362424	CXCL8/IL1B	2
BP	GO:0034341	response to type II interferon	45333	143/18870	0.0029991	0.0117694	0.00374809	SLC11A1/TLR4	2
BP	GO:1903900	regulation of viral life cycle	45333	143/18870	0.0029991	0.0117694	0.00374809	CXCL8/HMGB1	2
BP	GO:0062207	regulation of pattern recognition receptor signaling pathway	45333	145/18870	0.00308192	0.0120464	0.0038363	HMGB1/TLR4	2
BP	GO:0002753	cytosolic pattern recognition receptor signaling pathway	45333	146/18870	0.00312373	0.0121615	0.00387298	HMGB1/TLR4	2
BP	GO:0045807	positive regulation of endocytosis	45333	155/18870	0.00351206	0.0136196	0.00433731	IL1B/SLC11A1	2
BP	GO:2001236	regulation of extrinsic apoptotic signaling pathway	45333	158/18870	0.00364629	0.0140847	0.00448543	IL1B/TLR4	2
BP	GO:0030307	positive regulation of cell growth	45333	163/18870	0.00387531	0.0148529	0.00473006	S100A8/S100A9	2
BP	GO:0044409	entry into host	45333	163/18870	0.00387531	0.0148529	0.00473006	CXCL8/HMGB1	2
BP	GO:0050792	regulation of viral process	45333	168/18870	0.00411092	0.0156948	0.00499818	CXCL8/HMGB1	2
BP	GO:0043409	negative regulation of MAPK cascade	45333	176/18870	0.00450152	0.0171197	0.00545195	IL1B/TLR4	2
BP	GO:0046631	alpha-beta T cell activation	45333	181/18870	0.00475411	0.0180108	0.00573573	AGER/HMGB1	2
BP	GO:0001659	temperature homeostasis	45333	183/18870	0.00485696	0.0183299	0.00583736	IL1B/TLR4	2
BP	GO:0045766	positive regulation of angiogenesis	45333	185/18870	0.00496084	0.0184393	0.00587222	CXCL8/IL1B	2
BP	GO:1902107	positive regulation of leukocyte differentiation	45333	185/18870	0.00496084	0.0184393	0.00587222	AGER/HMGB1	2
BP	GO:1903708	positive regulation of hemopoiesis	45333	185/18870	0.00496084	0.0184393	0.00587222	AGER/HMGB1	2
BP	GO:1904018	positive regulation of vasculature development	45333	185/18870	0.00496084	0.0184393	0.00587222	CXCL8/IL1B	2
BP	GO:0044000	movement in host	45333	188/18870	0.00511859	0.0189542	0.00603617	CXCL8/HMGB1	2
BP	GO:2001242	regulation of intrinsic apoptotic signaling pathway	45333	190/18870	0.00522505	0.0192759	0.00613864	S100A8/S100A9	2
BP	GO:0002700	regulation of production of molecular mediator of immune response	45333	191/18870	0.00527866	0.0194011	0.00617848	IL1B/TLR4	2
BP	GO:0071466	cellular response to xenobiotic stimulus	45333	192/18870	0.00533253	0.0195262	0.00621833	IL1B/S100A12	2
BP	GO:0002791	regulation of peptide secretion	45333	198/18870	0.00566111	0.0203129	0.00646887	IL1B/S100A8	2
BP	GO:0090087	regulation of peptide transport	45333	200/18870	0.00577267	0.0203129	0.00646887	IL1B/S100A8	2
BP	GO:0009756	carbohydrate mediated signaling	45302	10/18870	0.00581547	0.0203129	0.00646887	AGER	1
BP	GO:0010572	positive regulation of platelet activation	45302	10/18870	0.00581547	0.0203129	0.00646887	TLR4	1
BP	GO:0032070	regulation of deoxyribonuclease activity	45302	10/18870	0.00581547	0.0203129	0.00646887	HMGB1	1
BP	GO:0035696	monocyte extravasation	45302	10/18870	0.00581547	0.0203129	0.00646887	AGER	1
BP	GO:0070391	response to lipoteichoic acid	45302	10/18870	0.00581547	0.0203129	0.00646887	TLR4	1
BP	GO:0070432	regulation of nucleotide-binding oligomerization domain containing 2 signaling pathway	45302	10/18870	0.00581547	0.0203129	0.00646887	TLR4	1
BP	GO:0071223	cellular response to lipoteichoic acid	45302	10/18870	0.00581547	0.0203129	0.00646887	TLR4	1
BP	GO:0071421	manganese ion transmembrane transport	45302	10/18870	0.00581547	0.0203129	0.00646887	SLC11A1	1
BP	GO:1903596	regulation of gap junction assembly	45302	10/18870	0.00581547	0.0203129	0.00646887	IL1B	1
BP	GO:1905245	regulation of aspartic-type peptidase activity	45302	10/18870	0.00581547	0.0203129	0.00646887	AGER	1
BP	GO:2000425	regulation of apoptotic cell clearance	45302	10/18870	0.00581547	0.0203129	0.00646887	HMGB1	1
BP	GO:0000302	response to reactive oxygen species	45333	205/18870	0.00605602	0.0210784	0.00671265	MPO/S100A7	2
BP	GO:0001660	fever generation	45302	11/18870	0.00639533	0.021678	0.00690361	IL1B	1
BP	GO:0002604	regulation of dendritic cell antigen processing and presentation	45302	11/18870	0.00639533	0.021678	0.00690361	SLC11A1	1
BP	GO:0006828	manganese ion transport	45302	11/18870	0.00639533	0.021678	0.00690361	SLC11A1	1
BP	GO:0034163	regulation of toll-like receptor 9 signaling pathway	45302	11/18870	0.00639533	0.021678	0.00690361	HMGB1	1
BP	GO:0035666	TRIF-dependent toll-like receptor signaling pathway	45302	11/18870	0.00639533	0.021678	0.00690361	TLR4	1
BP	GO:1904464	regulation of matrix metallopeptidase secretion	45302	11/18870	0.00639533	0.021678	0.00690361	TLR4	1
BP	GO:1990773	matrix metallopeptidase secretion	45302	11/18870	0.00639533	0.021678	0.00690361	TLR4	1
BP	GO:0051701	biological process involved in interaction with host	45333	211/18870	0.00640437	0.021678	0.00690361	CXCL8/HMGB1	2
BP	GO:0002424	T cell mediated immune response to tumor cell	45302	12/18870	0.00697487	0.0232103	0.00739158	HMGB1	1
BP	GO:0014004	microglia differentiation	45302	12/18870	0.00697487	0.0232103	0.00739158	TLR4	1
BP	GO:0031650	regulation of heat generation	45302	12/18870	0.00697487	0.0232103	0.00739158	IL1B	1
BP	GO:0033083	regulation of immature T cell proliferation	45302	12/18870	0.00697487	0.0232103	0.00739158	IL1B	1
BP	GO:0033084	regulation of immature T cell proliferation in thymus	45302	12/18870	0.00697487	0.0232103	0.00739158	IL1B	1
BP	GO:0001906	cell killing	45333	223/18870	0.00712813	0.0236404	0.00752855	AGER/S100A12	2
BP	GO:0097191	extrinsic apoptotic signaling pathway	45333	229/18870	0.00750342	0.0242779	0.00773158	IL1B/TLR4	2
BP	GO:0031392	regulation of prostaglandin biosynthetic process	45302	13/18870	0.00755411	0.0242779	0.00773158	IL1B	1
BP	GO:0032306	regulation of prostaglandin secretion	45302	13/18870	0.00755411	0.0242779	0.00773158	IL1B	1
BP	GO:0032308	positive regulation of prostaglandin secretion	45302	13/18870	0.00755411	0.0242779	0.00773158	IL1B	1
BP	GO:0032490	detection of molecule of bacterial origin	45302	13/18870	0.00755411	0.0242779	0.00773158	TLR4	1
BP	GO:0033079	immature T cell proliferation	45302	13/18870	0.00755411	0.0242779	0.00773158	IL1B	1
BP	GO:0033080	immature T cell proliferation in thymus	45302	13/18870	0.00755411	0.0242779	0.00773158	IL1B	1
BP	GO:0036006	cellular response to macrophage colony-stimulating factor stimulus	45302	13/18870	0.00755411	0.0242779	0.00773158	TLR4	1
BP	GO:1900272	negative regulation of long-term synaptic potentiation	45302	13/18870	0.00755411	0.0242779	0.00773158	AGER	1
BP	GO:0009743	response to carbohydrate	45333	230/18870	0.00756683	0.0242779	0.00773158	AGER/IL1B	2
BP	GO:0072593	reactive oxygen species metabolic process	45333	234/18870	0.00782294	0.0250182	0.00796732	MPO/TLR4	2
BP	GO:0002221	pattern recognition receptor signaling pathway	45333	236/18870	0.00795247	0.025192	0.00802266	HMGB1/TLR4	2
BP	GO:0051651	maintenance of location in cell	45333	237/18870	0.0080176	0.025192	0.00802266	S100A8/S100A9	2
BP	GO:0030213	hyaluronan biosynthetic process	45302	14/18870	0.00813304	0.025192	0.00802266	IL1B	1
BP	GO:0045348	positive regulation of MHC class II biosynthetic process	45302	14/18870	0.00813304	0.025192	0.00802266	TLR4	1
BP	GO:0046598	positive regulation of viral entry into host cell	45302	14/18870	0.00813304	0.025192	0.00802266	HMGB1	1
BP	GO:0060354	negative regulation of cell adhesion molecule production	45302	14/18870	0.00813304	0.025192	0.00802266	CXCL8	1
BP	GO:0075294	positive regulation by symbiont of entry into host	45302	14/18870	0.00813304	0.025192	0.00802266	HMGB1	1
BP	GO:0098814	spontaneous synaptic transmission	45302	14/18870	0.00813304	0.025192	0.00802266	AGER	1
BP	GO:0140052	cellular response to oxidised low-density lipoprotein particle stimulus	45302	14/18870	0.00813304	0.025192	0.00802266	TLR4	1
BP	GO:1900452	regulation of long-term synaptic depression	45302	14/18870	0.00813304	0.025192	0.00802266	AGER	1
BP	GO:0002790	peptide secretion	45333	246/18870	0.00861474	0.0264031	0.00840835	IL1B/S100A8	2
BP	GO:0002468	dendritic cell antigen processing and presentation	45302	15/18870	0.00871167	0.0264031	0.00840835	SLC11A1	1
BP	GO:0010820	positive regulation of T cell chemotaxis	45302	15/18870	0.00871167	0.0264031	0.00840835	S100A7	1
BP	GO:0032725	positive regulation of granulocyte macrophage colony-stimulating factor production	45302	15/18870	0.00871167	0.0264031	0.00840835	IL1B	1
BP	GO:0070424	regulation of nucleotide-binding oligomerization domain containing signaling pathway	45302	15/18870	0.00871167	0.0264031	0.00840835	TLR4	1
BP	GO:1903826	L-arginine transmembrane transport	45302	15/18870	0.00871167	0.0264031	0.00840835	SLC11A1	1
BP	GO:2001279	regulation of unsaturated fatty acid biosynthetic process	45302	15/18870	0.00871167	0.0264031	0.00840835	IL1B	1
BP	GO:0002758	innate immune response-activating signaling pathway	45333	255/18870	0.0092315	0.0274303	0.00873548	HMGB1/TLR4	2
BP	GO:0002679	respiratory burst involved in defense response	45302	16/18870	0.00928998	0.0274303	0.00873548	MPO	1
BP	GO:0002756	MyD88-independent toll-like receptor signaling pathway	45302	16/18870	0.00928998	0.0274303	0.00873548	TLR4	1
BP	GO:0006266	DNA ligation	45302	16/18870	0.00928998	0.0274303	0.00873548	HMGB1	1
BP	GO:0010819	regulation of T cell chemotaxis	45302	16/18870	0.00928998	0.0274303	0.00873548	S100A7	1
BP	GO:0034374	low-density lipoprotein particle remodeling	45302	16/18870	0.00928998	0.0274303	0.00873548	MPO	1
BP	GO:0051044	positive regulation of membrane protein ectodomain proteolysis	45302	16/18870	0.00928998	0.0274303	0.00873548	IL1B	1
BP	GO:0051770	positive regulation of nitric-oxide synthase biosynthetic process	45302	16/18870	0.00928998	0.0274303	0.00873548	TLR4	1
BP	GO:0045927	positive regulation of growth	45333	256/18870	0.00930123	0.0274303	0.00873548	S100A8/S100A9	2
BP	GO:0015833	peptide transport	45333	262/18870	0.00972464	0.0281738	0.00897227	IL1B/S100A8	2
BP	GO:0002730	regulation of dendritic cell cytokine production	45302	17/18870	0.00986799	0.0281738	0.00897227	TLR4	1
BP	GO:0007252	I-kappaB phosphorylation	45302	17/18870	0.00986799	0.0281738	0.00897227	TLR4	1
BP	GO:0031649	heat generation	45302	17/18870	0.00986799	0.0281738	0.00897227	IL1B	1
BP	GO:0032310	prostaglandin secretion	45302	17/18870	0.00986799	0.0281738	0.00897227	IL1B	1
BP	GO:0033151	V(D)J recombination	45302	17/18870	0.00986799	0.0281738	0.00897227	HMGB1	1
BP	GO:0036005	response to macrophage colony-stimulating factor	45302	17/18870	0.00986799	0.0281738	0.00897227	TLR4	1
BP	GO:0097396	response to interleukin-17	45302	17/18870	0.00986799	0.0281738	0.00897227	IL1B	1
BP	GO:0097398	cellular response to interleukin-17	45302	17/18870	0.00986799	0.0281738	0.00897227	IL1B	1
BP	GO:1901550	regulation of endothelial cell development	45302	17/18870	0.00986799	0.0281738	0.00897227	IL1B	1
BP	GO:1903140	regulation of establishment of endothelial barrier	45302	17/18870	0.00986799	0.0281738	0.00897227	IL1B	1
BP	GO:0050708	regulation of protein secretion	45333	266/18870	0.0100117	0.0285014	0.0090766	IL1B/TLR4	2
BP	GO:0002699	positive regulation of immune effector process	45333	270/18870	0.0103025	0.0289017	0.00920407	IL1B/TLR4	2
BP	GO:0002371	dendritic cell cytokine production	45302	18/18870	0.0104457	0.0289017	0.00920407	TLR4	1
BP	GO:0002693	positive regulation of cellular extravasation	45302	18/18870	0.0104457	0.0289017	0.00920407	AGER	1
BP	GO:0016264	gap junction assembly	45302	18/18870	0.0104457	0.0289017	0.00920407	IL1B	1
BP	GO:0030730	sequestering of triglyceride	45302	18/18870	0.0104457	0.0289017	0.00920407	IL1B	1
BP	GO:0030949	positive regulation of vascular endothelial growth factor receptor signaling pathway	45302	18/18870	0.0104457	0.0289017	0.00920407	IL1B	1
BP	GO:0032604	granulocyte macrophage colony-stimulating factor production	45302	18/18870	0.0104457	0.0289017	0.00920407	IL1B	1
BP	GO:0032645	regulation of granulocyte macrophage colony-stimulating factor production	45302	18/18870	0.0104457	0.0289017	0.00920407	IL1B	1
BP	GO:0035234	ectopic germ cell programmed cell death	45302	18/18870	0.0104457	0.0289017	0.00920407	IL1B	1
BP	GO:0150078	positive regulation of neuroinflammatory response	45302	18/18870	0.0104457	0.0289017	0.00920407	IL1B	1
BP	GO:0002218	activation of innate immune response	45333	276/18870	0.0107458	0.0295048	0.00939612	HMGB1/TLR4	2
BP	GO:0032305	positive regulation of icosanoid secretion	45302	19/18870	0.0110231	0.0295048	0.00939612	IL1B	1
BP	GO:0034162	toll-like receptor 9 signaling pathway	45302	19/18870	0.0110231	0.0295048	0.00939612	HMGB1	1
BP	GO:0035743	CD4-positive, alpha-beta T cell cytokine production	45302	19/18870	0.0110231	0.0295048	0.00939612	IL1B	1
BP	GO:0035821	modulation of process of another organism	45302	19/18870	0.0110231	0.0295048	0.00939612	S100A9	1
BP	GO:0045091	regulation of single stranded viral RNA replication via double stranded DNA intermediate	45302	19/18870	0.0110231	0.0295048	0.00939612	CXCL8	1
BP	GO:0045346	regulation of MHC class II biosynthetic process	45302	19/18870	0.0110231	0.0295048	0.00939612	TLR4	1
BP	GO:0046827	positive regulation of protein export from nucleus	45302	19/18870	0.0110231	0.0295048	0.00939612	IL1B	1
BP	GO:0070431	nucleotide-binding oligomerization domain containing 2 signaling pathway	45302	19/18870	0.0110231	0.0295048	0.00939612	TLR4	1
BP	GO:0098543	detection of other organism	45302	19/18870	0.0110231	0.0295048	0.00939612	TLR4	1
BP	GO:1903428	positive regulation of reactive oxygen species biosynthetic process	45302	19/18870	0.0110231	0.0295048	0.00939612	TLR4	1
BP	GO:1990822	basic amino acid transmembrane transport	45302	19/18870	0.0110231	0.0295048	0.00939612	SLC11A1	1
BP	GO:0002577	regulation of antigen processing and presentation	45302	20/18870	0.0116002	0.030228	0.00962644	SLC11A1	1
BP	GO:0002643	regulation of tolerance induction	45302	20/18870	0.0116002	0.030228	0.00962644	HMGB1	1
BP	GO:0002755	MyD88-dependent toll-like receptor signaling pathway	45302	20/18870	0.0116002	0.030228	0.00962644	TLR4	1
BP	GO:0032303	regulation of icosanoid secretion	45302	20/18870	0.0116002	0.030228	0.00962644	IL1B	1
BP	GO:0039692	single stranded viral RNA replication via double stranded DNA intermediate	45302	20/18870	0.0116002	0.030228	0.00962644	CXCL8	1
BP	GO:0045056	transcytosis	45302	20/18870	0.0116002	0.030228	0.00962644	AGER	1
BP	GO:0051767	nitric-oxide synthase biosynthetic process	45302	20/18870	0.0116002	0.030228	0.00962644	TLR4	1
BP	GO:0051769	regulation of nitric-oxide synthase biosynthetic process	45302	20/18870	0.0116002	0.030228	0.00962644	TLR4	1
BP	GO:0140131	positive regulation of lymphocyte chemotaxis	45302	20/18870	0.0116002	0.030228	0.00962644	S100A7	1
BP	GO:1900227	positive regulation of NLRP3 inflammasome complex assembly	45302	20/18870	0.0116002	0.030228	0.00962644	TLR4	1
BP	GO:1903532	positive regulation of secretion by cell	45333	288/18870	0.0116578	0.0302979	0.00964871	IL1B/TLR4	2
BP	GO:0001780	neutrophil homeostasis	45302	21/18870	0.012177	0.0312352	0.0099472	HMGB1	1
BP	GO:0010829	negative regulation of glucose transmembrane transport	45302	21/18870	0.012177	0.0312352	0.0099472	IL1B	1
BP	GO:0050765	negative regulation of phagocytosis	45302	21/18870	0.012177	0.0312352	0.0099472	HMGB1	1
BP	GO:0097501	stress response to metal ion	45302	21/18870	0.012177	0.0312352	0.0099472	SLC11A1	1
BP	GO:0141087	positive regulation of inflammasome-mediated signaling pathway	45302	21/18870	0.012177	0.0312352	0.0099472	TLR4	1
BP	GO:0002837	regulation of immune response to tumor cell	45302	22/18870	0.0127535	0.0322106	0.0102578	HMGB1	1
BP	GO:0015802	basic amino acid transport	45302	22/18870	0.0127535	0.0322106	0.0102578	SLC11A1	1
BP	GO:0030449	regulation of complement activation	45302	22/18870	0.0127535	0.0322106	0.0102578	IL1B	1
BP	GO:0032069	regulation of nuclease activity	45302	22/18870	0.0127535	0.0322106	0.0102578	HMGB1	1
BP	GO:0032700	negative regulation of interleukin-17 production	45302	22/18870	0.0127535	0.0322106	0.0102578	TLR4	1
BP	GO:0061687	detoxification of inorganic compound	45302	22/18870	0.0127535	0.0322106	0.0102578	SLC11A1	1
BP	GO:0030217	T cell differentiation	45333	307/18870	0.0131697	0.0329065	0.0104794	HMGB1/IL1B	2
BP	GO:0051222	positive regulation of protein transport	45333	308/18870	0.0132516	0.0329065	0.0104794	IL1B/TLR4	2
BP	GO:0002834	regulation of response to tumor cell	45302	23/18870	0.0133296	0.0329065	0.0104794	HMGB1	1
BP	GO:0019430	removal of superoxide radicals	45302	23/18870	0.0133296	0.0329065	0.0104794	MPO	1
BP	GO:0036120	cellular response to platelet-derived growth factor stimulus	45302	23/18870	0.0133296	0.0329065	0.0104794	TLR4	1
BP	GO:0043371	negative regulation of CD4-positive, alpha-beta T cell differentiation	45302	23/18870	0.0133296	0.0329065	0.0104794	HMGB1	1
BP	GO:0045063	T-helper 1 cell differentiation	45302	23/18870	0.0133296	0.0329065	0.0104794	HMGB1	1
BP	GO:0060252	positive regulation of glial cell proliferation	45302	23/18870	0.0133296	0.0329065	0.0104794	IL1B	1
BP	GO:2000193	positive regulation of fatty acid transport	45302	23/18870	0.0133296	0.0329065	0.0104794	IL1B	1
BP	GO:0002440	production of molecular mediator of immune response	45333	314/18870	0.0137475	0.0335709	0.010691	IL1B/TLR4	2
BP	GO:0002922	positive regulation of humoral immune response	45302	24/18870	0.0139055	0.0335709	0.010691	IL1B	1
BP	GO:0030277	maintenance of gastrointestinal epithelium	45302	24/18870	0.0139055	0.0335709	0.010691	TLR4	1
BP	GO:0032693	negative regulation of interleukin-10 production	45302	24/18870	0.0139055	0.0335709	0.010691	AGER	1
BP	GO:0032727	positive regulation of interferon-alpha production	45302	24/18870	0.0139055	0.0335709	0.010691	TLR4	1
BP	GO:0045723	positive regulation of fatty acid biosynthetic process	45302	24/18870	0.0139055	0.0335709	0.010691	IL1B	1
BP	GO:0051043	regulation of membrane protein ectodomain proteolysis	45302	24/18870	0.0139055	0.0335709	0.010691	IL1B	1
BP	GO:0060907	positive regulation of macrophage cytokine production	45302	24/18870	0.0139055	0.0335709	0.010691	TLR4	1
BP	GO:1903902	positive regulation of viral life cycle	45302	24/18870	0.0139055	0.0335709	0.010691	HMGB1	1
BP	GO:0097193	intrinsic apoptotic signaling pathway	45333	319/18870	0.014167	0.0340426	0.0108412	S100A8/S100A9	2
BP	GO:0019058	viral life cycle	45333	321/18870	0.0143364	0.0340426	0.0108412	CXCL8/HMGB1	2
BP	GO:0044403	biological process involved in symbiotic interaction	45333	322/18870	0.0144214	0.0340426	0.0108412	CXCL8/HMGB1	2
BP	GO:0010623	programmed cell death involved in cell development	45302	25/18870	0.0144811	0.0340426	0.0108412	IL1B	1
BP	GO:0036119	response to platelet-derived growth factor	45302	25/18870	0.0144811	0.0340426	0.0108412	TLR4	1
BP	GO:0060586	multicellular organismal-level iron ion homeostasis	45302	25/18870	0.0144811	0.0340426	0.0108412	SLC11A1	1
BP	GO:0071450	cellular response to oxygen radical	45302	25/18870	0.0144811	0.0340426	0.0108412	MPO	1
BP	GO:0071451	cellular response to superoxide	45302	25/18870	0.0144811	0.0340426	0.0108412	MPO	1
BP	GO:0090023	positive regulation of neutrophil chemotaxis	45302	25/18870	0.0144811	0.0340426	0.0108412	CXCL8	1
BP	GO:1902993	positive regulation of amyloid precursor protein catabolic process	45302	25/18870	0.0144811	0.0340426	0.0108412	AGER	1
BP	GO:1903523	negative regulation of blood circulation	45302	25/18870	0.0144811	0.0340426	0.0108412	AGER	1
BP	GO:1904951	positive regulation of establishment of protein localization	45333	324/18870	0.0145921	0.034222	0.0108984	IL1B/TLR4	2
BP	GO:0002407	dendritic cell chemotaxis	45302	26/18870	0.0150563	0.0349775	0.011139	HMGB1	1
BP	GO:0002726	positive regulation of T cell cytokine production	45302	26/18870	0.0150563	0.0349775	0.011139	IL1B	1
BP	GO:0098581	detection of external biotic stimulus	45302	26/18870	0.0150563	0.0349775	0.011139	TLR4	1
BP	GO:1901623	regulation of lymphocyte chemotaxis	45302	26/18870	0.0150563	0.0349775	0.011139	S100A7	1
BP	GO:0071214	cellular response to abiotic stimulus	45333	334/18870	0.015459	0.0357443	0.0113832	IL1B/TLR4	2
BP	GO:0104004	cellular response to environmental stimulus	45333	334/18870	0.015459	0.0357443	0.0113832	IL1B/TLR4	2
BP	GO:0010818	T cell chemotaxis	45302	27/18870	0.0156313	0.0358065	0.011403	S100A7	1
BP	GO:0050995	negative regulation of lipid catabolic process	45302	27/18870	0.0156313	0.0358065	0.011403	IL1B	1
BP	GO:0050996	positive regulation of lipid catabolic process	45302	27/18870	0.0156313	0.0358065	0.011403	IL1B	1
BP	GO:1905564	positive regulation of vascular endothelial cell proliferation	45302	27/18870	0.0156313	0.0358065	0.011403	HMGB1	1
BP	GO:0000303	response to superoxide	45302	28/18870	0.0162059	0.0365282	0.0116328	MPO	1
BP	GO:0002675	positive regulation of acute inflammatory response	45302	28/18870	0.0162059	0.0365282	0.0116328	IL1B	1
BP	GO:0015732	prostaglandin transport	45302	28/18870	0.0162059	0.0365282	0.0116328	IL1B	1
BP	GO:0042832	defense response to protozoan	45302	28/18870	0.0162059	0.0365282	0.0116328	SLC11A1	1
BP	GO:0046639	negative regulation of alpha-beta T cell differentiation	45302	28/18870	0.0162059	0.0365282	0.0116328	HMGB1	1
BP	GO:0070423	nucleotide-binding oligomerization domain containing signaling pathway	45302	28/18870	0.0162059	0.0365282	0.0116328	TLR4	1
BP	GO:0090594	inflammatory response to wounding	45302	28/18870	0.0162059	0.0365282	0.0116328	TLR4	1
BP	GO:0045089	positive regulation of innate immune response	45333	343/18870	0.016258	0.0365619	0.0116436	HMGB1/TLR4	2
BP	GO:0071496	cellular response to external stimulus	45333	346/18870	0.0165283	0.0370851	0.0118102	IL1B/TLR4	2
BP	GO:0000305	response to oxygen radical	45302	29/18870	0.0167802	0.0371043	0.0118163	MPO	1
BP	GO:0001773	myeloid dendritic cell activation	45302	29/18870	0.0167802	0.0371043	0.0118163	HMGB1	1
BP	GO:0002418	immune response to tumor cell	45302	29/18870	0.0167802	0.0371043	0.0118163	HMGB1	1
BP	GO:0032770	positive regulation of monooxygenase activity	45302	29/18870	0.0167802	0.0371043	0.0118163	IL1B	1
BP	GO:0035872	nucleotide-binding domain, leucine rich repeat containing receptor signaling pathway	45302	29/18870	0.0167802	0.0371043	0.0118163	TLR4	1
BP	GO:0009895	negative regulation of catabolic process	45333	349/18870	0.0168005	0.0371043	0.0118163	IL1B/SLC11A1	2
BP	GO:0045765	regulation of angiogenesis	45333	349/18870	0.0168005	0.0371043	0.0118163	CXCL8/IL1B	2
BP	GO:0046942	carboxylic acid transport	45333	351/18870	0.0169831	0.0374047	0.011912	IL1B/SLC11A1	2
BP	GO:0015849	organic acid transport	45333	352/18870	0.0170747	0.0374047	0.011912	IL1B/SLC11A1	2
BP	GO:0030522	intracellular receptor signaling pathway	45333	353/18870	0.0171666	0.0374047	0.011912	HMGB1/TLR4	2
BP	GO:0042886	amide transport	45333	354/18870	0.0172586	0.0374047	0.011912	IL1B/S100A8	2
BP	GO:1901342	regulation of vasculature development	45333	354/18870	0.0172586	0.0374047	0.011912	CXCL8/IL1B	2
BP	GO:0002507	tolerance induction	45302	30/18870	0.0173543	0.0374047	0.011912	HMGB1	1
BP	GO:0010575	positive regulation of vascular endothelial growth factor production	45302	30/18870	0.0173543	0.0374047	0.011912	IL1B	1
BP	GO:0032607	interferon-alpha production	45302	30/18870	0.0173543	0.0374047	0.011912	TLR4	1
BP	GO:0032647	regulation of interferon-alpha production	45302	30/18870	0.0173543	0.0374047	0.011912	TLR4	1
BP	GO:0039694	viral RNA genome replication	45302	30/18870	0.0173543	0.0374047	0.011912	CXCL8	1
BP	GO:0043032	positive regulation of macrophage activation	45302	30/18870	0.0173543	0.0374047	0.011912	TLR4	1
BP	GO:0010038	response to metal ion	45333	359/18870	0.0177221	0.0380584	0.0121201	S100A8/SLC11A1	2
BP	GO:0001562	response to protozoan	45302	31/18870	0.017928	0.0380584	0.0121201	SLC11A1	1
BP	GO:0034755	iron ion transmembrane transport	45302	31/18870	0.017928	0.0380584	0.0121201	SLC11A1	1
BP	GO:0042744	hydrogen peroxide catabolic process	45302	31/18870	0.017928	0.0380584	0.0121201	MPO	1
BP	GO:0050999	regulation of nitric-oxide synthase activity	45302	31/18870	0.017928	0.0380584	0.0121201	IL1B	1
BP	GO:1900017	positive regulation of cytokine production involved in inflammatory response	45302	31/18870	0.017928	0.0380584	0.0121201	TLR4	1
BP	GO:2000191	regulation of fatty acid transport	45302	31/18870	0.017928	0.0380584	0.0121201	IL1B	1
BP	GO:0001516	prostaglandin biosynthetic process	45302	32/18870	0.0185014	0.038857	0.0123744	IL1B	1
BP	GO:0046457	prostanoid biosynthetic process	45302	32/18870	0.0185014	0.038857	0.0123744	IL1B	1
BP	GO:0060292	long-term synaptic depression	45302	32/18870	0.0185014	0.038857	0.0123744	AGER	1
BP	GO:0070498	interleukin-1-mediated signaling pathway	45302	32/18870	0.0185014	0.038857	0.0123744	IL1B	1
BP	GO:1901889	negative regulation of cell junction assembly	45302	32/18870	0.0185014	0.038857	0.0123744	IL1B	1
BP	GO:0009306	protein secretion	45333	368/18870	0.0185699	0.0389177	0.0123938	IL1B/TLR4	2
BP	GO:0002833	positive regulation of response to biotic stimulus	45333	369/18870	0.0186651	0.0389516	0.0124046	HMGB1/TLR4	2
BP	GO:0035592	establishment of protein localization to extracellular region	45333	369/18870	0.0186651	0.0389516	0.0124046	IL1B/TLR4	2
BP	GO:0033198	response to ATP	45302	33/18870	0.0190746	0.0393064	0.0125176	IL1B	1
BP	GO:0034368	protein-lipid complex remodeling	45302	33/18870	0.0190746	0.0393064	0.0125176	MPO	1
BP	GO:0034369	plasma lipoprotein particle remodeling	45302	33/18870	0.0190746	0.0393064	0.0125176	MPO	1
BP	GO:0036336	dendritic cell migration	45302	33/18870	0.0190746	0.0393064	0.0125176	HMGB1	1
BP	GO:0045671	negative regulation of osteoclast differentiation	45302	33/18870	0.0190746	0.0393064	0.0125176	TLR4	1
BP	GO:0048566	embryonic digestive tract development	45302	33/18870	0.0190746	0.0393064	0.0125176	CXCL8	1
BP	GO:0071692	protein localization to extracellular region	45333	377/18870	0.0194349	0.0397385	0.0126552	IL1B/TLR4	2
BP	GO:0007035	vacuolar acidification	45302	34/18870	0.0196474	0.0397385	0.0126552	SLC11A1	1
BP	GO:0010669	epithelial structure maintenance	45302	34/18870	0.0196474	0.0397385	0.0126552	TLR4	1
BP	GO:0030212	hyaluronan metabolic process	45302	34/18870	0.0196474	0.0397385	0.0126552	IL1B	1
BP	GO:0032743	positive regulation of interleukin-2 production	45302	34/18870	0.0196474	0.0397385	0.0126552	IL1B	1
BP	GO:0046825	regulation of protein export from nucleus	45302	34/18870	0.0196474	0.0397385	0.0126552	IL1B	1
BP	GO:0090022	regulation of neutrophil chemotaxis	45302	34/18870	0.0196474	0.0397385	0.0126552	CXCL8	1
BP	GO:1900225	regulation of NLRP3 inflammasome complex assembly	45302	34/18870	0.0196474	0.0397385	0.0126552	TLR4	1
BP	GO:1902624	positive regulation of neutrophil migration	45302	34/18870	0.0196474	0.0397385	0.0126552	CXCL8	1
BP	GO:0006298	mismatch repair	45302	35/18870	0.0202199	0.0402356	0.0128135	HMGB1	1
BP	GO:0030947	regulation of vascular endothelial growth factor receptor signaling pathway	45302	35/18870	0.0202199	0.0402356	0.0128135	IL1B	1
BP	GO:0034367	protein-containing complex remodeling	45302	35/18870	0.0202199	0.0402356	0.0128135	MPO	1
BP	GO:0061081	positive regulation of myeloid leukocyte cytokine production involved in immune response	45302	35/18870	0.0202199	0.0402356	0.0128135	TLR4	1
BP	GO:1901099	negative regulation of signal transduction in absence of ligand	45302	35/18870	0.0202199	0.0402356	0.0128135	IL1B	1
BP	GO:2000406	positive regulation of T cell migration	45302	35/18870	0.0202199	0.0402356	0.0128135	S100A7	1
BP	GO:2000515	negative regulation of CD4-positive, alpha-beta T cell activation	45302	35/18870	0.0202199	0.0402356	0.0128135	HMGB1	1
BP	GO:2001240	negative regulation of extrinsic apoptotic signaling pathway in absence of ligand	45302	35/18870	0.0202199	0.0402356	0.0128135	IL1B	1
BP	GO:0032094	response to food	45302	36/18870	0.0207921	0.0412908	0.0131495	MPO	1
BP	GO:0031331	positive regulation of cellular catabolic process	45333	396/18870	0.0213168	0.0419194	0.0133497	HMGB1/IL1B	2
BP	GO:0010934	macrophage cytokine production	45302	37/18870	0.021364	0.0419194	0.0133497	TLR4	1
BP	GO:0010935	regulation of macrophage cytokine production	45302	37/18870	0.021364	0.0419194	0.0133497	TLR4	1
BP	GO:0044546	NLRP3 inflammasome complex assembly	45302	37/18870	0.021364	0.0419194	0.0133497	TLR4	1
BP	GO:0071276	cellular response to cadmium ion	45302	37/18870	0.021364	0.0419194	0.0133497	SLC11A1	1
BP	GO:0141085	regulation of inflammasome-mediated signaling pathway	45302	37/18870	0.021364	0.0419194	0.0133497	TLR4	1
BP	GO:0006979	response to oxidative stress	45333	400/18870	0.0217225	0.0425381	0.0135467	MPO/S100A7	2
BP	GO:0002369	T cell cytokine production	45302	38/18870	0.0219356	0.0427008	0.0135985	IL1B	1
BP	GO:0002724	regulation of T cell cytokine production	45302	38/18870	0.0219356	0.0427008	0.0135985	IL1B	1
BP	GO:0071404	cellular response to low-density lipoprotein particle stimulus	45302	38/18870	0.0219356	0.0427008	0.0135985	TLR4	1
BP	GO:0055094	response to lipoprotein particle	45302	39/18870	0.0225069	0.0436404	0.0138978	TLR4	1
BP	GO:0140632	canonical inflammasome complex assembly	45302	39/18870	0.0225069	0.0436404	0.0138978	TLR4	1
BP	GO:0009595	detection of biotic stimulus	45302	40/18870	0.0230779	0.044572	0.0141945	TLR4	1
BP	GO:0032728	positive regulation of interferon-beta production	45302	40/18870	0.0230779	0.044572	0.0141945	TLR4	1
BP	GO:0001558	regulation of cell growth	45333	417/18870	0.0234833	0.0449689	0.0143208	S100A8/S100A9	2
BP	GO:0002691	regulation of cellular extravasation	45302	41/18870	0.0236486	0.0449689	0.0143208	AGER	1
BP	GO:0043388	positive regulation of DNA binding	45302	41/18870	0.0236486	0.0449689	0.0143208	HMGB1	1
BP	GO:0045454	cell redox homeostasis	45302	41/18870	0.0236486	0.0449689	0.0143208	SLC11A1	1
BP	GO:0045923	positive regulation of fatty acid metabolic process	45302	41/18870	0.0236486	0.0449689	0.0143208	IL1B	1
BP	GO:0046627	negative regulation of insulin receptor signaling pathway	45302	41/18870	0.0236486	0.0449689	0.0143208	IL1B	1
BP	GO:0060251	regulation of glial cell proliferation	45302	41/18870	0.0236486	0.0449689	0.0143208	IL1B	1
BP	GO:0150077	regulation of neuroinflammatory response	45302	41/18870	0.0236486	0.0449689	0.0143208	IL1B	1
BP	GO:0043254	regulation of protein-containing complex assembly	45333	419/18870	0.0236944	0.0449691	0.0143209	HMGB1/TLR4	2
BP	GO:0042060	wound healing	45333	423/18870	0.0241188	0.0454394	0.0144707	SLC11A1/TLR4	2
BP	GO:0042119	neutrophil activation	45302	42/18870	0.024219	0.0454394	0.0144707	CXCL8	1
BP	GO:0071402	cellular response to lipoprotein particle stimulus	45302	42/18870	0.024219	0.0454394	0.0144707	TLR4	1
BP	GO:0141084	inflammasome-mediated signaling pathway	45302	42/18870	0.024219	0.0454394	0.0144707	TLR4	1
BP	GO:1900077	negative regulation of cellular response to insulin stimulus	45302	42/18870	0.024219	0.0454394	0.0144707	IL1B	1
BP	GO:2000403	positive regulation of lymphocyte migration	45302	42/18870	0.024219	0.0454394	0.0144707	S100A7	1
BP	GO:0045088	regulation of innate immune response	45333	425/18870	0.0243322	0.045565	0.0145107	HMGB1/TLR4	2
BP	GO:0030098	lymphocyte differentiation	45333	429/18870	0.0247614	0.0462808	0.0147386	HMGB1/IL1B	2
BP	GO:0016032	viral process	45333	432/18870	0.0250854	0.0467976	0.0149032	CXCL8/HMGB1	2
BP	GO:0009410	response to xenobiotic stimulus	45333	434/18870	0.0253024	0.0468639	0.0149243	IL1B/S100A12	2
BP	GO:0006509	membrane protein ectodomain proteolysis	45302	44/18870	0.0253589	0.0468639	0.0149243	IL1B	1
BP	GO:0045840	positive regulation of mitotic nuclear division	45302	44/18870	0.0253589	0.0468639	0.0149243	IL1B	1
BP	GO:0050691	regulation of defense response to virus by host	45302	44/18870	0.0253589	0.0468639	0.0149243	IL1B	1
BP	GO:1903426	regulation of reactive oxygen species biosynthetic process	45302	44/18870	0.0253589	0.0468639	0.0149243	TLR4	1
BP	GO:0002347	response to tumor cell	45302	45/18870	0.0259283	0.0476482	0.0151741	HMGB1	1
BP	GO:0030890	positive regulation of B cell proliferation	45302	45/18870	0.0259283	0.0476482	0.0151741	TLR4	1
BP	GO:0140894	endolysosomal toll-like receptor signaling pathway	45302	45/18870	0.0259283	0.0476482	0.0151741	HMGB1	1
BP	GO:0015711	organic anion transport	45333	443/18870	0.0262886	0.0480664	0.0153073	IL1B/SLC11A1	2
BP	GO:0032309	icosanoid secretion	45302	46/18870	0.0264975	0.0480664	0.0153073	IL1B	1
BP	GO:0032768	regulation of monooxygenase activity	45302	46/18870	0.0264975	0.0480664	0.0153073	IL1B	1
BP	GO:0032892	positive regulation of organic acid transport	45302	46/18870	0.0264975	0.0480664	0.0153073	IL1B	1
BP	GO:1900271	regulation of long-term synaptic potentiation	45302	46/18870	0.0264975	0.0480664	0.0153073	AGER	1
BP	GO:1902622	regulation of neutrophil migration	45302	46/18870	0.0264975	0.0480664	0.0153073	CXCL8	1
BP	GO:2001239	regulation of extrinsic apoptotic signaling pathway in absence of ligand	45302	46/18870	0.0264975	0.0480664	0.0153073	IL1B	1
BP	GO:0002920	regulation of humoral immune response	45302	47/18870	0.0270664	0.0485618	0.015465	IL1B	1
BP	GO:0045601	regulation of endothelial cell differentiation	45302	47/18870	0.0270664	0.0485618	0.015465	IL1B	1
BP	GO:0046636	negative regulation of alpha-beta T cell activation	45302	47/18870	0.0270664	0.0485618	0.015465	HMGB1	1
BP	GO:0051353	positive regulation of oxidoreductase activity	45302	47/18870	0.0270664	0.0485618	0.015465	IL1B	1
BP	GO:0120163	negative regulation of cold-induced thermogenesis	45302	47/18870	0.0270664	0.0485618	0.015465	TLR4	1
BP	GO:0140353	lipid export from cell	45302	47/18870	0.0270664	0.0485618	0.015465	IL1B	1
BP	GO:0006953	acute-phase response	45302	48/18870	0.027635	0.0492232	0.0156757	IL1B	1
BP	GO:0032620	interleukin-17 production	45302	48/18870	0.027635	0.0492232	0.0156757	TLR4	1
BP	GO:0032660	regulation of interleukin-17 production	45302	48/18870	0.027635	0.0492232	0.0156757	TLR4	1
BP	GO:0043277	apoptotic cell clearance	45302	48/18870	0.027635	0.0492232	0.0156757	HMGB1	1
BP	GO:0001774	microglial cell activation	45302	49/18870	0.0282032	0.049431	0.0157418	AGER	1
BP	GO:0002673	regulation of acute inflammatory response	45302	49/18870	0.0282032	0.049431	0.0157418	IL1B	1
BP	GO:0010543	regulation of platelet activation	45302	49/18870	0.0282032	0.049431	0.0157418	TLR4	1
BP	GO:0014911	positive regulation of smooth muscle cell migration	45302	49/18870	0.0282032	0.049431	0.0157418	TLR4	1
BP	GO:0036230	granulocyte activation	45302	49/18870	0.0282032	0.049431	0.0157418	CXCL8	1
BP	GO:0046596	regulation of viral entry into host cell	45302	49/18870	0.0282032	0.049431	0.0157418	HMGB1	1
BP	GO:0061028	establishment of endothelial barrier	45302	49/18870	0.0282032	0.049431	0.0157418	IL1B	1
BP	GO:0072337	modified amino acid transport	45302	49/18870	0.0282032	0.049431	0.0157418	SLC11A1	1
BP	GO:2000404	regulation of T cell migration	45302	49/18870	0.0282032	0.049431	0.0157418	S100A7	1
BP	GO:0001914	regulation of T cell mediated cytotoxicity	45302	50/18870	0.0287712	0.0500701	0.0159454	AGER	1
BP	GO:0006693	prostaglandin metabolic process	45302	50/18870	0.0287712	0.0500701	0.0159454	IL1B	1
BP	GO:0061082	myeloid leukocyte cytokine production	45302	50/18870	0.0287712	0.0500701	0.0159454	TLR4	1
BP	GO:0071827	plasma lipoprotein particle organization	45302	50/18870	0.0287712	0.0500701	0.0159454	MPO	1
BP	GO:0051051	negative regulation of transport	45333	469/18870	0.0292262	0.0506109	0.0161176	HMGB1/IL1B	2
BP	GO:0006692	prostanoid metabolic process	45302	51/18870	0.0293389	0.0506109	0.0161176	IL1B	1
BP	GO:0010043	response to zinc ion	45302	51/18870	0.0293389	0.0506109	0.0161176	S100A8	1
BP	GO:0043407	negative regulation of MAP kinase activity	45302	51/18870	0.0293389	0.0506109	0.0161176	IL1B	1
BP	GO:0045581	negative regulation of T cell differentiation	45302	51/18870	0.0293389	0.0506109	0.0161176	HMGB1	1
BP	GO:0002757	immune response-activating signaling pathway	45333	473/18870	0.0296896	0.0511263	0.0162817	HMGB1/TLR4	2
BP	GO:0002269	leukocyte activation involved in inflammatory response	45302	52/18870	0.0299063	0.0511418	0.0162867	AGER	1
BP	GO:0006636	unsaturated fatty acid biosynthetic process	45302	52/18870	0.0299063	0.0511418	0.0162867	IL1B	1
BP	GO:0101023	vascular endothelial cell proliferation	45302	52/18870	0.0299063	0.0511418	0.0162867	HMGB1	1
BP	GO:1905562	regulation of vascular endothelial cell proliferation	45302	52/18870	0.0299063	0.0511418	0.0162867	HMGB1	1
BP	GO:1903829	positive regulation of protein localization	45333	476/18870	0.0300391	0.05128	0.0163307	IL1B/TLR4	2
BP	GO:0002762	negative regulation of myeloid leukocyte differentiation	45302	53/18870	0.0304733	0.0517521	0.016481	TLR4	1
BP	GO:0071825	protein-lipid complex organization	45302	53/18870	0.0304733	0.0517521	0.016481	MPO	1
BP	GO:2001238	positive regulation of extrinsic apoptotic signaling pathway	45302	53/18870	0.0304733	0.0517521	0.016481	TLR4	1
BP	GO:0042743	hydrogen peroxide metabolic process	45302	54/18870	0.0310401	0.0525335	0.0167299	MPO	1
BP	GO:0045744	negative regulation of G protein-coupled receptor signaling pathway	45302	54/18870	0.0310401	0.0525335	0.0167299	CXCL8	1
BP	GO:0050804	modulation of chemical synaptic transmission	45333	489/18870	0.0315734	0.0530365	0.0168901	AGER/IL1B	2
BP	GO:0034142	toll-like receptor 4 signaling pathway	45302	55/18870	0.0316065	0.0530365	0.0168901	TLR4	1
BP	GO:0042304	regulation of fatty acid biosynthetic process	45302	55/18870	0.0316065	0.0530365	0.0168901	IL1B	1
BP	GO:0051452	intracellular pH reduction	45302	55/18870	0.0316065	0.0530365	0.0168901	SLC11A1	1
BP	GO:1902991	regulation of amyloid precursor protein catabolic process	45302	55/18870	0.0316065	0.0530365	0.0168901	AGER	1
BP	GO:0099177	regulation of trans-synaptic signaling	45333	490/18870	0.0316927	0.0530907	0.0169073	AGER/IL1B	2
BP	GO:0043370	regulation of CD4-positive, alpha-beta T cell differentiation	45302	56/18870	0.0321727	0.0537121	0.0171052	HMGB1	1
BP	GO:0060986	endocrine hormone secretion	45302	56/18870	0.0321727	0.0537121	0.0171052	IL1B	1
BP	GO:0016049	cell growth	45333	497/18870	0.0325332	0.054222	0.0172676	S100A8/S100A9	2
BP	GO:0002764	immune response-regulating signaling pathway	45333	500/18870	0.0328961	0.0547343	0.0174307	HMGB1/TLR4	2
BP	GO:0031663	lipopolysaccharide-mediated signaling pathway	45302	58/18870	0.0333041	0.0553197	0.0176172	TLR4	1
BP	GO:0006826	iron ion transport	45302	59/18870	0.0338694	0.0555097	0.0176777	SLC11A1	1
BP	GO:0010574	regulation of vascular endothelial growth factor production	45302	59/18870	0.0338694	0.0555097	0.0176777	IL1B	1
BP	GO:0010718	positive regulation of epithelial to mesenchymal transition	45302	59/18870	0.0338694	0.0555097	0.0176777	IL1B	1
BP	GO:0014009	glial cell proliferation	45302	59/18870	0.0338694	0.0555097	0.0176777	IL1B	1
BP	GO:0032608	interferon-beta production	45302	59/18870	0.0338694	0.0555097	0.0176777	TLR4	1
BP	GO:0032648	regulation of interferon-beta production	45302	59/18870	0.0338694	0.0555097	0.0176777	TLR4	1
BP	GO:0033619	membrane protein proteolysis	45302	59/18870	0.0338694	0.0555097	0.0176777	IL1B	1
BP	GO:0046686	response to cadmium ion	45302	59/18870	0.0338694	0.0555097	0.0176777	SLC11A1	1
BP	GO:0001913	T cell mediated cytotoxicity	45302	60/18870	0.0344343	0.0560625	0.0178537	AGER	1
BP	GO:0007566	embryo implantation	45302	60/18870	0.0344343	0.0560625	0.0178537	IL1B	1
BP	GO:0045620	negative regulation of lymphocyte differentiation	45302	60/18870	0.0344343	0.0560625	0.0178537	HMGB1	1
BP	GO:0051785	positive regulation of nuclear division	45302	60/18870	0.0344343	0.0560625	0.0178537	IL1B	1
BP	GO:0006611	protein export from nucleus	45302	61/18870	0.034999	0.0566076	0.0180273	IL1B	1
BP	GO:0046456	icosanoid biosynthetic process	45302	61/18870	0.034999	0.0566076	0.0180273	IL1B	1
BP	GO:0048010	vascular endothelial growth factor receptor signaling pathway	45302	61/18870	0.034999	0.0566076	0.0180273	IL1B	1
BP	GO:0050994	regulation of lipid catabolic process	45302	61/18870	0.034999	0.0566076	0.0180273	IL1B	1
BP	GO:0043030	regulation of macrophage activation	45302	62/18870	0.0355634	0.0573321	0.018258	TLR4	1
BP	GO:0046824	positive regulation of nucleocytoplasmic transport	45302	62/18870	0.0355634	0.0573321	0.018258	IL1B	1
BP	GO:0010573	vascular endothelial growth factor production	45302	63/18870	0.0361274	0.0577687	0.0183971	IL1B	1
BP	GO:0032623	interleukin-2 production	45302	63/18870	0.0361274	0.0577687	0.0183971	IL1B	1
BP	GO:0032663	regulation of interleukin-2 production	45302	63/18870	0.0361274	0.0577687	0.0183971	IL1B	1
BP	GO:0071715	icosanoid transport	45302	63/18870	0.0361274	0.0577687	0.0183971	IL1B	1
BP	GO:0140895	cell surface toll-like receptor signaling pathway	45302	63/18870	0.0361274	0.0577687	0.0183971	TLR4	1
BP	GO:0001885	endothelial cell development	45302	64/18870	0.0366912	0.0582916	0.0185636	IL1B	1
BP	GO:0030225	macrophage differentiation	45302	64/18870	0.0366912	0.0582916	0.0185636	TLR4	1
BP	GO:0048247	lymphocyte chemotaxis	45302	64/18870	0.0366912	0.0582916	0.0185636	S100A7	1
BP	GO:0048524	positive regulation of viral process	45302	64/18870	0.0366912	0.0582916	0.0185636	HMGB1	1
BP	GO:0006303	double-strand break repair via nonhomologous end joining	45302	65/18870	0.0372546	0.0589018	0.0187579	HMGB1	1
BP	GO:0030888	regulation of B cell proliferation	45302	65/18870	0.0372546	0.0589018	0.0187579	TLR4	1
BP	GO:0048255	mRNA stabilization	45302	65/18870	0.0372546	0.0589018	0.0187579	SLC11A1	1
BP	GO:0006956	complement activation	45302	67/18870	0.0383807	0.060199	0.019171	IL1B	1
BP	GO:0038034	signal transduction in absence of ligand	45302	67/18870	0.0383807	0.060199	0.019171	IL1B	1
BP	GO:0046888	negative regulation of hormone secretion	45302	67/18870	0.0383807	0.060199	0.019171	IL1B	1
BP	GO:0060760	positive regulation of response to cytokine stimulus	45302	67/18870	0.0383807	0.060199	0.019171	TLR4	1
BP	GO:0097192	extrinsic apoptotic signaling pathway in absence of ligand	45302	67/18870	0.0383807	0.060199	0.019171	IL1B	1
BP	GO:0042987	amyloid precursor protein catabolic process	45302	68/18870	0.0389432	0.0607909	0.0193595	AGER	1
BP	GO:0051123	RNA polymerase II preinitiation complex assembly	45302	68/18870	0.0389432	0.0607909	0.0193595	HMGB1	1
BP	GO:2000379	positive regulation of reactive oxygen species metabolic process	45302	68/18870	0.0389432	0.0607909	0.0193595	TLR4	1
BP	GO:0002711	positive regulation of T cell mediated immunity	45302	69/18870	0.0395055	0.0610877	0.0194541	IL1B	1
BP	GO:0032715	negative regulation of interleukin-6 production	45302	69/18870	0.0395055	0.0610877	0.0194541	TLR4	1
BP	GO:0045576	mast cell activation	45302	69/18870	0.0395055	0.0610877	0.0194541	S100A12	1
BP	GO:0045670	regulation of osteoclast differentiation	45302	69/18870	0.0395055	0.0610877	0.0194541	TLR4	1
BP	GO:0046626	regulation of insulin receptor signaling pathway	45302	69/18870	0.0395055	0.0610877	0.0194541	IL1B	1
BP	GO:2000401	regulation of lymphocyte migration	45302	69/18870	0.0395055	0.0610877	0.0194541	S100A7	1
BP	GO:0002752	cell surface pattern recognition receptor signaling pathway	45302	70/18870	0.0400674	0.0618596	0.0196999	TLR4	1
BP	GO:0048002	antigen processing and presentation of peptide antigen	45302	71/18870	0.0406291	0.0624332	0.0198825	SLC11A1	1
BP	GO:1900076	regulation of cellular response to insulin stimulus	45302	71/18870	0.0406291	0.0624332	0.0198825	IL1B	1
BP	GO:1902475	L-alpha-amino acid transmembrane transport	45302	71/18870	0.0406291	0.0624332	0.0198825	SLC11A1	1
BP	GO:0002562	somatic diversification of immune receptors via germline recombination within a single locus	45302	72/18870	0.0411905	0.062612	0.0199395	HMGB1	1
BP	GO:0006024	glycosaminoglycan biosynthetic process	45302	72/18870	0.0411905	0.062612	0.0199395	IL1B	1
BP	GO:0006801	superoxide metabolic process	45302	72/18870	0.0411905	0.062612	0.0199395	MPO	1
BP	GO:0014015	positive regulation of gliogenesis	45302	72/18870	0.0411905	0.062612	0.0199395	IL1B	1
BP	GO:0016444	somatic cell DNA recombination	45302	72/18870	0.0411905	0.062612	0.0199395	HMGB1	1
BP	GO:0032481	positive regulation of type I interferon production	45302	72/18870	0.0411905	0.062612	0.0199395	TLR4	1
BP	GO:0060260	regulation of transcription initiation by RNA polymerase II	45302	72/18870	0.0411905	0.062612	0.0199395	HMGB1	1
BP	GO:0006879	intracellular iron ion homeostasis	45302	73/18870	0.0417515	0.0630755	0.0200871	SLC11A1	1
BP	GO:0042093	T-helper cell differentiation	45302	73/18870	0.0417515	0.0630755	0.0200871	HMGB1	1
BP	GO:0072678	T cell migration	45302	73/18870	0.0417515	0.0630755	0.0200871	S100A7	1
BP	GO:0140962	multicellular organismal-level chemical homeostasis	45302	73/18870	0.0417515	0.0630755	0.0200871	SLC11A1	1
BP	GO:0002224	toll-like receptor signaling pathway	45302	74/18870	0.0423123	0.0633398	0.0201713	TLR4	1
BP	GO:0006023	aminoglycan biosynthetic process	45302	74/18870	0.0423123	0.0633398	0.0201713	IL1B	1
BP	GO:0043489	RNA stabilization	45302	74/18870	0.0423123	0.0633398	0.0201713	SLC11A1	1
BP	GO:0045123	cellular extravasation	45302	74/18870	0.0423123	0.0633398	0.0201713	AGER	1
BP	GO:0046637	regulation of alpha-beta T cell differentiation	45302	74/18870	0.0423123	0.0633398	0.0201713	HMGB1	1
BP	GO:0050709	negative regulation of protein secretion	45302	74/18870	0.0423123	0.0633398	0.0201713	IL1B	1
BP	GO:0002294	CD4-positive, alpha-beta T cell differentiation involved in immune response	45302	75/18870	0.0428728	0.0638875	0.0203457	HMGB1	1
BP	GO:0045806	negative regulation of endocytosis	45302	75/18870	0.0428728	0.0638875	0.0203457	HMGB1	1
BP	GO:1902373	negative regulation of mRNA catabolic process	45302	75/18870	0.0428728	0.0638875	0.0203457	SLC11A1	1
BP	GO:0002287	alpha-beta T cell activation involved in immune response	45302	76/18870	0.0434329	0.0644299	0.0205184	HMGB1	1
BP	GO:0002293	alpha-beta T cell differentiation involved in immune response	45302	76/18870	0.0434329	0.0644299	0.0205184	HMGB1	1
BP	GO:0043536	positive regulation of blood vessel endothelial cell migration	45302	76/18870	0.0434329	0.0644299	0.0205184	HMGB1	1
BP	GO:0032890	regulation of organic acid transport	45302	77/18870	0.0439928	0.0650644	0.0207205	IL1B	1
BP	GO:0070373	negative regulation of ERK1 and ERK2 cascade	45302	77/18870	0.0439928	0.0650644	0.0207205	TLR4	1
BP	GO:0002200	somatic diversification of immune receptors	45302	78/18870	0.0445524	0.0655966	0.02089	HMGB1	1
BP	GO:0010827	regulation of glucose transmembrane transport	45302	78/18870	0.0445524	0.0655966	0.02089	IL1B	1
BP	GO:0032720	negative regulation of tumor necrosis factor production	45302	78/18870	0.0445524	0.0655966	0.02089	TLR4	1
BP	GO:0002437	inflammatory response to antigenic stimulus	45302	80/18870	0.0456706	0.0668433	0.021287	HMGB1	1
BP	GO:0043537	negative regulation of blood vessel endothelial cell migration	45302	80/18870	0.0456706	0.0668433	0.021287	HMGB1	1
BP	GO:1903556	negative regulation of tumor necrosis factor superfamily cytokine production	45302	80/18870	0.0456706	0.0668433	0.021287	TLR4	1
BP	GO:2000142	regulation of DNA-templated transcription initiation	45302	80/18870	0.0456706	0.0668433	0.021287	HMGB1	1
BP	GO:0002534	cytokine production involved in inflammatory response	45302	81/18870	0.0462293	0.0674606	0.0214836	TLR4	1
BP	GO:1900015	regulation of cytokine production involved in inflammatory response	45302	81/18870	0.0462293	0.0674606	0.0214836	TLR4	1
BP	GO:0051341	regulation of oxidoreductase activity	45302	82/18870	0.0467877	0.0680737	0.0216788	IL1B	1
BP	GO:0070897	transcription preinitiation complex assembly	45302	82/18870	0.0467877	0.0680737	0.0216788	HMGB1	1
BP	GO:0002292	T cell differentiation involved in immune response	45302	84/18870	0.0479036	0.0694919	0.0221305	HMGB1	1
BP	GO:0050871	positive regulation of B cell activation	45302	84/18870	0.0479036	0.0694919	0.0221305	TLR4	1
BP	GO:0032392	DNA geometric change	45302	85/18870	0.0484611	0.0699914	0.0222895	HMGB1	1
BP	GO:0045069	regulation of viral genome replication	45302	85/18870	0.0484611	0.0699914	0.0222895	CXCL8	1
BP	GO:0051101	regulation of DNA binding	45302	85/18870	0.0484611	0.0699914	0.0222895	HMGB1	1
BP	GO:0032370	positive regulation of lipid transport	45302	86/18870	0.0490183	0.0706925	0.0225128	IL1B	1
BP	GO:0010232	vascular transport	45302	87/18870	0.0495752	0.0710794	0.022636	AGER	1
BP	GO:0033077	T cell differentiation in thymus	45302	87/18870	0.0495752	0.0710794	0.022636	IL1B	1
BP	GO:0150104	transport across blood-brain barrier	45302	87/18870	0.0495752	0.0710794	0.022636	AGER	1
BP	GO:1902369	negative regulation of RNA catabolic process	45302	87/18870	0.0495752	0.0710794	0.022636	SLC11A1	1
CC	GO:0034774	secretory granule lumen	45454	322/19886	7.42504e-09	1.01252e-07	5.89e-08	HMGB1/MPO/S100A12/S100A7/S100A8/S100A9	6
CC	GO:0060205	cytoplasmic vesicle lumen	45454	325/19886	7.84816e-09	1.01252e-07	5.89e-08	HMGB1/MPO/S100A12/S100A7/S100A8/S100A9	6
CC	GO:0031983	vesicle lumen	45454	326/19886	7.99357e-09	1.01252e-07	5.89e-08	HMGB1/MPO/S100A12/S100A7/S100A8/S100A9	6
CC	GO:0035578	azurophil granule lumen	45333	91/19886	0.00110894	0.0105349	0.00612836	MPO/S100A7	2
CC	GO:0062023	collagen-containing extracellular matrix	45362	429/19886	0.00144598	0.0109895	0.00639277	S100A7/S100A8/S100A9	3
CC	GO:0045335	phagocytic vesicle	45333	142/19886	0.00266961	0.0150585	0.00875981	MPO/SLC11A1	2
CC	GO:0005766	primary lysosome	45333	155/19886	0.00317022	0.0150585	0.00875981	MPO/S100A7	2
CC	GO:0042582	azurophil granule	45333	155/19886	0.00317022	0.0150585	0.00875981	MPO/S100A7	2
CC	GO:0005775	vacuolar lumen	45333	176/19886	0.00406476	0.0170246	0.00990354	MPO/S100A7	2
CC	GO:0101002	ficolin-1-rich granule	45333	185/19886	0.00448017	0.0170246	0.00990354	HMGB1/SLC11A1	2
CC	GO:0071682	endocytic vesicle lumen	45302	23/19886	0.0126524	0.0437082	0.0254258	MPO	1
CC	GO:0030139	endocytic vesicle	45333	348/19886	0.0151305	0.0449673	0.0261583	MPO/SLC11A1	2
CC	GO:0001891	phagocytic cup	45302	28/19886	0.0153835	0.0449673	0.0261583	TLR4	1
CC	GO:0101003	ficolin-1-rich granule membrane	45302	61/19886	0.0332378	0.0902168	0.0524807	SLC11A1	1
CC	GO:0070821	tertiary granule membrane	45302	73/19886	0.0396569	0.0969748	0.0564119	SLC11A1	1
CC	GO:0017053	transcription repressor complex	45302	77/19886	0.041788	0.0969748	0.0564119	HMGB1	1
CC	GO:0030670	phagocytic vesicle membrane	45302	80/19886	0.0433835	0.0969748	0.0564119	SLC11A1	1
MF	GO:0050786	RAGE receptor binding	45423	10/18496	6.44885e-15	4.51419e-13	1.35765e-13	HMGB1/S100A12/S100A7/S100A8/S100A9	5
MF	GO:0048306	calcium-dependent protein binding	45393	79/18496	9.94242e-08	3.47985e-06	1.04657e-06	S100A12/S100A7/S100A8/S100A9	4
MF	GO:0035325	Toll-like receptor binding	45333	13/18496	2.49922e-05	0.000583152	0.000175384	S100A8/S100A9	2
MF	GO:0036041	long-chain fatty acid binding	45333	17/18496	4.35197e-05	0.000761594	0.000229051	S100A8/S100A9	2
MF	GO:0001530	lipopolysaccharide binding	45333	39/18496	0.000235432	0.00329604	0.000991291	HMGB1/TLR4	2
MF	GO:0005125	cytokine activity	45362	237/18496	0.00031768	0.00357345	0.00107472	CXCL8/HMGB1/IL1B	3
MF	GO:0005504	fatty acid binding	45333	48/18496	0.000357345	0.00357345	0.00107472	S100A8/S100A9	2
MF	GO:0033293	monocarboxylic acid binding	45333	79/18496	0.000966276	0.00782223	0.00235255	S100A8/S100A9	2
MF	GO:0016209	antioxidant activity	45333	83/18496	0.00106588	0.00782223	0.00235255	MPO/S100A9	2
MF	GO:0001540	amyloid-beta binding	45333	85/18496	0.00111746	0.00782223	0.00235255	AGER/TLR4	2
MF	GO:0005178	integrin binding	45333	154/18496	0.00360598	0.0229471	0.0069014	HMGB1/IL1B	2
MF	GO:0008201	heparin binding	45333	174/18496	0.00457708	0.0266996	0.00802996	CXCL8/MPO	2
MF	GO:0031406	carboxylic acid binding	45333	195/18496	0.00571308	0.0298518	0.00897799	S100A8/S100A9	2
MF	GO:0043177	organic acid binding	45333	207/18496	0.00641477	0.0298518	0.00897799	S100A8/S100A9	2
MF	GO:0044548	S100 protein binding	45302	14/18496	0.00829692	0.0298518	0.00897799	AGER	1
MF	GO:0005539	glycosaminoglycan binding	45333	240/18496	0.00853695	0.0298518	0.00897799	CXCL8/MPO	2
MF	GO:0003953	NAD+ nucleosidase activity	45302	16/18496	0.00947707	0.0298518	0.00897799	TLR4	1
MF	GO:0050135	NAD(P)+ nucleosidase activity	45302	16/18496	0.00947707	0.0298518	0.00897799	TLR4	1
MF	GO:0061809	NAD+ nucleotidase, cyclic ADP-ribose generating	45302	16/18496	0.00947707	0.0298518	0.00897799	TLR4	1
MF	GO:0005149	interleukin-1 receptor binding	45302	17/18496	0.0100667	0.0298518	0.00897799	IL1B	1
MF	GO:0000400	four-way junction DNA binding	45302	18/18496	0.0106559	0.0298518	0.00897799	HMGB1	1
MF	GO:0008301	DNA binding, bending	45302	18/18496	0.0106559	0.0298518	0.00897799	HMGB1	1
MF	GO:0045236	CXCR chemokine receptor binding	45302	18/18496	0.0106559	0.0298518	0.00897799	CXCL8	1
MF	GO:0005126	cytokine receptor binding	45333	273/18496	0.0109339	0.0298518	0.00897799	CXCL8/IL1B	2
MF	GO:0008017	microtubule binding	45333	273/18496	0.0109339	0.0298518	0.00897799	S100A8/S100A9	2
MF	GO:1901681	sulfur compound binding	45333	275/18496	0.0110878	0.0298518	0.00897799	CXCL8/MPO	2
MF	GO:0070182	DNA polymerase binding	45302	22/18496	0.0130099	0.0337293	0.0101441	HMGB1	1
MF	GO:0051139	metal cation:proton antiporter activity	45302	25/18496	0.014772	0.0368	0.0110677	SLC11A1	1
MF	GO:0042277	peptide binding	45333	325/18496	0.0152457	0.0368	0.0110677	AGER/TLR4	2
MF	GO:0005044	scavenger receptor activity	45302	27/18496	0.0159451	0.0372053	0.0111896	AGER	1
MF	GO:0019956	chemokine binding	45302	33/18496	0.0194569	0.0432308	0.0130017	HMGB1	1
MF	GO:0038187	pattern recognition receptor activity	45302	34/18496	0.0200411	0.0432308	0.0130017	TLR4	1
MF	GO:0015631	tubulin binding	45333	379/18496	0.0203818	0.0432308	0.0130017	S100A8/S100A9	2
MF	GO:0016799	hydrolase activity, hydrolyzing N-glycosyl compounds	45302	38/18496	0.0223747	0.0432308	0.0130017	TLR4	1
MF	GO:0000217	DNA secondary structure binding	45302	39/18496	0.0229574	0.0432308	0.0130017	HMGB1	1
MF	GO:0033218	amide binding	45333	405/18496	0.0230827	0.0432308	0.0130017	AGER/TLR4	2
MF	GO:0140313	molecular sequestering activity	45302	40/18496	0.0235397	0.0432308	0.0130017	S100A7	1
MF	GO:0042056	chemoattractant activity	45302	41/18496	0.0241216	0.0432308	0.0130017	HMGB1	1
MF	GO:0140828	metal cation:monoatomic cation antiporter activity	45302	41/18496	0.0241216	0.0432308	0.0130017	SLC11A1	1
MF	GO:0046915	transition metal ion transmembrane transporter activity	45302	42/18496	0.0247033	0.0432308	0.0130017	SLC11A1	1
MF	GO:0008009	chemokine activity	45302	49/18496	0.0287662	0.0491129	0.0147708	CXCL8	1
MF	GO:0004601	peroxidase activity	45302	55/18496	0.0322363	0.0537272	0.0161586	MPO	1
MF	GO:0016684	oxidoreductase activity, acting on peroxide as acceptor	45302	57/18496	0.0333906	0.0543567	0.0163479	MPO	1
MF	GO:0001786	phosphatidylserine binding	45302	62/18496	0.0362707	0.0565882	0.017019	HMGB1	1
MF	GO:0005507	copper ion binding	45302	63/18496	0.0368457	0.0565882	0.017019	S100A12	1
MF	GO:0038024	cargo receptor activity	45302	64/18496	0.0374205	0.0565882	0.017019	AGER	1
MF	GO:0098631	cell adhesion mediator activity	45302	65/18496	0.037995	0.0565882	0.017019	AGER	1
MF	GO:0003684	damaged DNA binding	45302	71/18496	0.0414352	0.0604263	0.0181733	HMGB1	1
MF	GO:0042379	chemokine receptor binding	45302	74/18496	0.0431511	0.0616444	0.0185397	CXCL8	1
MF	GO:0072341	modified amino acid binding	45302	84/18496	0.0488506	0.0683908	0.0205687	HMGB1	1
