# Supplementary material for: Amlexanox reduces new-onset atrial fibrillation risk in sepsis by downregulating S100A12: a Mendelian randomization study
Source: Front Cardiovasc Med. 2024 Oct 9;11:1401314. doi: 10.3389/fcvm.2024.1401314 (PMC11496243; doi:10.3389/fcvm.2024.1401314)
Supplement: Supplementary file 1 [file Datasheet1.zip › S1-2 and 4-18/S14.xlsx]

## Sheet: Sheet1
category	subcategory	ID	Description	GeneRatio	BgRatio	pvalue	p.adjust	qvalue	geneID	Count
Organismal Systems	Immune system	hsa04657	IL-17 signaling pathway	45422	94/8662	3.26449e-08	2.21985e-06	1.06526e-06	CXCL8/IL1B/S100A7/S100A8/S100A9	5
Human Diseases	Infectious disease: parasitic	hsa05144	Malaria	45361	50/8662	2.11101e-05	0.000674265	0.000323564	CXCL8/IL1B/TLR4	3
Human Diseases	Infectious disease: bacterial	hsa05134	Legionellosis	45361	56/8662	2.9747e-05	0.000674265	0.000323564	CXCL8/IL1B/TLR4	3
Organismal Systems	Immune system	hsa04613	Neutrophil extracellular trap formation	45392	191/8662	4.3362e-05	0.000737154	0.000353743	AGER/HMGB1/MPO/TLR4	4
Human Diseases	Cardiovascular disease	hsa05417	Lipid and atherosclerosis	45392	215/8662	6.89296e-05	0.000844652	0.000405328	AGER/CXCL8/IL1B/TLR4	4
Human Diseases	Infectious disease: bacterial	hsa05133	Pertussis	45361	76/8662	7.45281e-05	0.000844652	0.000405328	CXCL8/IL1B/TLR4	3
Human Diseases	Immune disease	hsa05323	Rheumatoid arthritis	45361	93/8662	0.000136154	0.00117325	0.000563017	CXCL8/IL1B/TLR4	3
Human Diseases	Endocrine and metabolic disease	hsa04933	AGE-RAGE signaling pathway in diabetic complications	45361	100/8662	0.000168937	0.00117325	0.000563017	AGER/CXCL8/IL1B	3
Human Diseases	Infectious disease: parasitic	hsa05142	Chagas disease	45361	102/8662	0.000179166	0.00117325	0.000563017	CXCL8/IL1B/TLR4	3
Human Diseases	Infectious disease: parasitic	hsa05146	Amoebiasis	45361	102/8662	0.000179166	0.00117325	0.000563017	CXCL8/IL1B/TLR4	3
Environmental Information Processing	Signal transduction	hsa04064	NF-kappa B signaling pathway	45361	104/8662	0.000189791	0.00117325	0.000563017	CXCL8/IL1B/TLR4	3
Organismal Systems	Immune system	hsa04620	Toll-like receptor signaling pathway	45361	108/8662	0.000212256	0.00120278	0.000577187	CXCL8/IL1B/TLR4	3
Human Diseases	Infectious disease: bacterial	hsa05135	Yersinia infection	45361	137/8662	0.000428207	0.00223985	0.00107485	CXCL8/IL1B/TLR4	3
Human Diseases	Endocrine and metabolic disease	hsa04936	Alcoholic liver disease	45361	142/8662	0.000475741	0.00231074	0.00110887	CXCL8/IL1B/TLR4	3
Cellular Processes	Cell growth and death	hsa04217	Necroptosis	45361	159/8662	0.000662486	0.00300327	0.0014412	HMGB1/IL1B/TLR4	3
Human Diseases	Infectious disease: viral	hsa05164	Influenza A	45361	171/8662	0.000819158	0.00348142	0.00167065	CXCL8/IL1B/TLR4	3
Organismal Systems	Immune system	hsa04621	NOD-like receptor signaling pathway	45361	186/8662	0.00104605	0.0041842	0.0020079	CXCL8/IL1B/TLR4	3
Human Diseases	Infectious disease: bacterial	hsa05130	Pathogenic Escherichia coli infection	45361	198/8662	0.00125385	0.00473677	0.00227306	CXCL8/IL1B/TLR4	3
Human Diseases	Infectious disease: viral	hsa05171	Coronavirus disease - COVID-19	45361	232/8662	0.00197986	0.0070858	0.00340031	CXCL8/IL1B/TLR4	3
Human Diseases	Infectious disease: bacterial	hsa05131	Shigellosis	45361	247/8662	0.00236922	0.00749391	0.00359615	CXCL8/IL1B/TLR4	3
Human Diseases	Immune disease	hsa05321	Inflammatory bowel disease	45332	65/8662	0.00240027	0.00749391	0.00359615	IL1B/TLR4	2
Human Diseases	Infectious disease: bacterial	hsa05132	Salmonella infection	45361	249/8662	0.0024245	0.00749391	0.00359615	CXCL8/IL1B/TLR4	3
Human Diseases	Infectious disease: parasitic	hsa05140	Leishmaniasis	45332	77/8662	0.00335164	0.00990921	0.00475519	IL1B/TLR4	2
Human Diseases	Infectious disease: viral	hsa05162	Measles	45332	138/8662	0.0104284	0.0295472	0.014179	IL1B/TLR4	2
Cellular Processes	Transport and catabolism	hsa04145	Phagosome	45332	152/8662	0.0125513	0.0340764	0.0163525	MPO/TLR4	2
Human Diseases	Endocrine and metabolic disease	hsa04932	Non-alcoholic fatty liver disease	45332	155/8662	0.0130292	0.0340764	0.0163525	CXCL8/IL1B	2
Human Diseases	Infectious disease: viral	hsa05161	Hepatitis B	45332	162/8662	0.0141753	0.0357007	0.0171319	CXCL8/TLR4	2
Human Diseases	Infectious disease: bacterial	hsa05152	Tuberculosis	45332	180/8662	0.0173179	0.0420577	0.0201825	IL1B/TLR4	2
Human Diseases	Cancer: overview	hsa05202	Transcriptional misregulation in cancer	45332	193/8662	0.0197581	0.0463293	0.0222323	CXCL8/MPO	2
Human Diseases	Infectious disease: viral	hsa05163	Human cytomegalovirus infection	45332	225/8662	0.0263477	0.0597216	0.028659	CXCL8/IL1B	2
Human Diseases	Drug resistance: antineoplastic	hsa01523	Antifolate resistance	45301	30/8662	0.0341167	0.0748365	0.0359123	IL1B	1
Human Diseases	Infectious disease: parasitic	hsa05143	African trypanosomiasis	45301	37/8662	0.0419249	0.0890904	0.0427524	IL1B	1
Environmental Information Processing	Signaling molecules and interaction	hsa04060	Cytokine-cytokine receptor interaction	45332	297/8662	0.043961	0.0905863	0.0434702	CXCL8/IL1B	2
Human Diseases	Cancer: specific types	hsa05219	Bladder cancer	45301	41/8662	0.0463612	0.0912969	0.0438112	CXCL8	1
Human Diseases	Immune disease	hsa05332	Graft-versus-host disease	45301	42/8662	0.0474674	0.0912969	0.0438112	IL1B	1
Human Diseases	Endocrine and metabolic disease	hsa04940	Type I diabetes mellitus	45301	43/8662	0.0485724	0.0912969	0.0438112	IL1B	1
Genetic Information Processing	Replication and repair	hsa03410	Base excision repair	45301	44/8662	0.0496763	0.0912969	0.0438112	HMGB1	1
