# Supplementary material for: Amlexanox reduces new-onset atrial fibrillation risk in sepsis by downregulating S100A12: a Mendelian randomization study
Source: Front Cardiovasc Med. 2024 Oct 9;11:1401314. doi: 10.3389/fcvm.2024.1401314 (PMC11496243; doi:10.3389/fcvm.2024.1401314)
Supplement: Supplementary file 1 [file Datasheet1.zip › S1-2 and 4-18/S15.xlsx]

## Sheet: Sheet1
ID	Description	setSize	enrichmentScore	NES	pvalue	p.adjust	qvalue	rank	leading_edge	core_enrichment
GOBP_POSITIVE_REGULATION_OF_DEVELOPMENTAL_PROCESS	GOBP_POSITIVE_REGULATION_OF_DEVELOPMENTAL_PROCESS	10	-0.7	-1.86502	0.0171587	0.315942	0.303008	14	tags=100%, list=70%, signal=60%	SPI1/HMGB1/NFKB1/IL1B/AGER/GLI1/STAT6/RELA/CXCL8
REACTOME_INNATE_IMMUNE_SYSTEM	REACTOME_INNATE_IMMUNE_SYSTEM	15	0.889351	1.51705	0.0333692	0.315942	0.303008	7	tags=47%, list=35%, signal=121%	S100A12/S100A9/MPO/S100A8/TLR4/SLC11A1/NFKBIA
TRAVAGLINI_LUNG_OLR1_CLASSICAL_MONOCYTE_CELL	TRAVAGLINI_LUNG_OLR1_CLASSICAL_MONOCYTE_CELL	11	0.831341	1.4908	0.0289764	0.315942	0.303008	9	tags=73%, list=45%, signal=89%	S100A12/S100A9/S100A8/TLR4/SLC11A1/NFKBIA/CEBPB/SPI1
GOBP_POSITIVE_REGULATION_OF_PROTEIN_METABOLIC_PROCESS	GOBP_POSITIVE_REGULATION_OF_PROTEIN_METABOLIC_PROCESS	10	0.820531	1.47056	0.0324748	0.315942	0.303008	7	tags=60%, list=35%, signal=78%	S100A12/S100A9/S100A8/TLR4/SLC11A1/NFKBIA
