# Supplementary material for: Amlexanox reduces new-onset atrial fibrillation risk in sepsis by downregulating S100A12: a Mendelian randomization study
Source: Front Cardiovasc Med. 2024 Oct 9;11:1401314. doi: 10.3389/fcvm.2024.1401314 (PMC11496243; doi:10.3389/fcvm.2024.1401314)
Supplement: Supplementary file 1 [file Datasheet1.zip › S1-2 and 4-18/S16.xlsx]

## Sheet: Sheet1
ID	Description	setSize	enrichmentScore	NES	pvalue	p.adjust	qvalue	rank	leading_edge	core_enrichment
GOBP_INNATE_IMMUNE_RESPONSE	GOBP_INNATE_IMMUNE_RESPONSE	11	0.923378	1.96227	0.000838508	0.0377329	0.0361882	8	tags=73%, list=40%, signal=97%	S100A12/S100A8/S100A9/IRF8/TLR4/HMGB1/RELA/NFKB1
GOBP_RESPONSE_TO_ENDOGENOUS_STIMULUS	GOBP_RESPONSE_TO_ENDOGENOUS_STIMULUS	10	-0.7859	-1.65643	0.0142283	0.213425	0.204688	5	tags=40%, list=25%, signal=60%	CEBPB/JUN/IL1B/CXCL8
GOBP_CELLULAR_RESPONSE_TO_STRESS	GOBP_CELLULAR_RESPONSE_TO_STRESS	13	-0.751039	-1.58036	0.0127499	0.213425	0.204688	6	tags=38%, list=30%, signal=77%	NFKBIA/CEBPB/JUN/IL1B/CXCL8
GOBP_CELLULAR_RESPONSE_TO_OXYGEN_CONTAINING_COMPOUND	GOBP_CELLULAR_RESPONSE_TO_OXYGEN_CONTAINING_COMPOUND	14	-0.676718	-1.42299	0.049505	0.556876	0.534079	6	tags=36%, list=30%, signal=83%	NFKBIA/CEBPB/JUN/IL1B/CXCL8
