# Supplementary material for: Amlexanox reduces new-onset atrial fibrillation risk in sepsis by downregulating S100A12: a Mendelian randomization study
Source: Front Cardiovasc Med. 2024 Oct 9;11:1401314. doi: 10.3389/fcvm.2024.1401314 (PMC11496243; doi:10.3389/fcvm.2024.1401314)
Supplement: Supplementary file 1 [file Datasheet1.zip › S1-2 and 4-18/S17.xlsx]

## Sheet: Sheet1
	logFC	AveExpr	t	P.Value	adj.P.Val	B
GOBP_RESPONSE_TO_ENDOGENOUS_STIMULUS	0.36073	0.0372413	6.72352	9.13046e-11	4.10871e-09	13.9839
GOBP_POSITIVE_REGULATION_OF_DEVELOPMENTAL_PROCESS	0.336949	0.0328901	6.55501	2.4691e-10	5.55548e-09	13.0181
GOBP_POSITIVE_REGULATION_OF_PROTEIN_METABOLIC_PROCESS	-0.286596	0.0415696	-6.29983	1.07644e-09	1.61465e-08	11.5906
REACTOME_CYTOKINE_SIGNALING_IN_IMMUNE_SYSTEM	0.308731	0.0037315	5.87976	1.10757e-08	1.24602e-07	9.33572
GOBP_CELLULAR_RESPONSE_TO_OXYGEN_CONTAINING_COMPOUND	0.293654	0.0264403	5.72929	2.47996e-08	2.23197e-07	8.55776
GOBP_RESPONSE_TO_CYTOKINE	0.301026	0.0385025	5.66784	3.43124e-08	2.57343e-07	8.2447
GOBP_RESPONSE_TO_OXYGEN_CONTAINING_COMPOUND	0.246936	0.055682	5.47918	9.14588e-08	5.87949e-07	7.30049
REACTOME_SIGNALING_BY_INTERLEUKINS	0.24723	0.00543206	5.39344	1.41613e-07	7.70489e-07	6.87998
GOBP_REGULATION_OF_INTRACELLULAR_SIGNAL_TRANSDUCTION	-0.220934	0.0462687	-5.37675	1.54098e-07	7.70489e-07	6.79876
GOBP_INNATE_IMMUNE_RESPONSE	-0.250473	0.0323763	-5.20992	3.54661e-07	1.59597e-06	5.99827
GOBP_POSITIVE_REGULATION_OF_INTRACELLULAR_SIGNAL_TRANSDUCTION	-0.184219	0.0509893	-4.84528	2.04283e-06	8.35704e-06	4.3222
GOBP_CELL_MOTILITY	-0.216412	0.0494223	-4.76957	2.90201e-06	1.00454e-05	3.98715
GOBP_LOCOMOTION	-0.216412	0.0494223	-4.76957	2.90201e-06	1.00454e-05	3.98715
GOBP_POSITIVE_REGULATION_OF_DEFENSE_RESPONSE	-0.269328	0.0315778	-4.69311	4.11892e-06	1.32394e-05	3.65332
TRAVAGLINI_LUNG_OLR1_CLASSICAL_MONOCYTE_CELL	-0.274506	0.0457009	-4.37007	1.72091e-05	5.16272e-05	2.29468
GOBP_HOMEOSTATIC_PROCESS	-0.228255	0.0523744	-4.35419	1.84231e-05	5.18151e-05	2.2301
GOBP_CELLULAR_RESPONSE_TO_STRESS	0.204559	0.0300549	4.3116	2.20994e-05	5.84983e-05	2.05785
GOBP_POSITIVE_REGULATION_OF_MULTICELLULAR_ORGANISMAL_PROCESS	0.210116	0.0474039	4.12427	4.83665e-05	0.000120916	1.318
GOBP_POSITIVE_REGULATION_OF_IMMUNE_SYSTEM_PROCESS	0.191091	0.043051	3.89682	0.000120576	0.000256426	0.459148
GOBP_REGULATION_OF_DEFENSE_RESPONSE	-0.20544	0.0281386	-3.88764	0.000124995	0.000256426	0.425402
GOBP_REGULATION_OF_RESPONSE_TO_STRESS	-0.20544	0.0281386	-3.88764	0.000124995	0.000256426	0.425402
REACTOME_INNATE_IMMUNE_SYSTEM	-0.15948	0.0376412	-3.88689	0.000125364	0.000256426	0.422642
GOBP_DEFENSE_RESPONSE_TO_OTHER_ORGANISM	-0.209121	0.0506355	-3.7711	0.000196239	0.000367947	0.00325677
GOBP_RESPONSE_TO_BACTERIUM	-0.209121	0.0506355	-3.7711	0.000196239	0.000367947	0.00325677
GOBP_POSITIVE_REGULATION_OF_RNA_METABOLIC_PROCESS	0.168071	0.0385511	3.5419	0.000461329	0.000798454	-0.792783
GOBP_POSITIVE_REGULATION_OF_TRANSCRIPTION_BY_RNA_POLYMERASE_II	0.168071	0.0385511	3.5419	0.000461329	0.000798454	-0.792783
GOBP_POSITIVE_REGULATION_OF_GENE_EXPRESSION	0.183961	0.04367	3.51917	0.000500968	0.000834946	-0.869244
GOBP_REGULATION_OF_IMMUNE_SYSTEM_PROCESS	0.171177	0.0443257	3.3528	0.000904004	0.00145286	-1.415
REACTOME_TOLL_LIKE_RECEPTOR_CASCADES	-0.142015	0.0166888	-3.1521	0.00178722	0.00268083	-2.04077
REACTOME_TOLL_LIKE_RECEPTOR_TLR1_TLR2_CASCADE	-0.142015	0.0166888	-3.1521	0.00178722	0.00268083	-2.04077
GOBP_POSITIVE_REGULATION_OF_RESPONSE_TO_EXTERNAL_STIMULUS	-0.143174	0.0398078	-3.04674	0.0025219	0.00366082	-2.35483
GOBP_REGULATION_OF_MULTICELLULAR_ORGANISMAL_DEVELOPMENT	0.129636	0.0342614	3.03036	0.00265828	0.00373821	-2.40272
GOBP_POSITIVE_REGULATION_OF_SIGNALING	-0.110716	0.0410062	-3.00426	0.00288983	0.0039042	-2.4786
GOBP_BIOLOGICAL_PROCESS_INVOLVED_IN_INTERSPECIES_INTERACTION_BETWEEN_ORGANISMS	-0.183725	0.0444805	-2.99781	0.00294984	0.0039042	-2.49725
GOBP_INFLAMMATORY_RESPONSE	-0.139038	0.0331325	-2.84788	0.00470922	0.00605471	-2.92017
GOBP_DEFENSE_RESPONSE	-0.139932	0.0501026	-2.53578	0.0117341	0.0146676	-3.73443
GOBP_REGULATION_OF_INFLAMMATORY_RESPONSE	-0.123927	0.0355318	-2.50348	0.0128364	0.0156118	-3.81356
GOBP_CELL_ACTIVATION	-0.0886088	0.0539783	-1.8793	0.0611857	0.0724568	-5.14981
GOBP_REGULATION_OF_RESPONSE_TO_EXTERNAL_STIMULUS	-0.0867404	0.0343224	-1.75994	0.0794514	0.0916747	-5.36313
GOBP_REGULATION_OF_PROGRAMMED_CELL_DEATH	0.0752568	0.0395212	1.67155	0.0956691	0.107628	-5.51225
GOBP_REGULATION_OF_CELL_DIFFERENTIATION	0.073729	0.0324413	1.58789	0.113378	0.124439	-5.64646
GOBP_REGULATION_OF_IMMUNE_RESPONSE	0.0650236	0.0453808	1.20407	0.229524	0.245918	-6.17507
GOBP_APOPTOTIC_PROCESS	-0.015449	0.0400524	-0.320556	0.748773	0.7836	-6.84228
GOBP_RESPONSE_TO_LIPID	-0.0106329	0.0555627	-0.227447	0.820233	0.820233	-6.86761
GOBP_RESPONSE_TO_MOLECULE_OF_BACTERIAL_ORIGIN	-0.0106329	0.0555627	-0.227447	0.820233	0.820233	-6.86761
