# Supplementary material for: Amlexanox reduces new-onset atrial fibrillation risk in sepsis by downregulating S100A12: a Mendelian randomization study
Source: Front Cardiovasc Med. 2024 Oct 9;11:1401314. doi: 10.3389/fcvm.2024.1401314 (PMC11496243; doi:10.3389/fcvm.2024.1401314)
Supplement: Supplementary file 1 [file Datasheet1.zip › S1-2 and 4-18/S18.xlsx]

## Sheet: Sheet1
id	logFC	AveExpr	t	P.Value	adj.P.Val	B
GOBP_DEFENSE_RESPONSE	-0.323446	0.039234	-4.21581	3.69e-05	0.00113315	1.91936
GOBP_INNATE_IMMUNE_RESPONSE	-0.288794	0.0454445	-4.13925	5.04e-05	0.00113315	1.63084
GOBP_POSITIVE_REGULATION_OF_INTRACELLULAR_SIGNAL_TRANSDUCTION	-0.221119	0.0365287	-3.30383	0.00112038	0.0168058	-1.21769
GOBP_CELLULAR_RESPONSE_TO_STRESS	0.197285	0.0413495	2.95388	0.00349414	0.0281875	-2.24048
GOBP_REGULATION_OF_INTRACELLULAR_SIGNAL_TRANSDUCTION	-0.185917	0.032464	-2.91967	0.00388454	0.0281875	-2.33485
GOBP_POSITIVE_REGULATION_OF_SIGNALING	-0.186422	0.0316977	-2.83972	0.00495705	0.0281875	-2.55143
GOBP_DEFENSE_RESPONSE_TO_OTHER_ORGANISM	-0.191942	0.0558929	-2.83612	0.00501111	0.0281875	-2.56104
GOBP_RESPONSE_TO_BACTERIUM	-0.191942	0.0558929	-2.83612	0.00501111	0.0281875	-2.56104
GOBP_REGULATION_OF_DEFENSE_RESPONSE	-0.169671	0.0240024	-2.68075	0.00792638	0.0356687	-2.96554
GOBP_REGULATION_OF_RESPONSE_TO_STRESS	-0.169671	0.0240024	-2.68075	0.00792638	0.0356687	-2.96554
GOBP_REGULATION_OF_MULTICELLULAR_ORGANISMAL_DEVELOPMENT	0.168449	0.0559379	2.61758	0.00949686	0.0388508	-3.1239
GOBP_POSITIVE_REGULATION_OF_PROTEIN_METABOLIC_PROCESS	-0.177174	0.0248411	-2.57321	0.0107618	0.0403567	-3.23304
REACTOME_TOLL_LIKE_RECEPTOR_CASCADES	-0.162717	0.0207257	-2.31158	0.0217663	0.0696277	-3.84077
REACTOME_TOLL_LIKE_RECEPTOR_TLR1_TLR2_CASCADE	-0.162717	0.0207257	-2.31158	0.0217663	0.0696277	-3.84077
GOBP_REGULATION_OF_RESPONSE_TO_EXTERNAL_STIMULUS	-0.151392	0.0336039	-2.28664	0.0232092	0.0696277	-3.89548
GOBP_REGULATION_OF_INFLAMMATORY_RESPONSE	-0.146851	0.0111469	-2.17932	0.0304155	0.0855436	-4.12447
GOBP_CELL_MOTILITY	-0.13096	0.0439846	-1.91753	0.0565215	0.141304	-4.63878
GOBP_LOCOMOTION	-0.13096	0.0439846	-1.91753	0.0565215	0.141304	-4.63878
GOBP_RESPONSE_TO_ENDOGENOUS_STIMULUS	0.129948	0.034213	1.83998	0.0671765	0.157352	-4.77898
GOBP_POSITIVE_REGULATION_OF_DEVELOPMENTAL_PROCESS	0.123162	0.0385132	1.82158	0.0699342	0.157352	-4.8114
GOBP_INFLAMMATORY_RESPONSE	-0.114467	0.0252432	-1.68468	0.0935294	0.185377	-5.04285
GOBP_POSITIVE_REGULATION_OF_RNA_METABOLIC_PROCESS	0.122469	0.0586233	1.67777	0.0948733	0.185377	-5.05407
GOBP_POSITIVE_REGULATION_OF_TRANSCRIPTION_BY_RNA_POLYMERASE_II	0.122469	0.0586233	1.67777	0.0948733	0.185377	-5.05407
REACTOME_INNATE_IMMUNE_SYSTEM	-0.115246	0.0481224	-1.65768	0.0988676	0.185377	-5.08641
GOBP_POSITIVE_REGULATION_OF_DEFENSE_RESPONSE	-0.109929	0.0380569	-1.60634	0.109695	0.197452	-5.16738
GOBP_CELLULAR_RESPONSE_TO_OXYGEN_CONTAINING_COMPOUND	0.107585	0.0471146	1.54889	0.122907	0.212723	-5.25502
GOBP_POSITIVE_REGULATION_OF_RESPONSE_TO_EXTERNAL_STIMULUS	-0.0984845	0.0370571	-1.50157	0.134705	0.224508	-5.32487
REACTOME_SIGNALING_BY_INTERLEUKINS	0.0919704	0.0398088	1.35513	0.176825	0.273694	-5.52757
GOBP_RESPONSE_TO_LIPID	-0.0906747	0.0628386	-1.33761	0.182463	0.273694	-5.55045
GOBP_RESPONSE_TO_MOLECULE_OF_BACTERIAL_ORIGIN	-0.0906747	0.0628386	-1.33761	0.182463	0.273694	-5.55045
GOBP_BIOLOGICAL_PROCESS_INVOLVED_IN_INTERSPECIES_INTERACTION_BETWEEN_ORGANISMS	-0.0797926	0.0680721	-1.08009	0.281336	0.408392	-5.85297
TRAVAGLINI_LUNG_OLR1_CLASSICAL_MONOCYTE_CELL	-0.068658	0.0271333	-1.00069	0.318123	0.443398	-5.93339
GOBP_REGULATION_OF_CELL_DIFFERENTIATION	0.063907	0.0293993	0.980146	0.328137	0.443398	-5.95321
GOBP_POSITIVE_REGULATION_OF_MULTICELLULAR_ORGANISMAL_PROCESS	0.0645557	0.0624642	0.966277	0.335012	0.443398	-5.96636
GOBP_HOMEOSTATIC_PROCESS	-0.051607	0.0309805	-0.770954	0.441597	0.567767	-6.1318
GOBP_REGULATION_OF_IMMUNE_RESPONSE	-0.03074	0.0375518	-0.44665	0.655586	0.795902	-6.32467
GOBP_REGULATION_OF_IMMUNE_SYSTEM_PROCESS	0.0296031	0.0452618	0.436157	0.663169	0.795902	-6.3292
GOBP_REGULATION_OF_PROGRAMMED_CELL_DEATH	-0.0281553	0.0536282	-0.389262	0.697475	0.795902	-6.34812
REACTOME_CYTOKINE_SIGNALING_IN_IMMUNE_SYSTEM	0.0259457	0.0449124	0.382828	0.702232	0.795902	-6.35055
GOBP_CELL_ACTIVATION	-0.0251284	0.0569481	-0.375767	0.707468	0.795902	-6.35317
GOBP_POSITIVE_REGULATION_OF_IMMUNE_SYSTEM_PROCESS	-0.0113187	0.048883	-0.165399	0.868789	0.953549	-6.40886
GOBP_POSITIVE_REGULATION_OF_GENE_EXPRESSION	-0.0071761	0.0606725	-0.10747	0.914518	0.967124	-6.41659
GOBP_RESPONSE_TO_CYTOKINE	-0.00437358	0.0450227	-0.0634891	0.949437	0.967124	-6.42027
GOBP_APOPTOTIC_PROCESS	-0.00301819	0.0464572	-0.0436989	0.965186	0.967124	-6.42131
GOBP_RESPONSE_TO_OXYGEN_CONTAINING_COMPOUND	-0.00299638	0.0524375	-0.041264	0.967124	0.967124	-6.42141
