# Supplementary material for: Amlexanox reduces new-onset atrial fibrillation risk in sepsis by downregulating S100A12: a Mendelian randomization study
Source: Front Cardiovasc Med. 2024 Oct 9;11:1401314. doi: 10.3389/fcvm.2024.1401314 (PMC11496243; doi:10.3389/fcvm.2024.1401314)
Supplement: Supplementary file 1 [file Datasheet1.zip › S1-2 and 4-18/S2.xlsx]

## Sheet: Sheet1
SNP	effect_allele.exposure	other_allele.exposure	effect_allele.outcome	other_allele.outcome	beta.exposure	beta.outcome	eaf.exposure	eaf.outcome	id.outcome	se.outcome	pval.outcome	outcome	mr_keep.outcome	pval_origin.outcome	data_source.outcome	chr.exposure	pos.exposure	pval.exposure	se.exposure	samplesize.exposure	exposure	mr_keep.exposure	pval_origin.exposure	id.exposure	data_source.exposure	action	mr_keep	samplesize.outcome
rs10741807	C	T	C	T	-0.0729	0.0145566	0.7551	0.775573	VW3Dm3	0.0163621	0.373652	Sepsis	TRUE	reported	textfile	11	20011445	1.59e-20	0.0079	1030836	Atrial fibrillation	TRUE	reported	CGUNpa	textfile	2	TRUE	NA
rs10931900	C	T	C	T	0.064	-0.0094446	0.428	0.427303	VW3Dm3	0.0137819	0.493159	Sepsis	TRUE	reported	textfile	2	201177193	1.07e-21	0.0067	1030836	Atrial fibrillation	TRUE	reported	CGUNpa	textfile	2	TRUE	NA
rs11598047	G	A	G	A	0.1537	-0.00419858	0.1621	0.15126	VW3Dm3	0.019157	0.82652	Sepsis	TRUE	reported	textfile	10	105342672	8.95e-66	0.009	1030836	Atrial fibrillation	TRUE	reported	CGUNpa	textfile	2	TRUE	NA
rs117984853	T	G	T	G	0.1228	0.0332169	0.1013	0.0898014	VW3Dm3	0.0238515	0.163723	Sepsis	TRUE	reported	textfile	6	149399100	1.34e-24	0.012	1030836	Atrial fibrillation	TRUE	reported	CGUNpa	textfile	2	TRUE	NA
rs12648801	A	G	A	G	-0.0911	-0.0320875	0.0764	0.0755109	VW3Dm3	0.0258492	0.214484	Sepsis	TRUE	reported	textfile	4	174633938	9.55e-13	0.0128	1030836	Atrial fibrillation	TRUE	reported	CGUNpa	textfile	2	TRUE	NA
rs144870427	C	T	C	T	0.1894	0.0755457	0.0467	0.0426903	VW3Dm3	0.0344118	0.0281391	Sepsis	TRUE	reported	textfile	1	170206419	6.44e-28	0.0173	1030836	Atrial fibrillation	TRUE	reported	CGUNpa	textfile	2	TRUE	NA
rs146518726	A	G	A	G	0.1605	-0.0423543	0.0328	0.0207168	VW3Dm3	0.0479068	0.376643	Sepsis	TRUE	reported	textfile	1	51535039	8.27e-15	0.0207	1030836	Atrial fibrillation	TRUE	reported	CGUNpa	textfile	2	TRUE	NA
rs1563304	T	C	T	C	0.0644	-0.00706677	0.178	0.178744	VW3Dm3	0.0178705	0.692515	Sepsis	TRUE	reported	textfile	17	44874453	2.56e-12	0.0092	1030836	Atrial fibrillation	TRUE	reported	CGUNpa	textfile	2	TRUE	NA
rs17424938	G	A	G	A	-0.0697	0.0234661	0.1585	0.148588	VW3Dm3	0.0192533	0.222917	Sepsis	TRUE	reported	textfile	3	111585933	9.04e-14	0.0094	1030836	Atrial fibrillation	TRUE	reported	CGUNpa	textfile	2	TRUE	NA
rs2040862	T	C	T	C	0.1084	-0.00560147	0.1775	0.178883	VW3Dm3	0.0178062	0.753082	Sepsis	TRUE	reported	textfile	5	137419989	1.08e-35	0.0087	1030836	Atrial fibrillation	TRUE	reported	CGUNpa	textfile	2	TRUE	NA
rs2045172	T	G	T	G	0.0724	-0.00411821	0.133	0.132851	VW3Dm3	0.0201702	0.838218	Sepsis	TRUE	reported	textfile	12	32980161	6.56e-14	0.0097	1030836	Atrial fibrillation	TRUE	reported	CGUNpa	textfile	2	TRUE	NA
rs2288327	G	A	G	A	0.0919	-0.00884499	0.1564	0.157921	VW3Dm3	0.0187158	0.636502	Sepsis	TRUE	reported	textfile	2	179411665	7.26e-25	0.0089	1030836	Atrial fibrillation	TRUE	reported	CGUNpa	textfile	2	TRUE	NA
rs2312555	A	G	A	G	-0.0512	0.0201114	0.4601	0.450932	VW3Dm3	0.0137588	0.143821	Sepsis	TRUE	reported	textfile	2	70040542	1.63e-14	0.0067	1030836	Atrial fibrillation	TRUE	reported	CGUNpa	textfile	2	TRUE	NA
rs2359171	A	T	A	T	0.1746	0.00758301	0.176	0.167088	VW3Dm3	0.018305	0.678685	Sepsis	TRUE	reported	textfile	16	73053022	4.65e-91	0.0086	1030836	Atrial fibrillation	TRUE	reported	CGUNpa	textfile	2	TRUE	NA
rs2540949	T	A	T	A	-0.0659	-0.0205117	0.3847	0.375676	VW3Dm3	0.0140938	0.145566	Sepsis	TRUE	reported	textfile	2	65284231	2.95e-22	0.0068	1030836	Atrial fibrillation	TRUE	reported	CGUNpa	textfile	2	TRUE	NA
rs2738413	G	A	G	A	-0.0778	-0.0216816	0.5049	0.510124	VW3Dm3	0.0136903	0.113258	Sepsis	TRUE	reported	textfile	14	64679960	2.55e-31	0.0067	1030836	Atrial fibrillation	TRUE	reported	CGUNpa	textfile	2	TRUE	NA
rs2834618	G	T	G	T	-0.0944	0.00618285	0.1056	0.099449	VW3Dm3	0.0230352	0.788384	Sepsis	TRUE	reported	textfile	21	36119111	3.41e-17	0.0112	1030836	Atrial fibrillation	TRUE	reported	CGUNpa	textfile	2	TRUE	NA
rs332377	C	G	C	G	0.0432	-0.0114028	0.6534	0.652394	VW3Dm3	0.0144647	0.430508	Sepsis	TRUE	reported	textfile	3	66425061	2.14e-09	0.0072	1030836	Atrial fibrillation	TRUE	reported	CGUNpa	textfile	2	TRUE	NA
rs35696766	T	G	T	G	0.131	0.0148061	0.1151	0.111606	VW3Dm3	0.0217238	0.495518	Sepsis	TRUE	reported	textfile	10	105536662	9.14e-37	0.0103	1030836	Atrial fibrillation	TRUE	reported	CGUNpa	textfile	2	TRUE	NA
rs3758197	G	C	G	C	0.0414	0.0282725	0.6426	0.650004	VW3Dm3	0.0143976	0.0495656	Sepsis	TRUE	reported	textfile	9	139095271	6.35e-09	0.0071	1030836	Atrial fibrillation	TRUE	reported	CGUNpa	textfile	2	TRUE	NA
rs464901	C	T	C	T	-0.0508	-0.00224503	0.3353	0.342031	VW3Dm3	0.0144911	0.876881	Sepsis	TRUE	reported	textfile	22	18597502	1.53e-12	0.0072	1030836	Atrial fibrillation	TRUE	reported	CGUNpa	textfile	2	TRUE	NA
rs4712329	A	G	A	G	0.0643	-0.0171409	0.2702	0.271557	VW3Dm3	0.0153605	0.264462	Sepsis	TRUE	reported	textfile	6	18235776	8.43e-18	0.0075	1030836	Atrial fibrillation	TRUE	reported	CGUNpa	textfile	2	TRUE	NA
rs4981969	T	C	T	C	-0.0581	0.0017272	0.7693	0.780474	VW3Dm3	0.016536	0.916812	Sepsis	TRUE	reported	textfile	14	32900879	6.73e-13	0.0081	1030836	Atrial fibrillation	TRUE	reported	CGUNpa	textfile	2	TRUE	NA
rs55734480	A	G	A	G	0.0548	0.00474233	0.2494	0.266177	VW3Dm3	0.0154765	0.759284	Sepsis	TRUE	reported	textfile	7	14372009	2.2e-12	0.0078	1030836	Atrial fibrillation	TRUE	reported	CGUNpa	textfile	2	TRUE	NA
rs62521286	G	A	G	A	0.1202	0.00366797	0.0663	0.0660677	VW3Dm3	0.0273001	0.89312	Sepsis	TRUE	reported	textfile	8	124551975	4.5e-19	0.0135	1030836	Atrial fibrillation	TRUE	reported	CGUNpa	textfile	2	TRUE	NA
rs651822	T	G	T	G	-0.0893	0.00654105	0.3183	0.308756	VW3Dm3	0.0148313	0.659192	Sepsis	TRUE	reported	textfile	1	170619930	3.33e-35	0.0072	1030836	Atrial fibrillation	TRUE	reported	CGUNpa	textfile	2	TRUE	NA
rs6580277	G	A	G	A	0.067	0.00639702	0.2369	0.241888	VW3Dm3	0.0159978	0.689254	Sepsis	TRUE	reported	textfile	5	142818123	1.64e-17	0.0079	1030836	Atrial fibrillation	TRUE	reported	CGUNpa	textfile	2	TRUE	NA
rs6790396	G	C	G	C	0.0627	0.00817772	0.5959	0.586576	VW3Dm3	0.0138764	0.555642	Sepsis	TRUE	reported	textfile	3	38771925	2.4e-20	0.0068	1030836	Atrial fibrillation	TRUE	reported	CGUNpa	textfile	2	TRUE	NA
rs6854883	T	C	T	C	0.2822	0.0420527	0.1499	0.150251	VW3Dm3	0.0191681	0.0282436	Sepsis	TRUE	reported	textfile	4	111607315	1e-200	0.0093	1030836	Atrial fibrillation	TRUE	reported	CGUNpa	textfile	2	TRUE	NA
rs6891174	G	A	G	A	-0.0508	0.021175	0.6276	0.629432	VW3Dm3	0.0142863	0.13829	Sepsis	TRUE	reported	textfile	5	172640590	6.46e-13	0.0071	1030836	Atrial fibrillation	TRUE	reported	CGUNpa	textfile	2	TRUE	NA
rs6994744	C	A	C	A	0.0405	0.00526765	0.4954	0.48729	VW3Dm3	0.0137042	0.700697	Sepsis	TRUE	reported	textfile	8	141740868	1.09e-09	0.0066	1030836	Atrial fibrillation	TRUE	reported	CGUNpa	textfile	2	TRUE	NA
rs72811284	T	C	T	C	-0.0683	-0.00612359	0.1088	0.106616	VW3Dm3	0.0221524	0.782218	Sepsis	TRUE	reported	textfile	17	12604046	2.6e-10	0.0108	1030836	Atrial fibrillation	TRUE	reported	CGUNpa	textfile	2	TRUE	NA
rs72966339	T	C	T	C	-0.0616	-0.00431369	0.3679	0.356166	VW3Dm3	0.0142802	0.762595	Sepsis	TRUE	reported	textfile	6	122398241	7.42e-19	0.0069	1030836	Atrial fibrillation	TRUE	reported	CGUNpa	textfile	2	TRUE	NA
rs73366713	A	G	A	G	-0.1035	-0.0213588	0.1396	0.143307	VW3Dm3	0.0195259	0.274011	Sepsis	TRUE	reported	textfile	6	16415751	1.53e-25	0.0099	1030836	Atrial fibrillation	TRUE	reported	CGUNpa	textfile	2	TRUE	NA
rs74022964	T	C	T	C	0.1132	-0.0066075	0.157	0.15636	VW3Dm3	0.018863	0.726123	Sepsis	TRUE	reported	textfile	15	73677264	3.51e-36	0.009	1030836	Atrial fibrillation	TRUE	reported	CGUNpa	textfile	2	TRUE	NA
rs7508	A	G	A	G	0.0711	0.00634219	0.7109	0.722077	VW3Dm3	0.0153376	0.679236	Sepsis	TRUE	reported	textfile	8	17913970	1.69e-21	0.0075	1030836	Atrial fibrillation	TRUE	reported	CGUNpa	textfile	2	TRUE	NA
rs7529220	C	T	C	T	0.0621	-0.0029835	0.8469	0.864994	VW3Dm3	0.0200471	0.881692	Sepsis	TRUE	reported	textfile	1	22282619	1.98e-10	0.0098	1030836	Atrial fibrillation	TRUE	reported	CGUNpa	textfile	2	TRUE	NA
rs75310513	T	C	T	C	-0.1418	-0.00109845	0.2037	0.201102	VW3Dm3	0.0170929	0.948761	Sepsis	TRUE	reported	textfile	4	111765077	2.49e-63	0.0084	1030836	Atrial fibrillation	TRUE	reported	CGUNpa	textfile	2	TRUE	NA
rs75880040	C	T	C	T	0.0496	0.0147677	0.1978	0.181984	VW3Dm3	0.0179447	0.410532	Sepsis	TRUE	reported	textfile	3	179159159	5.2e-09	0.0085	1030836	Atrial fibrillation	TRUE	reported	CGUNpa	textfile	2	TRUE	NA
rs76097649	A	G	A	G	0.1151	-0.00142624	0.0933	0.0894417	VW3Dm3	0.0239459	0.952506	Sepsis	TRUE	reported	textfile	11	128764570	1.26e-20	0.0124	1030836	Atrial fibrillation	TRUE	reported	CGUNpa	textfile	2	TRUE	NA
rs7650482	G	A	G	A	0.0711	0.00763313	0.6401	0.651261	VW3Dm3	0.0143453	0.594656	Sepsis	TRUE	reported	textfile	3	12841804	1.79e-24	0.007	1030836	Atrial fibrillation	TRUE	reported	CGUNpa	textfile	2	TRUE	NA
rs9506925	T	C	T	C	0.0449	-0.0100661	0.2669	0.28066	VW3Dm3	0.0152697	0.509752	Sepsis	TRUE	reported	textfile	13	23368943	2.72e-09	0.0075	1030836	Atrial fibrillation	TRUE	reported	CGUNpa	textfile	2	TRUE	NA
rs9953366	C	T	C	T	0.049	-0.00397467	0.6631	0.678346	VW3Dm3	0.0148785	0.78936	Sepsis	TRUE	reported	textfile	18	46474192	1.82e-11	0.0073	1030836	Atrial fibrillation	TRUE	reported	CGUNpa	textfile	2	TRUE	NA
