# Supplementary material for: Amlexanox reduces new-onset atrial fibrillation risk in sepsis by downregulating S100A12: a Mendelian randomization study
Source: Front Cardiovasc Med. 2024 Oct 9;11:1401314. doi: 10.3389/fcvm.2024.1401314 (PMC11496243; doi:10.3389/fcvm.2024.1401314)
Supplement: Supplementary file 1 [file Datasheet1.zip › S1-2 and 4-18/S4.xlsx]

## Sheet: Sheet1
Tag	GSM2102184	GSM2102185	GSM2102186	GSM2102187	GSM2102188	GSM2102189	GSM2102190	GSM2102191	GSM2102192	GSM2102193	GSM2102194	GSM2102195	GSM2102196	GSM2102197	GSM3182680	GSM3182681	GSM3182682	GSM3182683	GSM3182684	GSM3182685	GSM3182686	GSM3182687	GSM3182688	GSM3182689	GSM3182690	GSM3182691	GSM3182692	GSM3182693	GSM3182694	GSM3182695	GSM3182696	GSM3182697	GSM3182698	GSM3182699	GSM3182700	GSM3182701	GSM3182702	GSM3182703	GSM3182704	GSM3182705	GSM3182706	GSM3182707	GSM2102198	GSM2102199	GSM2102200	GSM2102201	GSM2102202	GSM2102203	GSM2102204
CHGB	9.66555	9.79246	8.77601	8.35631	10.0661	9.52991	9.05193	8.39006	8.97	8.18605	9.80973	8.19731	8.48178	10.0334	9.44343	8.39648	9.48884	8.98878	8.49953	8.06628	8.78821	8.52708	8.6389	8.55874	9.18112	9.41483	8.50712	8.13351	9.51998	9.77145	9.19412	10.173	10.2794	9.77761	7.51496	8.07023	8.84601	9.104	10.6689	9.8364	8.97763	10.2359	7.99101	7.96228	6.48716	7.0444	7.73112	7.65447	8.66947
RCAN1	6.34899	6.9631	5.95611	6.14387	6.14396	6.43156	6.58569	6.76904	5.98408	5.88518	6.34328	6.24094	6.31885	5.89554	6.28495	6.53693	6.36822	6.34456	5.97649	5.86165	5.97953	6.05368	6.49863	6.27809	6.22247	6.28463	5.86581	5.95002	5.36917	6.46644	6.27435	6.9429	6.48528	6.62342	6.11708	5.81643	6.36884	6.28151	6.10167	6.22616	6.14481	6.05804	5.569	5.47866	5.71074	5.31756	5.73943	5.69267	5.5378
DHRS9	9.51955	9.44168	9.70272	9.96898	9.60179	9.53116	9.57709	9.72582	9.16112	9.29639	10.0091	9.70984	10.219	9.84496	9.63789	9.55068	10.8227	10.1636	8.81898	8.85668	10.4868	9.5898	9.57984	9.44159	10.489	10.0468	8.50739	8.56556	8.44184	10.5228	9.16383	10.1252	9.88904	9.28276	9.32644	8.41501	9.83617	9.36351	10.2855	9.61728	10.7659	10.3417	8.71749	8.56986	7.55189	7.90058	8.29565	7.88068	9.82761
SLC6A6	5.43012	5.77752	5.50471	5.59531	5.50202	5.92991	5.46794	5.58652	5.46172	5.32735	5.57349	5.42758	5.43636	5.34153	5.63157	5.54006	5.61659	5.65346	5.55028	5.23517	5.54948	5.29576	5.78071	5.74027	5.40646	5.41301	5.40288	5.11651	5.53773	5.80158	5.38595	5.6868	5.81118	5.72804	5.28267	4.88316	5.47807	5.38433	5.76802	5.46441	5.27499	5.392	4.80595	4.82379	4.9919	4.80389	5.29949	5.5673	5.30199
LOC101927990	5.40594	5.61304	6.65107	6.87665	6.40072	6.35014	6.26199	6.65317	6.15116	7.03926	6.58189	6.10773	5.34681	5.44304	7.46406	7.60797	6.51132	6.71613	5.08853	4.6845	4.24702	4.84828	6.77731	6.4399	5.69544	6.82906	4.86277	4.2821	5.50412	6.50851	5.4864	6.09211	6.13604	5.91779	4.07377	4.56274	6.51481	6.60337	7.24135	7.6998	6.5665	6.84387	3.8176	4.45518	3.10081	4.49629	4.55908	4.20868	4.80809
ANGPTL2	7.72791	7.48885	6.91071	7.05444	7.44393	7.64363	7.22072	7.61177	7.42805	7.2667	7.28363	7.73238	7.50696	7.37925	8.16537	8.35976	8.6539	8.1451	7.56368	7.26062	7.54147	7.53033	8.67064	8.13824	8.1829	8.13548	7.15362	7.27286	6.59484	7.32339	7.53812	8.31939	8.28043	8.0016	7.45117	7.16718	7.55525	7.72517	7.54899	7.36101	8.37906	7.74685	7.15192	7.19151	7.04053	7.15209	7.5848	7.48005	6.82576
LOC100507477	6.19367	5.81602	5.88553	5.99345	5.32485	5.49477	5.71964	5.69342	5.79518	5.99425	6.16732	6.09422	6.10392	5.81735	5.05423	5.34498	5.59991	5.59988	6.56974	7.21554	5.84813	6.26799	5.41707	5.22551	5.31973	5.29448	6.7397	6.82453	5.57551	5.92345	5.19327	5.30016	5.35216	5.55395	6.24331	6.52718	5.35202	5.1601	5.74655	5.60209	5.30231	5.26124	6.83916	7.40686	5.79694	6.53466	5.81849	6.21128	6.23052
RGS6	5.44255	5.588	5.25495	5.52824	5.27476	5.33973	5.33881	5.52288	5.40723	5.47758	5.37426	5.76729	5.64599	5.43425	5.32043	5.27229	5.09922	5.30983	5.4067	5.8063	5.21024	5.58903	5.14465	5.11612	5.0666	5.21743	5.26072	5.63968	5.44619	5.32196	5.39995	4.89191	5.41733	5.33183	5.50042	5.69738	5.34789	5.42499	5.14661	5.16008	5.47813	5.62874	5.85745	6.13638	5.31588	5.47636	5.59493	5.68489	5.39481
DNAJA4	7.30439	7.65675	7.11301	7.62711	7.16613	7.67701	7.04312	7.39673	7.16541	7.35564	7.54809	7.52324	7.40323	7.06689	7.54247	7.86164	8.09956	7.54792	7.05439	6.70529	7.20194	7.22389	7.55744	7.46398	7.20213	7.44481	7.05483	7.06863	6.58489	7.42127	7.03213	7.84745	7.34589	7.31507	7.13209	6.74095	7.38338	7.47223	7.7276	7.93125	7.43126	7.28251	5.97527	6.57917	6.65879	6.53305	7.01188	7.35237	6.76483
LOC101928304	8.09841	8.42482	8.41321	8.81709	8.27508	8.5706	8.6866	8.73887	8.4805	8.29723	8.26166	7.42433	7.76908	8.04295	8.46624	8.00095	8.57612	9.01722	8.37405	7.77158	8.64055	8.17949	9.66795	8.6232	8.91355	8.90102	8.41501	7.71496	8.39992	9.11491	7.51165	8.1073	8.40182	8.72754	7.55674	6.81423	8.28001	8.36115	9.54736	8.1335	8.28661	8.31732	7.44174	7.40288	7.08617	7.68051	7.53236	7.42014	8.05257
LBH	8.09748	8.00254	8.81574	8.74747	8.46053	8.4126	8.61824	8.90342	8.20522	8.51788	8.69182	8.36221	8.29881	8.38581	8.00404	9.04392	7.35547	8.64844	7.23005	7.60729	7.60729	8.00404	8.95576	8.19853	8.49033	8.81179	8.42005	8.36427	6.32389	8.30136	8.75522	8.84455	8.00743	8.42762	8.03065	7.99586	9.11256	8.49799	9.34454	9.5233	8.34479	8.41137	6.63325	6.80525	7.79978	7.37147	7.51341	7.50203	6.91037
NIN	5.60848	5.42835	5.62639	5.74612	5.6557	5.75633	5.64365	6.04548	5.52327	5.67667	5.47184	5.48277	5.44121	5.37762	5.78081	5.97093	5.55854	5.66209	5.54352	5.49337	5.36641	5.28566	5.86595	5.89677	5.5462	5.7238	5.57113	5.40269	5.65535	5.64308	5.23199	5.71226	5.87166	5.81595	5.40272	5.28015	5.36632	5.46475	5.34417	5.32827	5.78758	5.66165	5.10122	5.21771	5.36201	5.33498	5.2384	5.20919	5.36733
C1orf105	7.07106	7.59743	6.95897	6.65708	6.75426	6.73699	7.1945	6.67898	6.59392	6.73863	7.47244	6.5231	6.42595	6.51327	6.839	5.50027	6.90323	7.10791	7.32545	8.47531	7.64373	8.13621	5.79283	5.38498	5.9363	6.27567	7.31496	6.85076	5.57698	6.85865	5.94073	5.95095	5.86551	5.89795	8.29453	8.33658	6.41568	5.81085	7.62435	6.87804	6.28528	6.01875	8.10678	8.45767	6.58132	8.00379	7.95664	8.48718	7.65685
FGF1	6.53048	6.57255	6.59621	6.75428	6.72611	6.95425	6.80714	7.01038	6.5429	6.72023	7.13868	6.90264	6.74341	6.62663	7.16097	6.9782	6.80895	6.69897	6.80466	6.05807	6.52672	6.30042	6.64451	6.72901	6.86045	6.92353	7.04127	6.3161	6.17482	6.99383	6.22258	6.66724	6.85686	6.83531	6.2231	6.09358	6.84153	6.83138	6.84113	6.8973	6.51284	6.84841	5.87141	5.76583	6.11171	5.9427	6.01703	5.89262	6.33623
TRIQK	5.27015	5.27013	5.52643	5.90909	5.36123	5.63674	5.52153	5.96732	5.25945	5.69678	5.54013	5.51599	5.8123	5.26897	5.45539	5.77978	5.12955	5.56195	5.0504	5.32864	5.08694	5.49386	5.61934	5.48768	5.55287	5.71757	5.35168	5.15312	5.22407	5.78802	5.17407	5.46821	5.09455	5.30363	5.08798	5.13855	5.24017	5.4396	5.71365	6.06271	5.46116	5.52756	4.65713	5.00505	5.30418	5.25865	4.90023	5.03141	5.08339
DPYSL4	4.97258	5.08721	5.7227	5.78044	5.59134	5.86153	5.79591	5.98574	5.80882	5.87792	5.82663	5.75306	6.38176	6.07623	5.28038	5.38043	6.01168	6.13071	4.75272	4.8377	5.42931	5.76671	6.2554	6.08886	5.14111	5.61126	6.05504	6.11645	5.67878	5.33001	5.57487	6.24107	5.67723	5.14411	5.21698	5.29269	5.59044	5.48699	5.65537	6.00478	5.85189	5.9968	5.47793	5.2694	4.65318	4.90611	5.3973	5.32715	5.0453
RNF216	6.09977	6.35103	5.93454	6.35235	6.00057	6.37713	5.9984	6.17587	6.03349	5.9661	6.06057	5.98381	6.05294	6.05851	6.60054	6.80099	6.43042	6.45983	6.07531	5.59348	6.47861	6.25116	6.9889	6.79733	6.05738	6.20747	5.87669	6.28714	6.11943	6.34298	6.58646	6.95785	6.75613	6.75258	5.58968	5.5569	6.11419	6.18603	6.42726	5.56619	6.24033	6.02319	5.9537	5.88147	5.96377	5.78518	6.12028	6.33099	5.88159
ANKRD23	4.52902	4.74302	5.51299	5.20432	5.14289	5.07569	5.37357	4.89818	5.65426	5.5547	5.86022	5.42797	5.33502	5.66639	5.78847	5.16456	5.44896	4.48609	5.83365	5.55135	5.42149	5.12083	4.42571	5.1727	5.06539	5.38305	5.65441	5.98272	5.58506	4.80752	4.88552	4.51897	5.2757	4.5687	5.92287	6.54014	5.02012	4.58353	5.15295	4.57281	5.82699	5.06208	6.02526	6.34248	5.20646	5.92804	5.83956	6.14517	5.44522
CCDC141	4.17031	4.23817	4.2144	4.2703	4.352	4.2196	4.68617	4.59693	4.20931	4.61012	4.1501	3.886	4.01888	4.15681	4.48918	4.16069	4.22641	4.15065	4.19438	4.05004	4.00374	3.87233	4.28539	4.29995	4.02649	4.17418	4.38118	4.07167	4.10447	4.55384	3.99431	3.98641	3.7287	4.265	3.97759	3.68537	4.10134	4.22695	4.84035	4.43705	4.21189	4.53124	4.07114	3.48388	3.76352	3.86619	3.70503	3.78899	4.18485
DLG2	4.27271	4.14376	4.37177	4.13835	4.23598	4.03256	4.33695	4.16688	3.99618	4.34989	4.35545	4.62503	4.5634	4.22226	4.57707	4.19235	4.30535	4.31771	4.50804	4.66832	4.3435	4.33658	4.34303	4.3085	4.26517	4.29199	4.20118	4.43108	4.17018	4.0984	4.14613	4.11076	4.36035	4.02854	4.29352	4.2904	4.28436	4.25984	4.0109	4.23052	4.65117	4.27268	4.78959	4.52974	4.86949	4.35307	4.62019	4.5322	4.505
KDELR3	6.47045	6.42719	6.22812	6.58516	6.39442	6.62265	6.32212	6.4536	6.07053	5.80672	5.87704	5.984	5.91972	5.79123	6.00597	5.97877	6.44515	6.39533	6.17795	5.81728	6.4165	6.30519	6.789	6.78812	6.33402	5.89348	6.45387	5.63717	5.98887	6.18196	5.97662	6.22967	6.28091	6.69988	6.85998	5.88373	6.14346	6.24557	6.32984	6.29567	5.96651	5.93526	5.65819	5.45321	6.00167	5.42577	6.11756	6.22482	6.01872
ABCC9	4.29779	4.42931	4.81223	4.69134	4.71253	4.80578	4.71287	5.07223	4.6787	5.01811	4.46781	4.42917	4.48966	4.38611	4.63534	4.94841	4.26138	4.45296	4.37205	4.39164	4.34303	4.38169	4.81301	4.7969	4.47826	4.62241	4.60849	4.37043	4.42414	4.48378	4.38698	4.69811	4.56727	4.57372	4.43352	4.49331	4.3784	4.64125	4.65058	4.92154	4.43201	4.57093	3.74795	4.33757	3.9638	4.49806	4.33465	4.16198	4.16873
PDE8B	6.53067	6.5458	6.29	6.91043	6.37287	7.01527	6.34577	6.78402	6.08565	6.25562	6.5529	6.88141	6.86341	6.61371	7.15757	7.16685	6.97914	7.2601	6.18765	6.50943	6.00195	6.45762	6.0548	6.04247	6.58984	6.77066	5.16239	5.81244	6.28658	6.25448	6.48311	6.84507	7.27285	7.08781	6.08086	6.79866	7.05085	6.97992	6.79457	6.94715	6.25686	7.03532	5.44466	6.05419	5.79403	5.53706	5.59771	5.96496	6.24177
GALNT16	6.33247	5.93273	6.64597	6.04849	6.39499	6.14522	6.91166	6.49497	6.84402	6.8257	6.57562	6.57943	6.53934	6.78194	6.00078	5.58228	6.59544	5.87521	6.78528	6.66231	6.55253	6.01237	6.19568	6.73613	6.0842	5.79721	6.84432	6.81283	6.8294	5.68188	5.6908	5.01244	6.10025	5.60899	6.89542	7.10917	6.40661	5.91451	6.50347	5.66393	6.90037	6.63374	7.1282	7.04191	6.49743	6.61694	6.64515	6.65059	6.75977
USP46	6.11043	6.08686	6.19747	6.4542	6.32617	6.50512	6.32097	6.59461	6.24008	6.3652	6.28817	6.40123	6.40127	6.06034	6.71315	6.77184	6.50853	6.5399	6.54237	6.2844	5.82071	6.26051	6.42622	6.2911	6.25357	6.2294	6.75491	6.16422	5.52968	6.7626	5.90734	6.68292	6.53538	6.61407	5.95222	5.88659	6.33417	6.41154	7.00404	6.88553	5.9666	5.9085	5.67151	5.85923	5.99941	6.05421	5.90758	5.84928	6.20053
DKFZP761C1711	3.24558	3.34783	3.26663	3.20868	3.30734	3.29603	3.3216	3.20371	3.25499	3.26339	3.41006	3.35441	3.35112	3.24425	3.37212	3.29369	3.3032	3.28263	3.33405	3.38878	3.35168	3.312	3.21382	3.30948	3.41792	3.26208	3.19554	3.37454	3.43567	3.53646	3.22506	3.18047	3.36318	3.29955	3.44024	3.28478	3.32527	3.28009	3.14421	3.31496	3.3275	3.5072	3.43902	3.49691	3.30419	3.40054	3.32556	3.70222	3.51612
CALM1	9.17255	9.19933	9.27907	9.24178	9.05442	9.16698	9.14564	9.2033	9.12361	9.25768	9.20956	9.23653	9.32823	9.16306	9.60153	9.574	9.4817	9.33332	9.06382	9.02745	9.06266	9.38761	9.24835	9.14858	9.1818	9.17738	9.029	8.85998	8.49233	8.89866	9.02721	9.21454	9.4416	9.2194	9.08645	9.19135	9.5169	9.37836	9.09292	9.01418	9.2811	9.04182	8.61317	8.94876	9.00227	8.97424	8.9533	9.04306	8.9848
CES2	7.60822	7.72806	7.74818	7.90896	7.80514	7.96039	7.92842	8.02305	8.05053	7.68515	7.82664	7.81638	7.94597	8.50896	7.97936	8.37463	8.74964	8.2473	7.53392	7.38869	7.66069	7.40894	8.40011	8.11404	7.90768	7.97546	7.91007	8.20634	8.72781	8.4678	8.37831	8.91845	8.02316	7.63456	7.43841	7.43509	8.15658	8.05977	8.22898	7.73853	8.19786	8.31516	7.88759	7.75608	7.52597	7.38183	7.79731	7.96262	7.53555
CTNND2	4.42828	4.01381	4.80527	4.98848	4.59497	4.79923	4.55705	4.62449	4.43331	4.60372	4.79602	4.60423	4.39094	4.48195	4.80922	4.68269	4.917	4.50792	4.76273	4.06227	4.54473	4.27648	4.66512	4.91794	4.71301	4.62134	4.91111	4.45737	4.59607	4.69491	4.71251	4.85869	4.97918	4.35726	4.37126	4.08936	4.61049	4.56547	4.87607	4.70884	4.12642	4.86231	4.42294	4.25007	4.33243	3.80605	4.49255	4.22727	4.52827
INPP5A	7.8964	8.26484	8.06368	8.27063	8.11317	8.61008	8.10581	8.52827	8.16892	8.29489	8.18135	8.20552	8.32987	8.00874	8.8054	8.69451	8.40503	8.00315	8.00802	7.70925	7.80193	7.75506	8.56958	8.05912	8.05587	7.99743	7.8247	7.76414	7.59704	8.0375	7.88761	8.42372	8.33172	8.39016	7.74168	7.66875	7.81779	7.79649	8.05487	7.6376	7.7341	7.72935	6.93657	7.55737	7.11125	7.1197	7.61985	8.15011	7.43143
VPS8	4.97316	5.03736	5.1056	5.51637	5.13507	5.29736	5.12458	5.41921	4.94805	5.3631	5.31323	5.25289	5.29581	5.02821	5.19249	5.52177	5.00824	5.03448	5.07101	5.10055	4.95686	5.21157	5.21848	5.03537	5.3191	5.61415	5.35769	5.24726	5.19634	5.35884	5.64275	6.03568	5.14223	5.2008	4.92395	4.94563	5.21962	5.41417	5.26804	5.40621	5.24726	5.3166	4.9431	5.02196	5.03174	4.97129	5.01153	4.94168	5.0133
NPY6R	8.8102	9.10075	8.97237	9.17687	8.81112	9.167	8.93348	9.0788	9.01207	9.18872	9.05326	9.2721	9.01124	8.34785	9.31901	9.23045	9.94739	9.41057	9.34351	8.69495	8.71596	8.87535	8.61912	9.09886	8.90213	9.10404	8.80209	8.51638	8.52643	8.76461	8.68494	9.16541	9.26055	9.04599	8.71947	8.45302	9.34255	9.09838	8.92	8.94444	8.39799	8.48092	7.6945	8.31106	7.87028	8.00718	8.63036	9.09216	8.41645
KCNK3	6.79353	7.19281	6.44599	6.62393	6.80847	6.76961	6.46364	6.62077	6.79171	6.48277	6.50826	6.49446	6.46718	7.11351	7.00024	6.35201	7.4529	6.98692	6.83388	6.41664	7.44974	7.01129	7.51736	7.00102	7.31775	7.50755	6.08142	6.46589	6.13425	6.7554	7.01192	7.04883	7.34	7.25619	6.67731	6.73486	6.94409	6.8026	6.80812	6.35633	6.8295	6.70945	6.78789	6.58338	6.20616	5.92417	6.63541	7.16525	6.33896
FAM181B	4.90364	5.02138	4.91115	4.91039	4.74008	5.02825	4.99922	4.83714	5.00141	5.01706	4.99332	5.24328	5.14567	4.91714	4.86287	4.68043	4.68623	4.99877	5.01303	5.18118	4.58399	5.1319	4.91529	4.57484	4.46508	4.74215	4.89309	5.36693	4.86582	4.72524	4.68991	4.30519	4.8233	4.82284	4.76125	5.06726	4.74551	4.82811	4.7156	4.96609	5.12066	4.71173	5.17397	5.15297	4.78326	5.28971	5.07719	5.1095	5.08266
LINC00844	8.60792	7.72646	8.479	8.8182	7.57817	8.06056	8.02668	7.94642	8.40301	8.05069	8.02542	7.58247	8.74002	8.12672	8.11735	8.11055	7.58928	8.68161	8.9605	9.39625	7.46644	8.5555	6.699	6.35518	6.81491	7.69791	9.35936	8.38479	6.84283	8.96376	5.6308	5.08329	6.02692	7.03197	7.69117	8.48282	7.74049	7.49821	9.49474	9.18968	8.66876	7.93185	8.45817	9.44602	7.3653	8.97214	8.05149	8.22712	9.34221
COL21A1	9.72786	9.79195	9.60324	10.2019	9.68878	9.85496	10.0553	10.1553	9.73461	10.018	9.94593	9.32572	9.63352	9.25363	10.3607	10.4005	9.83	9.84072	9.09862	8.59616	9.46939	9.48937	10.4106	10.2279	9.79312	9.87387	10.0718	9.24481	9.22898	10.1837	9.35596	10.1582	9.56586	9.88128	8.77633	8.38583	9.53906	9.3799	9.85575	10.3562	9.90509	9.71392	8.42255	8.85629	8.9718	8.36559	9.22625	8.93147	8.92446
CSRP3	12.4895	12.6377	12.8521	13.115	12.7713	12.9122	12.8964	13.0875	12.7484	12.9543	12.8467	12.6061	13.0266	12.822	13.1846	13.1644	13.3791	13.2734	12.7634	12.4966	12.8429	12.87	13.5095	12.888	12.9787	13.0759	13.4819	12.7522	11.6852	13.0741	12.5234	12.908	13.1069	12.6834	12.331	12.293	13.141	12.8629	13.3595	13.1274	13.0264	12.8086	12.2872	12.4644	12.0227	12.2346	12.7022	12.7012	12.5258
DENND5A	9.50411	9.41457	9.54949	9.6993	9.47594	9.66817	9.61445	9.70018	9.43505	9.44834	9.61971	9.65875	9.40224	9.4314	9.32691	9.66462	9.38943	9.56066	9.65594	9.44879	9.23794	9.46927	9.74507	9.7332	9.30003	9.34895	9.9525	9.34886	8.34862	9.38891	8.96162	9.81588	9.78236	9.49797	9.24309	9.37724	9.52089	9.73896	9.80615	9.98912	9.41179	9.41402	8.32559	8.97622	9.41802	9.51088	8.79955	8.98154	9.32266
COLQ	6.97924	7.2146	6.30679	6.93361	7.04864	7.72399	7.11813	7.44716	7.18193	7.01917	6.84288	6.85061	6.92493	7.17727	7.7651	7.71643	8.39564	8.04702	7.49776	5.5009	7.77742	6.24678	9.24649	8.17337	7.65234	7.75258	6.2936	6.77463	8.14192	8.23212	8.10656	8.83671	8.44167	8.35939	6.65556	4.62488	7.7936	7.54402	8.4277	6.74121	6.67946	6.87191	6.59432	6.07549	6.243	6.2351	6.80972	7.3397	6.70256
SFRP5	6.88124	6.32866	6.23331	6.62338	6.22075	6.40301	6.65176	6.17732	6.83733	6.56333	6.4731	6.63163	6.79538	7.0875	5.96682	5.73357	6.03302	5.94707	7.54938	6.95263	5.73357	6.06159	5.4636	5.45731	5.93675	5.83567	6.25363	7.66668	7.44033	7.55301	5.48854	5.27369	5.91012	6.30376	6.81973	7.89555	5.33709	5.6679	7.07594	5.61407	5.97461	6.81699	7.18693	7.12164	7.52848	7.31766	6.18501	6.70644	7.26483
BEX2	7.90813	8.32503	7.7297	8.82919	7.42826	8.13447	7.98068	7.84982	7.98799	8.30828	6.42687	6.84438	8.24995	7.53788	7.7412	7.25606	8.12528	9.23021	8.32244	8.95148	7.74379	8.30829	7.72953	7.18792	7.90127	8.80318	8.48952	8.68466	6.82487	8.83438	7.13856	7.34451	6.91711	7.55669	6.94342	8.04262	7.94502	8.51901	8.55249	8.77503	9.01382	8.55557	8.91078	9.30005	9.12032	9.55305	8.31505	8.52361	8.81891
TANGO2	8.36195	8.7099	8.3053	8.8964	8.55564	8.84633	8.1374	8.31134	8.3828	8.67043	8.40345	8.62427	8.5219	8.49309	9.047	9.08543	8.8005	8.59677	8.49235	8.08141	8.42113	8.33782	8.95503	8.8646	8.37775	8.63257	8.37775	8.28261	8.15655	8.68328	8.59686	8.99909	8.82752	8.35236	8.16344	8.23812	8.52029	8.31835	8.79459	8.80748	8.97243	9.15975	8.37889	8.31513	8.20198	8.3933	8.3068	8.37818	8.58375
SNRPN	7.85308	7.91206	8.14283	8.44105	7.96982	8.1849	8.03831	7.92039	8.03645	8.25244	7.74116	8.05095	8.10234	7.89453	8.421	8.45768	8.24067	8.17264	7.8306	8.07687	8.11174	8.32048	8.35862	8.01671	7.77682	8.1196	7.73744	7.67609	8.05469	8.33929	7.82466	8.11366	8.44041	8.3304	7.66882	7.89619	8.30749	8.30448	8.00844	7.74116	8.33212	8.51631	7.88035	8.14835	7.46811	7.74798	7.90825	8.02739	7.69666
EIF4E3	6.53638	6.50723	6.84606	6.81735	6.67476	6.75593	6.81682	6.89044	6.75811	6.67009	6.71473	6.6254	6.78247	6.79684	7.02367	7.02631	6.76061	6.60137	6.68605	6.51927	6.36567	6.41267	6.61521	6.5742	6.66061	6.62629	6.87034	6.39046	5.67474	6.52912	5.98194	6.59105	6.68122	6.54274	6.22404	6.40983	6.4442	6.62199	7.03621	7.06605	6.40746	6.34894	5.2434	5.96666	6.37285	6.46497	5.90932	6.04935	6.27845
CRTAC1	5.23678	5.32294	5.20689	5.03003	5.19183	5.07497	5.32147	4.79519	5.56556	5.45135	5.19121	5.39233	5.19744	5.21414	4.95996	5.04348	5.04742	5.56219	4.86701	5.38793	5.13824	5.6995	5.0284	4.7511	5.02912	5.565	5.85214	6.0478	5.28631	5.41634	5.37952	4.78724	4.83392	4.84673	5.671	5.84392	5.13739	5.1503	5.02878	5.15865	5.38475	5.06904	6.06114	6.10311	5.69907	5.43363	5.748	5.9204	5.67194
AKAP6	5.36581	5.25134	5.24189	5.62683	5.38655	5.56282	5.41811	5.73471	5.35791	5.6169	5.26969	5.47594	5.5943	5.22724	5.86457	5.57628	5.86257	5.61778	5.62665	5.33252	5.33532	5.51817	5.64804	5.50241	5.2182	5.20625	5.45943	4.88376	5.16425	5.45828	5.23415	5.48098	6.10282	5.47905	5.13989	5.14148	5.51997	5.81862	5.53921	5.72561	5.68136	5.28466	5.37955	5.14218	4.73012	4.98541	5.13168	5.43883	5.41375
FGFR2	4.31282	4.25843	4.24211	4.31601	4.2194	4.1557	4.13116	4.22471	4.40048	4.27692	4.26462	4.35763	4.30363	4.36152	4.18687	4.16614	4.2754	4.29011	4.29085	4.34673	4.33002	4.27195	4.20979	4.25704	4.42176	4.28143	4.24034	4.29919	4.27546	4.36098	4.27394	4.25369	4.22738	4.17005	4.35176	4.35638	4.32806	4.31392	4.17213	4.28233	4.26149	4.32642	4.44406	4.26622	4.56221	4.3723	4.40396	4.32927	4.56564
BNIP3	9.4058	9.78417	9.28263	9.5967	9.45729	9.82639	9.23232	9.7927	9.50309	9.93083	9.33998	9.21019	9.6157	9.44628	9.7085	10.0269	9.94702	10.2119	9.62053	9.77041	9.05056	9.77982	9.56656	9.3707	9.59308	10.1929	9.68908	9.17802	8.6073	9.47488	8.93939	10.0752	9.55292	9.3654	9.0024	9.29046	9.63199	9.70036	9.86588	10.189	9.45483	9.29096	8.57124	9.16155	8.85893	9.26515	9.27644	9.40348	9.51652
HOOK1	4.97276	4.71198	4.77347	4.90662	5.18181	4.76129	5.30625	5.13376	5.47778	5.63069	4.75663	4.68163	5.03785	5.15819	4.96162	4.61055	5.10615	5.11451	5.05368	5.2807	5.19408	5.27152	4.82145	4.82692	5.55847	5.43077	5.18016	5.42913	5.04508	5.13607	4.60978	4.52314	5.15493	4.63177	5.47322	5.18929	5.20623	4.93727	5.3709	5.2025	4.7936	4.54144	5.67841	5.18167	6.05106	5.51708	5.14742	4.88991	5.6842
ODF2	6.00891	6.09805	5.85626	5.78221	5.81352	5.98553	5.77044	6.16842	5.80998	5.86651	5.78247	5.8605	5.66862	5.81371	5.88978	6.1358	5.79264	5.8222	5.91024	5.30674	5.59027	5.01947	6.70208	6.30733	5.97055	5.75752	6.30769	5.59341	5.32934	5.60564	6.02576	6.3184	6.46873	6.04946	5.77919	5.50049	5.55995	5.85882	6.42569	6.31791	5.80632	5.62997	5.09338	5.28209	5.59459	5.53783	5.55739	5.73093	5.53697
DUSP3	7.92227	8.10502	7.82852	8.153	7.77732	8.16974	7.60353	7.76596	7.7659	7.77736	7.90998	7.82264	7.97436	7.69385	8.36444	8.59109	8.37726	8.02249	7.82297	7.50589	7.58951	7.75499	7.91017	7.84648	7.82058	7.7679	7.77894	7.79353	7.13352	7.7304	7.92507	8.06617	7.908	7.81005	7.61755	7.82087	7.9691	7.75986	8.14524	7.82684	7.69987	7.78213	7.16907	7.36571	7.44492	7.41485	7.48909	7.78293	7.55788
TNNI3	12.9792	13.1002	13.4456	13.4246	13.187	13.3725	13.0859	13.1753	13.0902	13.3112	13.2131	13.1673	13.2195	13.2328	13.1908	13.3726	13.3893	13.3521	12.9769	12.9064	13.1458	13.1113	13.3518	13.3873	12.8964	13.1259	13.431	13.1211	13.3424	13.1805	13.2249	13.2535	13.2895	13.1466	13.1915	13.0073	13.4714	13.1071	13.4731	13.4215	13.1695	13.1259	13.1071	13.0614	12.4557	12.7912	13.2444	13.1842	13.0375
CYB561	6.51578	6.36172	6.51968	6.40239	6.47723	6.26111	6.54005	6.44661	6.57178	6.44771	6.33829	6.54035	6.40943	6.4363	6.38747	6.18978	6.33013	6.42102	6.75922	6.87393	6.48715	6.17169	6.22334	6.05917	6.38595	5.92464	6.33991	6.74957	6.44132	6.41124	6.73481	6.39778	6.53733	6.57134	6.53886	6.7571	6.66574	6.29257	5.88675	5.87699	6.28305	6.28267	6.85312	6.8017	6.6919	6.66959	6.82509	6.67191	6.27468
EGFR	5.37003	5.33683	5.50467	5.29462	5.45122	5.22873	5.31766	5.3933	5.61944	5.55832	5.44189	5.32223	5.55112	5.6903	5.61897	5.25679	5.37271	5.49495	5.49931	5.53813	5.5839	5.52651	5.35525	5.36351	5.35211	5.2731	5.46962	5.56554	5.81924	5.45497	5.73281	5.59445	5.36871	5.35023	5.61068	5.48129	5.86387	5.55846	5.62699	5.63309	5.46218	5.35373	5.76556	5.58988	5.75369	5.54798	5.70097	5.85783	5.63967
CCDC163P	5.04836	5.22286	5.31979	5.48918	5.00431	5.00683	5.23711	5.22695	5.35091	5.35897	5.28247	5.4205	5.54017	5.23753	4.99027	5.00245	4.89997	5.56454	5.2232	6.49317	5.20981	5.76697	5.37147	5.382	5.06184	5.41689	5.50073	5.6049	5.32988	5.56288	5.20156	5.08593	5.00454	5.09735	5.08159	5.48946	5.28949	5.0947	5.23885	5.02164	5.66167	5.50317	5.91676	6.51194	5.53126	6.02807	5.59452	5.51627	5.32394
DKK3	8.68417	8.76559	8.74042	8.9993	8.84855	8.94237	8.92674	8.9778	8.69997	8.8874	8.76369	8.74038	8.84553	8.70154	9.11527	9.22781	8.96709	9.10941	8.87159	8.74629	8.7981	8.78427	8.99491	9.15908	8.87952	9.00933	8.76293	8.73303	8.38486	9.20747	8.83424	9.22003	8.95319	8.90466	8.35877	8.51283	8.5535	8.75955	8.64479	8.82068	8.80749	9.41642	8.59423	8.70452	8.48346	8.81245	8.56626	8.69606	8.77217
PRKAA2	7.74312	7.64972	8.06357	8.46593	7.73239	8.10714	8.18759	8.63468	7.88942	8.49486	8.05981	8.27736	8.10979	7.7913	8.24644	8.38327	8.29156	8.2476	7.57436	7.77076	7.58633	8.03025	7.78791	7.70915	7.6071	8.09351	8.0705	8.03615	7.8173	8.09883	7.9817	8.39417	7.8483	8.21756	7.32297	7.46407	7.96312	7.75918	8.20508	8.42855	7.39081	7.35925	6.91686	7.47342	7.3517	7.29527	7.25961	7.41566	7.61925
HSPA4L	4.98785	4.64598	5.13474	5.1304	5.09068	5.02307	5.09853	5.21869	4.90091	5.12701	4.75713	4.38594	4.98283	5.03162	5.44378	4.96257	5.23181	4.98744	4.8635	4.72397	4.76337	4.86155	4.76425	4.82114	4.79118	4.78541	5.62757	4.79086	4.60251	4.67154	4.48335	4.83083	4.53623	4.63391	4.69965	4.44462	4.69462	4.74814	5.59784	5.63585	5.03006	4.8335	3.93171	4.26146	4.81574	4.75004	4.48336	4.30505	4.43173
PDE1C	6.19172	6.43635	6.43162	6.86733	6.30195	6.90413	6.28959	6.82122	6.24704	6.58366	6.50946	6.62915	6.70578	6.1529	6.68447	6.60656	6.30819	6.29421	6.4263	6.29854	5.97732	6.45595	7.15778	6.8026	5.96967	6.55478	6.30464	6.41649	6.14456	6.68025	6.33934	6.84454	6.64078	6.92031	5.86911	6.15293	6.02228	6.35143	6.63971	6.76735	6.27	6.42344	5.90864	6.09765	5.84424	5.89255	6.08447	6.63764	5.7313
ATP1B4	6.06319	4.16594	4.84003	5.42572	5.32973	6.1951	5.84844	5.87557	4.38484	3.66905	6.02104	4.84536	4.6345	4.10719	5.39904	5.56379	4.39211	4.23495	4.80031	3.98543	4.50179	4.4475	6.47507	4.69779	4.83708	4.06222	4.16035	3.96118	5.27711	5.43499	5.05509	6.37847	7.77453	7.99303	4.67599	4.0102	4.17068	4.76966	8.45196	5.50946	4.62749	5.1789	3.16806	3.3175	5.38992	3.63845	3.06899	3.60098	5.80461
LGR6	5.9561	5.94255	6.21732	6.03739	5.37499	6.3178	6.55941	6.48201	6.15284	6.44935	6.1965	6.47037	6.76253	6.49041	4.95095	5.15063	5.05578	6.52202	5.66485	7.70351	5.68645	6.25441	5.46777	5.12777	5.75919	5.69904	5.99671	7.43732	5.51097	6.14244	5.52306	5.3823	5.6346	5.41034	5.74366	7.3941	5.97762	5.8561	5.70039	6.07234	6.96156	6.10005	7.17508	8.16308	6.12417	7.25539	6.22014	6.43615	6.25145
CACNA1G	4.4017	4.62443	4.4851	4.46631	4.50103	4.52532	4.58153	4.53735	4.55128	4.5313	4.72053	4.63479	4.61827	4.5742	4.53978	4.4018	4.36226	4.33934	4.51614	4.6813	4.55279	4.62628	4.2835	4.40998	4.31165	4.40286	4.28294	4.63111	4.81431	4.33767	4.46192	4.40224	4.63207	4.36442	4.5065	4.94142	4.47562	4.51619	4.42301	4.47806	4.41023	4.4713	4.77151	4.71466	4.51449	4.63125	4.63827	4.69956	4.59757
CALU	8.13326	8.32038	7.83637	8.16546	7.77961	8.03084	7.69549	8.15068	7.56992	7.60972	7.98259	7.7969	7.95109	7.69662	8.25343	8.30399	8.47	8.09556	8.03538	7.62708	7.6529	7.85623	8.58611	8.10772	7.99303	7.89158	7.78036	7.16913	6.7669	8.06416	7.23704	8.40773	8.76613	8.50833	8.09497	7.51413	8.113	8.30766	8.38986	7.90696	7.40321	7.5876	6.96561	7.12073	7.74558	7.31407	7.57173	7.99672	7.83226
BMP7	4.95455	5.18795	4.85806	5.19717	5.11738	5.25157	5.42344	5.795	5.30628	5.547	5.46417	5.52491	5.44156	5.41035	4.89294	4.82436	5.29755	5.52227	5.79359	5.80257	5.35363	5.52038	5.1322	5.02814	4.99646	5.41579	5.24473	5.61509	5.53347	5.17099	4.86319	5.02371	5.49656	5.60642	5.39391	5.7832	5.23699	5.42707	4.88528	4.99748	5.40012	5.41656	5.58744	5.6635	5.26445	5.35738	5.4611	6.03407	5.57979
POPDC3	8.74875	9.1231	8.72804	9.20561	8.9889	9.2198	8.87203	9.29499	9.08006	9.19788	9.10508	9.29503	9.10366	8.53688	9.44743	9.07892	9.78424	9.86007	9.90288	9.6274	8.70348	8.97455	9.09703	9.4718	8.78758	9.4395	8.93221	7.69513	8.4495	8.53074	7.97183	8.70793	9.01765	9.02379	8.40772	8.16859	9.26969	8.83617	9.65468	9.59836	8.76133	8.64946	8.11482	8.16851	8.00573	8.13509	8.76125	8.59807	8.99116
TRDN	7.09938	5.68842	6.13904	7.241	6.46099	6.9917	6.50451	7.62722	6.34492	7.05712	6.46955	6.44412	7.67156	6.33739	7.26678	6.91308	5.97541	6.03252	7.49721	7.27089	6.59561	7.02869	6.59214	6.47052	6.56298	6.00653	8.35571	7.50317	5.28953	6.80409	5.3429	6.14641	6.50976	6.3674	6.8708	7.05488	5.84211	6.05484	6.64054	6.59397	6.77661	6.82753	6.15916	7.58732	6.92772	7.36333	6.47131	7.12588	7.39005
COL12A1	5.32579	5.17852	5.40153	5.0244	5.06105	5.24633	5.3438	5.47139	5.31571	5.04378	5.42748	5.03983	5.00604	4.77858	5.02435	5.11792	5.24411	5.20713	5.13387	4.84261	5.33427	5.04446	5.42455	5.60314	5.46582	5.03427	5.18063	5.01958	4.56627	4.60202	5.00276	5.09862	5.15964	5.29603	5.48115	4.88369	4.93882	4.91058	4.92446	5.14641	5.01295	4.40537	4.34784	4.3544	5.06544	4.31724	5.05907	4.89257	4.80141
IPO8	6.89454	6.74076	6.81753	6.71233	6.65385	6.68143	6.73958	6.65554	6.74134	6.67987	6.76969	6.79098	6.85208	6.6617	6.84925	6.5952	6.76244	6.61721	6.67762	6.64347	6.61262	6.61564	6.68431	6.77719	6.89798	6.52396	6.89476	7.00794	6.04987	6.86221	6.56926	6.73601	6.77469	6.72849	6.59589	6.34864	6.60658	6.60273	6.84478	6.90518	6.45826	6.53683	6.34919	6.22197	6.54028	6.56146	6.44947	6.41908	6.40472
C1orf21	6.50935	6.51106	6.42246	6.44734	6.48267	6.49846	6.64642	6.745	6.61608	6.61696	6.46828	6.63168	6.60066	6.55831	6.71201	6.55746	6.80604	6.56705	6.76814	6.40822	6.47746	6.27453	6.88832	6.89842	6.67532	6.62976	6.75329	6.54094	6.29779	6.75937	6.51454	6.64342	6.92696	6.72806	6.39384	6.09816	6.41421	6.43783	6.97729	6.56351	6.63498	6.57825	6.49686	6.49995	6.07256	6.34952	6.37783	6.50223	6.51712
MTFR1	5.21589	5.30759	5.28788	5.32192	5.47228	5.67295	5.31864	5.42177	5.30814	5.17581	5.26382	5.13123	5.24299	5.31726	5.5464	5.59396	5.31783	5.28438	5.41063	5.36309	5.14175	5.14079	5.67424	5.54772	5.28993	5.28292	5.36613	5.11156	4.98829	5.40974	5.23014	5.50393	5.32425	5.43582	5.18902	5.00201	5.19339	5.13198	5.47653	5.60012	5.36128	5.30102	5.04864	4.85866	5.55038	5.19665	5.06422	5.26492	5.24035
COL23A1	4.83877	4.8964	5.12203	5.02885	5.07383	5.10716	4.93096	5.08881	5.03783	5.14712	4.91831	5.16417	5.24645	4.65499	4.32369	4.22865	4.84742	5.22746	5.15181	5.01504	5.11625	4.8682	4.95305	4.80696	4.7806	4.83968	5.78443	5.26373	5.10161	5.19274	4.75753	4.77712	4.64532	4.75117	5.34053	5.71475	4.95462	5.07072	5.15181	4.95105	5.24557	4.4482	5.39948	6.38944	4.98893	5.28931	5.31218	5.33904	5.02305
WDR48	6.90254	6.72053	6.85614	6.98058	6.76956	6.66154	6.82347	6.92364	6.8022	6.93572	6.74108	6.76285	6.80618	6.74775	6.84154	7.03365	6.70327	6.71217	6.66086	6.81884	6.56593	6.67871	6.69433	6.66162	6.669	6.92715	7.05851	6.65495	6.41331	6.76828	6.49312	6.71386	6.61188	6.68739	6.52645	6.61603	6.89292	6.62234	6.85227	6.705	6.53972	6.49917	6.28865	6.59472	6.55872	6.57675	6.30782	6.23232	6.35187
RPL3L	7.68519	7.26942	8.56651	8.08147	8.81124	8.9598	8.61183	8.32859	8.33559	8.26996	8.52046	7.99004	8.3561	8.65597	9.7569	9.1722	9.66163	7.6195	8.50676	7.1001	8.5969	7.68852	8.706	9.10026	8.96095	8.35031	8.81895	6.61759	7.96104	8.12131	8.36756	9.01652	9.60861	8.29794	8.26306	7.47176	10.074	8.90096	9.5803	8.6886	7.85646	7.64776	8.33265	7.89852	7.15031	6.52036	8.49829	7.77086	8.25235
FAM124A	4.65612	4.53704	4.82479	4.47913	4.72454	4.6143	4.80533	4.59264	4.69771	4.65685	4.72967	4.8216	4.52074	4.58172	4.73769	4.49683	4.70727	4.701	4.91202	4.81564	4.42253	4.49165	4.44853	4.5994	4.38137	4.62923	4.75346	4.62673	4.9196	4.74523	4.64801	4.4248	4.60656	4.44287	4.72627	4.86807	4.66876	4.50341	4.67163	4.53014	4.76559	4.56703	5.06175	4.83873	4.70315	4.65055	4.89968	4.61233	5.02403
AQP4	2.83065	3.14967	2.93672	3.01589	2.82104	2.93106	2.98811	3.28842	2.76371	2.8006	3.0869	3.43436	3.9562	2.97565	3.18491	2.96863	3.34519	3.52337	3.34896	3.67237	3.03858	3.31658	3.08619	2.98724	3.09794	3.1418	2.93595	3.24612	3.07323	3.18843	3.02202	2.95936	3.05429	2.98489	3.10119	3.45269	3.13908	3.07535	2.99281	3.11886	3.26939	3.12295	3.31224	3.98824	2.92039	3.80678	3.05888	3.31457	3.66035
TLL2	3.7954	3.71972	4.01591	3.80381	3.91544	3.75226	4.16829	3.74852	4.19099	3.89924	3.91502	3.73079	3.83206	3.87012	3.63339	3.71232	3.75568	3.60728	3.77846	3.80912	3.73581	3.49843	3.48149	3.84129	3.4739	3.70335	4.38538	3.94211	3.60285	3.70223	3.88288	3.50039	3.73922	3.50374	4.2443	3.90507	3.79625	3.63564	3.55264	3.44846	3.81475	3.66102	4.15135	4.13607	3.73289	3.69186	4.06082	4.14985	3.9774
PARM1	9.1281	9.1939	9.65175	9.3885	9.12682	9.03847	9.44659	9.30627	9.48778	9.72552	9.39691	9.36805	9.11322	9.0544	9.53191	9.24378	9.68846	9.76564	9.5868	9.63224	8.75671	9.09982	9.38102	8.82251	9.2802	9.65566	9.62014	9.0888	8.45079	9.73446	9.03518	9.36226	10.1714	9.90241	9.48682	8.83234	9.85527	9.92292	9.73558	8.61786	8.9073	9.09497	8.56412	8.97453	8.54472	8.8046	9.0146	8.98692	8.97356
TARSL2	6.63032	6.69458	6.71572	6.96161	6.6063	6.782	6.71289	6.79038	6.69948	6.91441	6.7077	6.652	6.86419	6.76761	6.93521	6.96418	7.07191	7.1798	6.73566	6.61414	6.41504	6.5587	6.52752	6.50271	6.45101	6.68364	6.87175	7.03732	6.83236	6.99478	6.41792	7.03136	6.78482	6.95177	6.48322	6.17667	6.73978	6.66029	6.87497	7.00809	6.36454	6.49237	6.37736	6.45597	6.21863	6.63353	6.45923	6.3157	6.79769
FBXW7	6.15419	6.13697	6.3641	6.74158	6.52862	6.55455	6.32435	6.6843	6.28983	6.66483	6.59591	6.2747	6.29318	6.27505	6.55881	6.80674	6.56381	6.32266	6.17471	6.58205	6.01827	5.85569	6.05331	6.14961	6.29522	6.45953	6.03387	6.41659	6.63815	6.5549	6.30829	6.50096	6.4561	6.54323	6.22271	6.29801	6.17084	6.36157	6.24935	6.29112	6.04247	6.1017	5.89278	5.95456	6.00604	6.28355	5.75524	5.95308	6.10809
BCHE	8.08791	6.84973	6.40053	6.8052	7.54708	6.6918	7.66215	7.53475	7.80337	7.53562	6.81592	5.665	6.84337	7.00103	7.25053	6.87626	7.16837	6.31973	7.48622	7.76328	7.3687	7.09959	6.97072	7.66331	9.51499	7.03958	7.95678	7.78105	5.74264	5.81288	4.92719	5.35464	5.69687	6.42773	7.75041	5.87086	7.38079	7.62034	6.88619	6.85679	6.76554	7.10492	8.81429	7.41676	9.00583	8.12381	8.27765	6.45107	8.27816
AF086154	6.80096	6.98645	7.94948	8.10258	8.19984	8.26726	8.32296	8.47085	8.27178	7.99406	8.63614	7.40596	8.59182	8.3636	7.98023	7.29587	6.95589	7.39081	7.95289	7.92063	7.97156	8.20407	9.27113	8.84154	7.67661	7.08762	8.55895	7.58786	7.16807	7.91253	7.92288	8.20459	7.0988	7.17417	7.03092	6.22415	8.64734	8.0108	8.95796	8.15924	8.08578	7.69578	7.16358	7.32926	5.61132	6.66837	8.36139	7.7059	7.07612
KIAA0895	4.15125	3.77445	3.74468	3.90955	3.60319	3.48796	3.92961	4.08738	4.11555	4.44166	3.94544	3.74228	3.70102	3.95893	3.94046	3.8013	3.69185	3.96247	3.87469	4.13937	3.85055	3.80847	3.91891	3.92247	4.02703	4.17775	4.07313	3.90063	3.78905	3.95854	3.57901	3.70044	3.81253	3.85371	3.85622	4.0032	3.81614	3.67339	4.12416	4.16204	4.00964	3.97284	4.40386	4.47384	5.06018	4.78514	3.9075	3.53563	4.09458
RIMKLA	4.20053	4.31809	4.42081	4.38093	4.20166	4.28282	4.24419	4.20143	4.17815	4.21941	4.41186	4.48907	4.41609	4.26864	4.47684	4.29651	4.52665	4.35811	4.51242	4.28125	4.26084	4.38115	4.38971	4.33992	4.41322	4.30241	4.47113	4.15874	4.31096	4.55884	4.2875	4.18286	4.30279	4.18994	4.19776	4.08819	4.44897	4.32845	4.28191	4.33145	4.44455	4.1315	4.34137	4.18329	3.9536	4.10892	4.38305	4.60261	4.20458
FAM21A	9.60262	9.12133	9.29559	9.77386	9.49242	9.32618	9.59874	9.71221	9.62637	9.96053	9.53628	9.98039	9.92747	10.0316	10.017	9.97238	9.76172	9.9594	10.1802	10.3172	9.00754	9.82019	9.0478	9.30163	9.66032	9.58153	9.68334	9.83671	8.86052	9.76778	8.70803	8.70517	9.30832	9.2496	9.65555	10.2696	9.54034	9.43326	9.02573	9.10513	10.58	10.0266	10.2219	10.6595	9.89747	10.6764	9.38482	9.67442	9.39016
VDAC1	8.13731	8.40981	8.4343	8.38619	8.34988	8.48216	8.28596	8.52432	8.22659	8.40731	8.46472	8.28919	8.43704	8.24238	8.5972	8.51131	8.64524	8.36697	8.11374	8.36173	8.04485	8.27216	8.13582	8.27285	8.46963	8.53371	8.47108	8.18983	7.36023	8.39147	7.81816	8.68948	8.48822	8.33444	8.28455	8.26758	8.56567	8.58961	8.48175	8.06304	7.80166	7.87297	7.42825	7.93413	7.71221	8.07055	7.9894	8.09079	8.097
CDH2	9.02557	9.19688	9.07804	9.82742	8.97318	9.43069	9.24164	9.7474	8.94373	9.65059	9.25454	9.62707	9.68358	9.08746	9.48222	9.8413	9.4734	9.67704	8.84411	9.2105	8.62389	9.55757	9.36629	8.97781	8.96683	9.53422	9.33366	9.47993	8.65441	9.62891	8.97696	9.7682	9.24433	9.28569	8.48628	9.14769	9.15827	9.6026	9.17822	9.13248	9.08303	8.95045	8.19934	9.0144	8.85527	8.89141	8.33467	8.85502	8.86953
JAM3	6.57268	6.47025	6.31588	6.18974	5.974	5.99783	6.26495	6.36174	6.03214	6.22344	6.44524	6.57794	6.5274	5.66908	6.02065	6.19186	5.94988	6.05961	6.13215	5.96801	5.92776	5.8041	6.05868	6.05379	6.01066	5.91992	6.15882	6.17003	5.89866	6.04922	5.9719	6.10261	6.1788	6.17806	5.81682	5.99727	6.10296	6.10254	5.99238	6.08668	6.14311	6.1843	5.08699	5.67811	5.7242	5.72916	5.58744	5.6652	5.50207
SOGA1	5.01962	4.97297	4.96164	4.96647	4.91431	4.96576	5.03483	5.06889	4.93895	5.04843	4.98809	5.14281	4.92375	5.0742	4.99897	5.0475	4.93462	5.09261	4.83133	4.94664	5.04444	4.98768	5.08293	5.05051	4.89978	5.07708	4.79377	5.06743	5.4577	5.27344	5.12348	5.01455	5.11551	5.09929	5.10087	5.13005	4.89965	4.96463	4.94068	4.91143	4.96417	5.07803	5.36755	5.23602	5.16616	5.10674	5.39521	5.14741	5.17319
YWHAQ	11.0184	11.0247	10.9658	11.2575	10.9975	11.1749	11.0952	11.3273	10.8984	10.9689	10.9626	10.9632	10.8702	10.8791	11.3044	11.444	11.3345	11.5885	11.0409	10.894	10.9876	10.9819	11.5917	11.2179	11.4588	11.5241	11.4082	11.0491	10.0589	11.5979	10.7293	11.482	10.9458	11.2372	10.556	10.4099	11.1728	11.2086	11.7345	11.8217	11.3631	11.2592	10.7833	10.7809	11.056	11.0061	10.9289	10.9118	10.945
ASTN2	4.86935	4.71739	4.83886	4.64968	4.75818	4.6326	4.7397	4.7897	4.82376	4.87331	4.92242	4.93644	5.0298	4.83507	4.36157	4.45308	4.14277	4.87657	4.23086	5.98654	4.74762	5.88809	5.02993	4.22572	4.48205	4.79628	4.3509	5.21926	4.04938	4.63081	3.92792	3.93133	4.01302	4.36602	4.48198	5.88463	4.60941	4.67601	4.08228	3.81859	5.10594	4.67359	5.29519	6.01307	4.7263	5.28143	4.80377	4.98429	4.90934
ATP13A3	7.58845	7.79463	6.57998	7.00823	6.85622	7.28962	7.02039	7.24371	6.85256	6.52898	6.87018	6.63003	6.76894	6.30346	6.81598	6.08589	7.77325	7.05772	6.95947	6.04676	7.12294	6.25269	7.14793	6.80648	7.84638	7.18562	6.39416	7.17977	6.81417	7.68378	6.84238	7.89362	7.92177	8.24093	7.33765	6.8748	6.44073	6.65833	6.77129	7.06034	5.91389	6.35446	5.67067	5.55408	7.06619	6.3091	6.11876	6.69872	6.66805
GPRC5A	4.21788	4.31157	4.00714	4.07219	4.26833	4.53631	4.2069	4.24833	3.99326	4.15469	3.98711	4.21629	4.19438	3.89681	4.23139	4.28182	4.21159	4.29977	4.19146	4.28394	4.36319	4.35783	4.07546	4.74331	4.19413	4.39552	4.11596	4.3268	4.57007	4.28572	4.31367	4.28706	4.29471	4.3026	4.55218	4.42156	4.35202	4.33053	4.42397	4.45961	4.38365	4.47773	4.79096	4.50547	4.74281	4.46994	4.58312	4.39579	4.90954
CPLX3	6.58059	6.74948	6.61967	6.69202	6.63109	6.56331	6.1856	6.38295	6.70391	6.75726	6.61062	6.79164	6.63252	6.80707	6.43982	5.27592	5.67514	5.59552	7.15677	6.88706	7.16647	6.05134	5.43985	6.09687	6.38994	5.83866	5.96877	6.71774	8.05334	6.15229	5.34196	3.72457	6.7668	5.15224	7.49693	7.21781	5.50648	4.52305	6.57496	5.40611	7.41914	6.8018	7.62572	7.10287	6.58441	6.81197	6.62377	6.64677	6.78871
ATP6V1D	6.98749	7.29647	6.9998	7.41517	7.28019	7.6238	7.17201	7.43852	7.19901	7.31828	7.04141	6.91479	7.3409	7.02425	7.43243	7.31999	7.62285	7.44462	7.28491	7.24399	7.16584	7.29808	7.35764	7.15001	7.36862	7.26041	7.24805	7.08906	7.06651	7.25812	6.91774	7.64401	7.15741	7.348	7.26157	7.03647	7.26063	7.20123	7.31198	7.44745	7.1396	7.22622	6.98281	7.04587	7.03563	7.07339	7.06016	7.16508	7.28927
CAPRIN1	6.47873	6.42476	6.59948	6.61115	6.49073	6.53378	6.496	6.78982	6.45062	6.61062	6.40924	6.54616	6.48262	6.2899	6.61996	6.70729	6.56426	6.534	6.35773	6.4472	6.16233	6.23958	6.64252	6.53379	6.61947	6.5058	6.79131	6.2544	6.04753	6.45225	6.16603	6.45614	6.43554	6.39157	6.4342	6.39071	6.36877	6.43232	6.60667	6.58111	6.42659	6.1393	5.59712	6.11949	6.45306	6.37356	6.03008	6.27993	6.29491
OTOGL	4.34519	5.09928	5.8837	6.11101	4.89813	5.71528	5.66049	6.07949	5.13642	6.14245	4.98547	5.13444	5.93235	5.38115	5.19115	5.21805	4.02887	5.50006	4.96959	6.46859	3.91016	5.06247	4.8666	4.14373	4.59852	5.86406	5.53477	5.02881	5.58182	5.86697	3.78836	4.0858	3.68662	4.78912	5.22584	6.4944	4.06135	4.9323	4.76772	5.69105	5.43573	5.19755	5.27522	6.76349	4.7793	5.83541	4.71901	5.30717	5.3152
REC114	4.80097	5.11603	4.2216	5.43492	4.81425	4.99711	4.8545	5.03434	5.01161	5.06753	4.97689	5.22446	5.41341	4.90745	4.70797	4.89385	4.75044	4.87878	5.3237	5.33646	4.9503	5.29094	4.92201	4.41389	4.52285	4.83812	5.32632	6.54248	5.30582	4.9828	4.74565	5.05904	4.85484	5.00782	4.72601	5.84875	4.96244	4.89069	4.96551	4.90385	4.83735	4.32619	5.37588	5.87191	5.09279	5.64339	5.09175	5.85725	4.84789
TMCO3	5.63185	5.63459	5.56201	5.38584	5.27702	5.42208	5.34778	5.43879	5.23487	5.24038	5.43057	5.10111	5.47336	5.35769	5.26401	5.35072	5.27553	5.3273	5.20202	5.15145	5.10691	5.14946	5.55675	5.03886	5.39884	5.28273	5.56549	5.47873	4.82355	5.26489	5.27798	5.77328	5.38608	5.54573	5.22477	5.07475	5.3976	5.38527	5.55064	5.46293	5.11664	5.24847	4.4381	4.74219	5.55428	5.23366	4.99486	4.92622	5.20711
MSI2	5.62307	5.80887	5.77661	5.88963	5.66345	5.99852	5.63707	6.24	5.6064	5.91336	5.74913	5.85214	6.17726	5.76272	6.10494	6.08028	6.01264	5.84293	5.84956	6.00882	5.47265	6.05186	5.79943	5.74619	5.88971	6.08003	5.63899	5.63742	5.15004	5.81662	5.31185	5.7043	5.80911	5.81654	5.68924	5.72681	5.67867	5.76448	5.88322	5.808	5.77265	5.7254	5.08878	5.47017	5.72587	5.49826	5.20646	5.48488	5.72693
TRAPPC12	8.31531	8.19618	8.81037	8.89149	8.59281	8.54645	8.71201	8.80088	8.68799	8.80892	8.62953	8.97486	8.87508	8.89607	8.7743	8.61075	8.50107	8.63688	8.93649	8.93906	8.34394	8.20962	8.77679	8.75524	8.60731	8.78162	9.25066	8.97495	8.94583	8.41655	8.19016	7.93579	8.84429	8.50708	8.83084	8.89166	8.47557	8.52442	8.54205	8.39112	9.08379	8.73048	9.45186	9.67054	8.41363	8.92915	8.88751	8.94489	8.60668
FRMD3	8.37092	8.38262	8.4363	8.96924	8.51681	8.75541	8.36437	8.84364	8.38798	8.7137	8.54209	8.63058	8.37216	8.36586	9.1151	9.34536	8.98052	8.97945	9.2291	8.5312	8.47633	8.62002	8.92143	8.92204	8.62144	8.8585	9.10307	7.90109	6.92352	8.83171	8.07338	8.77318	8.73611	8.69166	7.74523	7.2724	8.5919	8.30525	9.18247	8.91074	8.28219	7.95616	7.57028	7.84504	8.05826	8.01414	8.33076	8.11236	8.06418
LOC101927798	2.99062	3.08649	3.00241	3.02585	2.93041	2.84478	2.83262	2.98349	2.97161	2.95343	3.13503	3.03081	3.10345	3.01389	3.06411	3.17099	3.07745	3.14286	3.27405	3.04155	3.1337	3.19163	2.95889	3.15201	3.1634	3.11094	3.20724	3.18661	3.39875	3.29467	3.21983	3.00445	2.99417	3.00887	2.9296	3.06156	3.0908	3.22838	2.98333	3.10487	3.15123	3.20384	3.56244	3.41973	3.16899	2.88373	3.43067	3.69882	3.15415
KCNS1	4.75894	5.11377	4.6038	5.23165	4.6061	4.72911	4.57325	4.77647	4.48001	4.74634	4.86533	5.00784	4.98153	4.79062	5.25152	4.61467	5.17742	4.86239	4.98968	4.84935	4.96531	5.04526	4.75748	5.1262	4.88242	5.01265	5.0106	5.0036	5.15847	4.9836	4.52558	4.97145	4.77056	4.91852	5.01993	4.89704	5.00916	4.96316	4.95738	5.03995	5.18316	4.73906	5.52379	5.58862	5.28865	4.80102	5.44004	5.34914	5.3151
PPARA	5.63219	5.67323	5.75974	5.88436	5.5741	5.76952	5.55752	5.82296	5.64979	5.82271	5.55759	5.96425	5.73791	5.58783	6.08243	6.0097	5.85067	5.92662	5.74968	5.83066	5.5066	5.67698	5.82698	5.56477	5.67712	5.9332	5.78812	5.75988	5.31635	5.85531	5.80842	6.09908	5.98615	5.88778	5.48087	5.58342	5.81351	5.93882	5.69664	5.49297	5.39648	5.7789	5.35058	5.59364	5.43405	5.44603	5.62396	5.75734	5.63822
SLC26A9	6.71752	6.84838	7.41047	8.06983	6.80417	7.16769	7.31267	7.47732	7.63719	8.25228	6.69761	7.33384	7.76631	7.43312	7.03235	7.09889	7.45549	7.85075	7.97982	7.82335	7.43451	7.47064	7.73646	7.42154	7.49465	8.33447	8.83681	8.75264	7.09843	7.15302	6.8153	6.84598	6.31078	6.41746	7.54121	6.76586	6.77059	6.5821	8.25239	8.55797	7.1606	6.13366	8.61429	8.74126	7.38277	8.19378	7.69327	7.83297	7.7414
RASGRP2	5.93848	6.02345	6.19112	6.24933	6.19401	6.31328	6.28341	6.0344	6.10069	6.03804	6.1013	6.17512	6.33577	6.25965	6.05188	6.03201	5.80747	5.64329	6.2731	6.25671	5.8595	5.92405	5.88493	6.03194	5.90061	5.94644	6.1282	6.43024	6.62654	5.97041	6.35643	5.76864	6.08514	5.88561	6.1147	6.0098	6.06554	6.0231	5.9487	5.65827	6.06773	5.98865	6.55365	6.48825	5.81395	6.06601	6.44151	6.5826	6.06052
CENPA	5.38624	5.26713	4.54836	5.01636	4.9363	5.31746	4.48021	5.00364	4.60348	4.50491	4.84243	4.44538	4.93082	4.64238	4.64586	4.97887	4.75302	4.62137	4.66953	4.57662	4.70677	4.70895	4.73273	4.90183	4.72573	4.61107	4.69418	4.86849	4.67079	4.39719	4.50584	4.81108	4.78534	4.86866	4.45466	4.75364	4.64958	4.63333	4.73444	4.70164	4.5302	4.69207	4.46049	4.2612	4.4458	4.42878	4.8918	4.48526	4.33375
GAB2	8.27777	8.16539	8.10036	8.00572	8.32703	8.23819	8.31688	8.2426	8.23877	8.0127	8.11048	8.23799	7.72784	8.23067	8.53864	8.19911	8.31379	8.23376	8.27354	7.79416	8.17065	8.06488	8.54329	8.10283	8.49167	7.92253	8.12421	8.04122	8.10447	7.93299	8.26871	9.1078	8.6037	8.39704	8.1807	7.71067	7.58296	8.06488	8.18189	8.20524	8.16992	7.76997	7.82854	7.79669	8.07839	8.07998	7.97649	7.94749	8.03757
GOSR2	5.66564	5.76763	5.68306	5.80959	5.54008	5.75541	5.55155	5.68762	5.67031	5.71582	5.51926	5.60059	5.72669	5.6936	5.64893	5.78603	5.79759	5.78572	5.65561	5.5868	5.55161	5.54787	6.04693	5.68362	5.71376	5.69003	5.81273	5.78029	5.54115	5.71512	5.67669	5.85454	5.69207	5.82697	5.76007	5.68345	5.73368	5.70835	5.81148	5.76385	5.64669	5.4833	5.55111	5.68915	5.64977	5.78317	5.51718	5.73595	5.64262
PRMT8	4.19689	4.35432	4.35565	4.23854	4.49427	4.32668	4.35728	4.35355	4.40688	4.28681	4.51918	4.8298	4.63278	4.65828	4.68958	4.56184	4.43319	4.52547	4.81366	4.62611	4.60858	4.60964	4.24206	4.30675	4.28742	4.26435	4.35044	4.74236	4.64157	4.50259	4.43374	4.14792	4.93815	4.42124	4.44164	4.57822	4.21189	4.48948	4.38981	4.54558	4.66463	4.95084	4.94291	5.41184	4.49341	4.87463	4.66413	4.79667	4.83649
RORB	3.91156	4.22812	4.1532	3.98081	4.02019	3.80608	4.13069	3.83618	3.92785	4.3663	3.90343	4.08875	3.88567	4.7721	4.11098	4.06748	4.21147	3.92185	4.50713	4.39182	3.93648	3.92153	3.81591	4.09857	3.95884	3.92496	4.00668	3.99376	4.1682	3.99846	3.98406	3.63652	3.74735	3.56368	4.15213	4.14486	4.19202	4.06466	3.7903	3.90441	3.51038	3.99196	4.21923	4.38919	4.19154	4.46168	4.25924	4.10563	4.13964
MCOLN3	5.09486	5.76783	4.40747	5.29191	4.95391	5.79393	4.75894	5.36252	5.21813	6.24469	4.97824	5.72141	6.29035	5.74422	4.97041	4.72466	5.01723	5.5221	4.48471	6.38351	4.15782	5.39611	4.89833	4.94422	4.84747	5.85824	4.08316	4.71834	4.60999	4.89702	3.86483	4.32094	4.26648	4.59937	5.8373	6.11643	4.81817	5.76169	3.78899	4.95854	6.17993	5.00331	5.40175	6.17076	5.21727	5.95549	5.2415	5.29453	5.12598
CYFIP2	6.74248	6.47911	6.72828	6.84809	6.86053	6.5996	6.81979	6.67509	6.60767	6.53519	6.83814	6.8183	6.64452	7.00398	6.61038	7.11553	6.78883	6.6057	6.99929	7.25418	6.42575	6.73498	6.34088	6.45699	6.49887	6.79761	6.89282	6.83488	6.75861	6.82333	6.50774	6.21987	6.62258	6.21795	6.87838	7.48112	6.57127	6.16162	6.37276	6.82498	7.04201	6.71446	7.35913	7.26696	6.91468	6.80753	7.17027	7.01378	6.82139
CTNNA1	8.27016	8.28882	8.28381	8.3253	8.20845	8.32143	8.34658	8.22258	8.25925	8.30804	8.22128	8.31565	8.37444	8.00991	8.21509	8.45786	8.19553	8.26905	8.23713	8.09147	7.94914	8.06005	8.32808	8.25596	8.077	8.26659	8.36489	8.0783	7.57093	8.07681	7.9264	8.3907	8.39171	8.21054	8.01564	8.06725	8.29596	8.40949	8.23004	8.23596	8.27746	8.21703	7.3946	7.91589	7.92645	8.04594	7.96238	8.16357	7.86046
PDK1	5.74724	5.90246	5.88832	5.85729	5.93285	6.09585	5.68592	6.00915	5.75094	5.94875	5.78821	5.70585	5.91456	5.76164	6.08403	6.21745	5.68688	6.07303	5.65245	5.80375	5.57177	5.99458	5.89891	5.77334	5.69628	6.04685	6.03471	6.23587	5.3219	5.92208	5.75956	5.90613	5.63344	5.56811	5.33086	5.57614	5.63925	5.63317	5.87845	6.29066	5.5604	5.76971	5.46432	5.37668	5.3482	5.41809	5.68522	5.87417	5.47782
MEF2C	7.78606	7.5595	8.21027	7.69559	7.97998	7.74784	8.13643	8.2666	7.90369	8.17351	8.06485	7.89064	7.72026	7.56726	8.05024	7.88377	8.15292	7.86412	7.95382	7.90909	7.40164	7.68198	7.71622	7.80243	7.52975	7.814	7.72333	7.51089	7.24223	7.69507	7.77519	7.95557	8.10383	7.9809	7.79633	7.55074	7.67612	7.87464	7.51505	7.96609	7.62651	7.59607	6.83544	7.36117	7.50983	7.36582	7.28099	7.38902	7.19954
DGKI	6.13576	6.33286	5.12641	5.99018	6.25686	6.65412	5.2994	5.90867	5.22196	4.86984	5.79811	5.18852	5.17521	5.72597	6.80333	5.61322	6.74305	6.08804	5.91295	4.90145	7.0903	5.81011	6.29477	6.30642	6.82924	6.07816	4.85711	5.25449	5.58538	5.95498	6.22524	8.01967	7.75511	8.14438	6.23927	4.88414	6.1372	5.71746	5.87265	5.16499	4.68651	5.39006	5.08953	4.8277	6.6742	4.86826	5.33598	6.32637	5.79432
RELN	7.65937	7.1564	8.04289	7.40066	8.63755	8.21795	9.14016	8.89924	9.46807	9.21883	8.81966	7.82524	8.23971	8.42562	7.71623	6.16589	8.40579	9.65334	8.03919	6.04098	6.92832	6.2074	8.84487	9.20547	9.0039	9.10265	10.6577	8.6947	7.76995	8.90622	9.19114	8.66277	8.72102	8.29859	6.11086	6.18238	9.91268	9.49689	10.9102	11.0806	6.91003	8.37142	6.87547	6.34556	8.22157	7.61478	7.94603	6.6808	6.16343
CDON	4.44429	3.95073	3.99339	3.97918	4.34198	3.92302	4.26954	3.86605	4.3442	4.03481	4.12454	4.23788	4.13317	4.07677	4.0704	3.75398	4.01888	4.11682	4.2244	4.28946	4.13989	4.10397	4.08556	4.28234	4.74356	4.14255	4.28362	4.35204	4.04285	3.99611	4.28615	4.03428	4.23801	4.03953	4.47308	4.26064	4.03026	3.99704	4.12924	4.10982	4.26847	4.28466	4.54206	4.30069	4.99337	4.41921	4.60969	4.05088	4.33485
TCTE3	3.7389	3.88751	3.69032	3.74052	3.84015	3.95262	3.83641	3.88778	3.80003	3.81432	3.86888	3.83737	3.90811	3.75091	3.85076	3.8851	3.91673	3.94398	3.93242	3.91583	3.92872	3.93164	3.81675	3.81532	3.82835	3.89574	3.95263	3.97436	3.97979	3.85259	3.98385	3.87857	3.9056	3.92399	4.01821	3.90074	4.03984	4.07747	3.85372	4.00373	3.886	4.04892	4.52217	4.00463	3.91152	3.85511	4.05081	4.15201	4.23036
DLX2	4.02366	4.08756	4.06393	4.12457	3.94171	4.21245	3.89465	4.02724	4.21224	4.01578	4.28099	4.13702	3.98707	4.0376	4.11655	4.13044	4.14585	3.96982	4.18599	4.15893	4.16389	4.221	4.10329	3.96881	4.06455	4.11304	4.20748	4.06188	4.11838	4.23847	4.06079	4.05908	4.30804	4.04579	4.03218	4.09472	4.17072	4.03294	4.03223	4.13517	4.13534	4.11814	4.43227	4.23187	4.10508	4.05792	4.36765	4.41905	4.53209
SLC7A11	3.55104	4.08448	4.8098	4.83392	4.3012	4.76624	4.9983	5.00757	4.61214	5.33092	4.40626	4.81084	5.0818	4.42122	4.34393	4.30312	4.05465	4.71048	4.04548	5.47442	4.15885	4.39751	4.24246	3.94106	3.90232	4.81244	4.41832	4.81031	4.46349	5.03267	3.90614	3.9806	3.89302	4.08533	4.33	5.4443	4.34073	4.46805	3.87908	4.12388	4.83342	4.39479	4.90811	5.42876	3.9615	5.36642	4.63085	5.13136	4.60698
ACBD5	7.94088	7.92581	7.89086	8.06267	7.71103	7.79504	7.59034	7.69327	7.73993	7.91799	7.87052	7.63046	8.05431	7.65311	7.94835	7.8691	8.23188	8.12726	7.82369	7.8815	7.7548	7.96705	7.16483	7.29492	7.66732	7.76301	7.41736	7.94195	7.89804	7.87487	7.82271	8.66136	8.16922	8.22239	7.80044	7.78622	7.85802	7.92097	7.4943	7.65974	6.82365	6.90082	7.13396	7.21682	7.45432	7.51676	7.12425	7.21611	7.51046
EXOC2	5.62149	5.45517	5.59654	5.71906	5.62585	5.50218	5.51692	5.77341	5.47881	5.59557	5.33601	5.3518	5.47224	5.36203	5.71197	5.52376	5.59282	5.75942	5.42385	5.34901	5.15374	5.25921	5.64903	5.55149	5.72077	5.74198	5.95489	5.25154	4.77985	5.44708	5.14923	5.21597	5.50616	5.36191	5.43089	5.50782	5.49454	5.71901	5.91401	5.88517	5.97253	5.46641	4.87739	4.99871	5.66009	5.7513	4.90716	4.98649	5.18125
ALG11	7.4168	7.23622	7.26621	7.42254	7.25503	7.17793	7.36177	7.37698	7.27567	7.28731	7.11977	7.2108	7.22415	7.18988	7.17591	7.2499	7.49792	7.57567	7.52391	7.17673	7.31832	7.30657	7.28286	7.28935	7.42863	7.27957	7.54002	7.48797	6.71076	7.34731	7.03997	7.25543	7.54344	7.36412	7.24609	7.25292	7.18229	7.33304	7.46007	7.4802	7.48321	7.03587	6.98879	7.11054	7.49544	7.32651	6.99574	7.09017	7.05067
MUSTN1	8.61145	8.09019	8.34098	9.06739	9.26522	10.0121	8.70093	9.77101	8.50792	9.21146	9.2105	9.44191	9.37093	8.75677	9.0087	9.58468	8.4563	8.16552	10.9806	10.3486	9.3922	8.99642	8.41668	8.24122	8.14072	8.24806	9.63718	9.63536	8.63814	8.94629	8.01998	8.48414	8.04257	7.98135	9.15733	9.66645	8.68468	8.93531	8.37054	7.83698	8.9892	9.51933	10.122	10.2896	9.02967	9.8874	10.4443	10.9059	8.83833
HIVEP3	4.8408	4.79473	4.8069	4.84498	4.85161	4.7877	4.8885	4.86118	4.94559	4.72637	4.83046	4.9298	4.70523	4.7925	4.85268	4.69818	4.82833	4.82084	4.79755	5.37586	4.79982	4.87571	4.66373	4.6055	4.7458	4.7333	4.68968	4.69709	4.93949	4.82626	4.6973	4.67506	4.78107	4.73974	4.9916	5.24239	4.75577	4.95164	4.74007	4.69082	4.77545	4.6112	5.03897	4.85628	5.3383	5.06737	4.95013	4.99492	4.84416
SYT13	4.58512	4.62461	4.88281	4.46742	4.9319	4.93389	4.96347	4.91332	4.85204	5.08214	5.06675	5.22316	5.4005	5.26858	5.14826	4.82862	5.36304	5.75264	4.7235	5.69286	4.81994	5.9349	4.4069	4.41734	4.956	5.10349	4.77909	4.65334	4.83028	4.92663	4.31879	4.11866	4.79988	4.50232	5.43599	5.92647	5.17887	4.92583	4.67167	4.54889	5.96763	5.10187	5.56874	6.43816	4.79427	5.63558	5.11518	5.40431	5.36937
CHST11	5.84413	5.69512	5.86789	5.53438	5.86574	5.70588	5.87485	5.40811	5.57554	5.32274	5.87196	5.57128	5.56851	5.703	5.89154	5.33119	5.97588	5.93378	6.08209	5.75806	5.74984	5.35871	5.68708	6.03984	5.94074	5.90716	5.28162	5.31111	5.58367	5.49006	5.81716	5.99035	6.05318	5.70295	5.78094	5.41491	5.79979	5.86955	6.44119	6.11486	5.5992	5.53977	5.52431	5.28747	5.6068	5.34543	5.63277	5.43042	5.87888
LOC100268168	2.79673	2.94277	2.90472	2.93648	2.69506	3.04723	3.00566	2.8593	2.86119	2.97282	2.94751	3.03342	3.0341	2.84174	2.91332	3.08667	3.05796	3.0949	2.99883	2.91767	3.14791	3.12361	3.1621	3.02538	2.84996	2.62795	3.24044	2.84001	3.15298	3.06781	3.05796	3.24216	2.88481	3.05122	2.83182	3.04384	3.04222	3.12929	2.98334	2.93038	3.01601	3.3521	3.40417	3.39136	3.21186	3.07715	3.5406	3.42713	3.14234
PTGDS	12.5269	12.5645	12.7145	12.7975	12.4939	12.2388	12.5662	12.3586	12.6556	12.8089	12.6364	12.7182	12.9118	12.8025	12.696	12.7802	12.5405	12.619	13.0486	13.1518	12.4407	12.9537	12.2004	12.4935	12.3659	12.4303	12.9421	12.8782	11.7729	11.9288	11.6982	11.5572	12.4791	12.2548	12.6687	13.2866	12.6469	12.4312	12.5591	11.4767	12.861	12.4259	13.0013	13.3328	12.0576	12.9624	12.7997	12.9208	12.3873
LMOD3	6.92714	7.00985	7.44581	7.78696	7.57943	7.64193	7.82351	7.75994	7.24528	7.63137	7.24871	7.0469	7.74158	7.38157	7.75415	6.90949	8.32154	7.77154	7.51564	7.63343	7.28314	7.6343	7.40305	7.44163	7.66119	7.99069	7.54338	7.38461	6.34778	7.39815	6.32963	6.8201	7.23283	7.09175	6.86612	6.66818	7.59745	7.66639	6.94642	6.76394	7.0247	6.96552	6.50265	6.78103	6.42508	6.82789	6.76087	6.82799	6.71469
CASP8	5.07253	4.95403	5.01087	5.21018	5.32215	5.00212	4.90063	4.76429	5.13948	4.81351	5.05609	4.97309	4.93355	4.88204	4.84097	4.81179	4.88363	4.85958	4.85262	4.67966	4.77373	4.72822	4.78887	5.104	5.03103	4.96976	4.8632	5.15714	5.07422	4.70009	4.97304	4.75354	4.81551	5.07441	4.97357	4.82403	4.8737	4.95566	4.58322	4.7765	4.79322	5.02431	4.55972	4.43284	4.84729	4.76648	4.68884	4.52094	4.71295
DIP2C	7.48815	7.31537	7.61603	7.56961	7.52512	7.516	7.54419	7.75604	7.65675	7.85883	7.51449	7.51952	7.61565	7.71121	7.86839	8.24748	7.43949	7.56829	7.612	7.50797	7.28772	7.44563	7.85756	7.66896	7.61791	7.86602	7.657	7.32822	7.33681	7.61006	7.21919	7.75577	7.53141	7.45851	7.39723	7.30668	7.75683	7.72633	7.81835	7.95392	7.49808	7.36046	6.84557	7.33872	7.35984	7.42001	7.45522	7.40899	7.40107
GJA3	5.84064	5.7575	6.3226	6.27034	6.23885	6.42031	6.31135	6.35458	6.13803	6.55688	6.2125	6.34443	6.06356	6.10618	6.14397	6.31753	6.00708	6.24101	6.19409	6.16356	5.951	6.31182	6.16252	6.10303	5.86832	6.51763	6.22972	6.00852	6.32499	5.9871	5.86648	6.04632	5.5333	5.65752	5.51072	5.52528	6.09325	5.97087	6.34774	6.64926	6.52716	6.08817	5.75219	5.82661	5.69531	5.80091	5.84347	5.53499	5.91739
SMTNL2	5.92578	5.33816	5.06746	5.3315	5.25633	5.41655	5.43141	5.49585	5.80473	5.65175	5.28684	6.32304	5.88234	5.60736	5.42701	4.89932	5.41951	5.79634	6.04552	7.17064	5.52243	5.55236	5.17251	5.08635	6.87936	5.23439	5.48704	5.21212	5.32301	5.49182	5.40803	5.01936	5.44984	5.68065	6.25571	7.17352	5.65651	5.66658	5.48271	5.41466	6.50428	5.35278	6.67675	7.01915	7.5458	7.00555	6.22358	5.61374	5.82824
MFN1	7.13831	7.26471	7.30798	7.75995	7.45405	7.48736	7.34192	7.90003	7.3575	7.64468	7.36319	7.00846	7.56372	7.09332	7.53459	7.52379	7.55813	7.09295	6.92265	7.16272	6.70858	7.2054	7.51572	7.19704	7.39859	7.46042	7.57901	6.91249	6.41463	7.26375	6.65781	6.96774	6.83431	6.7764	7.18861	6.89738	7.23503	7.06227	7.54076	7.54406	7.25729	7.10288	5.85482	6.64316	6.68298	6.93091	6.53257	6.93121	6.99877
OSBPL2	7.3577	7.48966	7.28072	7.57547	7.31077	7.53343	7.27577	7.49184	7.22048	7.2921	7.36208	7.33766	7.34093	7.36723	7.86273	7.71562	7.40903	7.53138	7.40331	7.45156	7.19289	7.28357	7.95657	7.73889	7.57067	7.76407	7.52901	7.62217	7.36034	7.6264	7.32696	7.93504	7.83086	7.52144	7.26552	6.96989	6.93242	7.13213	7.13157	7.16732	7.55516	7.8248	7.33446	7.31534	7.26075	7.37911	7.17393	7.36687	7.34432
STXBP6	5.04001	5.08655	5.42103	4.94494	4.5999	4.95586	5.47362	5.58137	5.31881	5.68111	5.06276	5.129	5.81982	5.44986	5.22986	5.42386	4.97671	5.08367	5.40213	6.16179	4.55955	5.10037	4.74816	4.63281	4.99189	5.28916	5.58715	5.17968	4.53432	4.78116	4.41631	4.45166	4.57316	4.51755	4.88518	5.41787	5.34878	5.02223	4.92047	4.86064	5.80469	5.05792	4.91527	5.4428	5.31688	5.8401	5.31271	5.4705	5.0396
C4orf29	5.88685	5.73244	6.94009	6.74822	5.97568	6.09997	6.30298	6.1332	6.16528	6.49311	5.91142	5.85881	5.99149	5.89954	6.36871	6.61168	5.57681	6.54938	5.72915	5.75622	5.79413	5.74115	7.07803	6.71398	5.89247	6.33081	7.05784	5.82949	5.92712	7.05812	6.34726	6.12246	6.03363	6.12398	5.68267	5.54755	6.3076	5.93064	7.26353	7.77947	5.69182	6.41457	5.20334	5.82538	6.11323	5.84492	6.1161	5.7624	5.61078
NEIL2	6.20421	6.15754	5.92721	6.43252	5.97609	6.23249	5.9853	5.92469	6.01125	5.83704	6.03986	5.96017	5.82374	6.25412	6.34645	6.36794	6.04823	5.9241	6.07563	6.09413	5.69845	5.46881	6.74437	5.71636	6.15328	6.11544	6.12498	6.75819	5.41039	6.41206	6.06247	6.84791	6.34547	6.29435	5.5399	5.66911	5.79981	5.84016	6.20826	5.85288	6.7607	6.5869	6.07273	5.71595	5.93386	6.09934	5.64356	5.51689	6.027
MSL3	5.43777	5.49428	5.47964	5.69813	5.53342	5.35918	5.51154	5.47701	5.45846	5.42241	5.43385	5.3615	5.27252	5.27125	5.32569	5.35896	5.36565	5.37321	5.32972	5.29894	5.25188	5.14612	5.5333	5.44092	5.44656	5.43693	5.52974	5.34373	5.18023	5.42151	5.51198	5.44327	5.39487	5.36016	5.34921	5.20127	5.3922	5.35276	5.43152	5.57035	5.40349	5.47549	5.11493	5.2403	5.44901	5.325	5.37931	5.23034	5.28252
TYW3	7.50259	7.43071	7.34008	7.63439	7.49252	7.68533	7.36233	7.7572	7.47553	7.56128	7.4189	7.09286	7.29335	7.19841	7.91383	8.22936	7.93282	7.5311	7.14089	7.38075	7.59512	7.28996	8.13877	8.01782	7.63046	7.28877	7.66025	7.4725	7.20156	7.44099	7.23226	7.80776	7.31112	7.47117	7.06156	6.92889	7.18416	7.16803	8.31836	8.21155	7.02597	6.70916	7.12126	6.9888	7.11018	7.34797	7.27957	7.42097	7.212
BRINP1	3.82512	3.81868	3.66421	3.78166	3.60666	3.92259	3.91392	3.85316	3.53844	3.68102	3.8141	3.67305	3.93772	3.85704	3.88914	3.76121	4.12952	3.84303	4.02435	3.92815	3.83214	3.95934	3.75485	3.91887	4.10287	3.99407	3.90398	4.43191	3.97811	4.0825	3.69141	3.84639	3.84752	3.65411	3.94499	3.97122	3.79028	3.72553	3.76249	3.75286	3.70828	3.94923	4.38331	4.32622	4.21914	3.86622	4.15942	4.32355	4.1717
PLIN2	6.37469	6.23568	5.82235	5.8474	6.14753	5.75356	5.99171	5.79936	6.02313	5.93499	5.69249	5.99045	6.13829	6.44971	5.92787	6.0483	6.10386	6.36166	5.53148	6.53356	5.76054	5.64291	6.22149	5.66523	6.51888	6.20935	6.01256	6.41242	5.83868	5.98159	5.82726	5.90737	5.32903	5.83689	6.16423	6.32345	5.89857	6.10771	6.0838	6.09994	6.55008	6.04685	6.14464	6.4705	6.17918	6.49102	6.22258	6.09796	6.50292
MAPK14	5.90108	5.87066	5.93638	5.66156	5.89584	5.70093	5.78902	5.74659	5.85763	5.80516	5.72312	5.7381	5.6994	5.528	5.73755	5.53524	5.69067	5.74495	5.75378	5.54878	5.64806	5.63592	5.8087	5.74316	5.84554	5.75004	5.90706	5.87751	5.45796	5.80612	5.45588	5.72857	5.9592	5.80203	5.68956	5.66758	5.65524	5.69901	5.84947	5.79707	5.60878	5.70015	5.02764	5.29907	5.40974	5.46722	5.55925	5.61102	5.64091
BMPR1B	3.89551	4.5222	3.70303	4.14802	3.78901	4.2241	3.9074	4.15102	4.18242	4.26433	3.58897	4.20792	4.26784	3.98875	4.18147	4.14351	4.30334	4.26747	4.31072	4.48006	4.26741	4.23334	4.115	4.14224	4.27715	4.41226	4.16735	4.29075	4.37041	4.63482	4.29028	4.22159	4.32836	4.24412	4.47159	4.30447	4.36665	4.23951	4.18973	4.29723	4.37583	4.51813	4.57943	4.47103	5.31699	4.84372	4.6208	4.92446	4.50257
SGCB	7.37177	7.47777	7.90757	7.82768	7.50255	7.63229	7.94108	7.79706	7.79076	8.07074	7.81536	7.95347	7.86354	7.39865	7.72198	7.7342	7.64276	7.82206	7.69541	7.78655	7.24312	7.53132	7.7602	7.50219	7.65285	7.70393	8.03493	7.63782	6.92254	7.60208	7.26	7.67371	7.73141	7.68001	7.68876	7.68059	7.61949	7.74555	7.67118	7.66335	7.71482	7.61631	6.65967	7.2607	7.22192	7.26986	7.27644	7.38577	7.31097
UNC5B-AS1	5.72363	6.62259	6.94559	6.36902	7.16938	7.93373	8.2138	7.85254	7.89095	7.59006	6.5601	6.40153	7.18671	6.97263	7.68182	8.06459	7.69028	7.21194	6.90334	6.06454	7.38411	6.18116	8.42285	7.96936	7.44815	7.52642	6.45653	7.00531	9.57797	7.92358	7.21928	7.92575	7.38211	8.40941	6.05476	5.94252	7.80761	7.81901	8.62965	5.57193	6.88591	6.51051	6.54985	6.12775	6.51095	6.29299	7.55332	7.27935	7.10894
FIP1L1	5.6138	5.50397	5.68986	5.61378	5.46412	5.51394	5.66773	5.73963	5.81662	5.71759	5.54181	5.55491	5.64032	5.24225	5.56089	5.26634	5.64324	5.4867	5.56042	5.4592	5.66477	5.49875	5.47293	5.22184	5.5376	5.53596	5.41868	5.70864	5.81461	5.38315	5.4278	5.67791	6.05002	5.60969	5.76117	5.51407	5.57277	5.54079	5.43592	5.31711	5.35235	5.28281	5.02268	5.20879	5.27736	5.60061	5.28328	5.25399	5.51367
ASB12	4.11473	4.21412	4.09586	4.08324	4.16441	4.27248	4.19389	4.24046	4.26737	4.19833	4.29842	4.2323	4.3722	4.15875	4.12125	4.30652	4.41306	4.18264	4.31344	4.28792	4.41504	4.296	4.11844	4.22298	4.06613	4.3082	4.09495	4.46449	4.60854	4.36575	4.35112	4.31602	4.22177	4.39216	4.1977	4.35955	4.45531	4.40335	4.23178	4.32075	4.28125	4.57708	4.66505	4.58148	4.28721	4.29562	4.51871	4.54832	4.62079
LDHB	12.8741	12.9413	13.0597	13.1732	13.0911	13.0942	13.0379	13.0988	13.0569	13.1785	12.9667	12.7417	13.0156	12.9927	13.534	13.2732	13.3691	13.1028	13.2798	13.1352	13.1769	13.2506	13.3607	13.0048	13.1956	13.1956	13.4901	12.8248	11.9527	13.2153	12.6826	13.1316	13.2475	13.0625	12.9809	12.6496	13.2043	13.2401	13.3087	13.318	13.0906	12.9175	12.9028	12.8976	12.5935	12.8332	12.9845	12.9148	12.9669
NDUFAF7	6.24722	6.05537	6.3291	6.27685	6.34877	6.22435	6.30051	6.56385	6.06259	6.29455	6.18266	5.73706	6.26648	6.23593	6.34418	6.2465	6.28392	6.32776	6.02572	6.10328	6.0739	6.06175	5.91425	5.83946	6.36614	6.31127	6.38757	6.20846	6.40797	6.44238	5.98916	6.07582	6.19057	6.16177	6.07243	5.79205	5.99438	5.97487	6.18497	6.3201	5.94959	6.01737	5.79141	5.93856	5.92333	6.09075	5.84025	5.65922	6.03018
HEXB	10.0724	9.78222	9.71646	9.8836	9.53644	9.34495	9.62871	9.61638	9.54177	9.582	9.68779	9.44843	9.41572	9.24554	9.57782	9.72019	9.76722	9.95399	9.75609	9.65984	9.38653	9.30352	10.1921	9.40108	10.2578	10.1182	11.0165	9.68489	8.11285	9.46671	9.45299	10.2793	10.0736	9.78407	9.48559	9.38789	9.72639	10.082	10.8565	10.7411	9.99638	9.51462	9.33156	9.52144	9.52062	9.90241	9.25969	9.19761	9.4539
SLC16A7	6.92584	7.09369	7.63514	7.30762	7.57002	7.34486	7.44837	7.7811	7.68206	7.95677	7.75181	7.43307	7.58025	7.56324	8.00029	7.40655	8.32581	8.45147	7.70426	7.92202	7.00969	7.57038	6.81544	7.46478	7.77153	8.00161	6.76884	6.79064	7.67038	7.24056	7.46524	7.78572	7.22183	7.43967	7.22319	6.89671	7.66224	7.52196	6.90636	7.29954	6.62655	6.58878	6.2256	6.6403	6.64518	6.8721	6.68829	6.93019	7.09483
NEK7	11.2886	11.0809	10.8372	11.3412	10.8713	11.1015	10.6818	10.8598	10.6008	10.8846	11.1501	10.8901	11.1781	10.8739	11.3462	11.4458	11.1749	11.1419	11.057	10.9921	10.7964	11.3447	11.0676	11.1037	11.0903	11.0541	11.2018	10.31	9.6555	11.1609	10.1551	11.2773	10.8399	11.2361	10.3642	10.4679	11.0076	10.9944	11.3514	11.6794	11.2781	10.9986	10.0188	10.6218	10.8758	10.585	10.3513	10.4089	10.9273
TNNI1	6.54019	5.62877	6.63556	6.4377	5.98976	6.55268	7.65315	7.08786	6.41439	6.21928	6.10344	6.74885	5.97924	5.44537	5.72203	5.38375	5.25599	7.24215	5.23029	8.22394	4.84259	6.18602	6.23839	4.99558	4.80903	5.53648	7.51898	7.13928	5.11469	5.97648	4.99968	4.19123	5.77727	6.36267	5.20106	8.64755	6.61556	6.55099	7.33765	3.94543	8.35164	7.25529	6.634	8.18604	5.94942	7.01382	5.7917	5.81651	6.44155
FASTKD1	8.62812	8.72998	8.77724	9.48137	8.85651	9.01116	8.72004	9.20459	8.65066	9.04781	8.71889	8.40477	9.10275	8.59479	9.23487	9.24839	9.40513	9.49643	9.28526	8.88386	8.42949	8.88843	9.25602	9.05345	8.66712	9.05929	9.00822	8.04274	8.56225	9.24022	8.72213	8.89102	9.14	8.8565	8.67842	8.37022	8.80173	8.96991	9.33221	9.58364	8.89655	9.33866	8.71216	8.54365	8.44134	8.56656	8.87004	8.92797	9.20387
ABCB7	8.0292	8.02091	8.16382	8.46551	8.38417	8.45146	8.30836	8.52486	8.263	8.61928	7.91925	8.00468	8.41447	8.4397	8.70037	8.14461	8.48039	8.3051	8.02143	8.37606	8.05715	8.4542	7.96841	7.65647	8.41818	8.67968	8.21468	8.48778	8.44575	8.67328	8.03773	8.64421	8.549	8.55283	8.61262	8.12582	8.2446	8.37106	8.44231	8.6245	8.01839	7.71929	8.16119	8.07807	8.07143	8.26871	7.91251	7.79838	8.22972
STRN	5.47448	5.34627	5.36907	5.55319	5.43648	5.48587	5.46547	5.67384	5.29469	5.40262	5.49304	5.4584	5.41786	5.44532	5.80188	5.66452	5.6015	5.50869	5.30639	5.39868	5.21451	5.2764	5.67992	5.91853	5.43548	5.53725	5.35514	5.44564	5.48974	5.69447	5.32016	5.60053	5.4406	5.46415	5.22777	5.2064	5.25527	5.17556	5.4964	5.69816	5.28462	5.29601	5.19047	5.28244	5.40616	5.26289	5.17659	5.27681	5.25583
LOC101928098	2.88897	3.06577	2.91232	3.15506	2.96617	3.21255	2.93533	2.99888	3.15176	3.04942	3.04051	3.04087	3.13469	3.01847	3.29467	2.98365	2.95576	3.25268	3.19364	2.93133	3.10533	3.0746	3.34202	3.01902	3.20557	3.13329	2.95134	3.43832	3.22449	3.2394	3.30805	3.16865	3.23359	2.9601	3.1484	3.05702	3.2248	3.31677	3.09081	2.98619	3.10708	3.34889	3.38377	3.50344	3.21224	3.09599	3.41489	3.62293	3.18649
LOC101928323	5.63445	5.97813	5.90021	6.23894	5.92912	6.17961	5.38395	5.7164	5.71094	5.97147	5.79952	6.02538	5.94479	5.80049	5.58828	5.81795	6.11637	5.87416	6.12562	5.92557	5.56264	5.81124	5.96266	5.639	5.74472	6.22837	5.38357	5.49495	6.20788	5.99585	5.67768	6.38323	5.79586	5.86264	5.56473	5.5694	5.72577	5.88678	5.78229	5.4587	5.9445	5.95688	5.61433	5.5443	4.96287	5.49482	5.75946	5.7898	5.94807
MOB1A	7.05402	7.12668	7.08058	6.84103	6.81876	6.78149	6.84931	6.83911	6.87114	6.81534	6.96183	6.64079	6.95895	6.6179	6.99928	6.57479	6.93495	6.78452	6.81665	6.65282	6.45942	6.82203	6.7741	6.83458	7.16796	6.95774	6.92716	6.86967	6.0056	6.32234	6.43275	7.15431	6.65339	6.81797	6.9712	6.7862	6.80661	6.74686	6.83736	6.9903	6.45679	6.17278	5.83165	6.17162	6.73185	6.56925	6.24888	6.50641	6.42293
USP54	7.33744	6.6899	7.07759	7.06686	7.04351	6.87366	7.02306	6.98935	7.15091	7.143	6.77786	6.89385	7.0603	7.15974	7.46057	6.85343	6.87256	6.64454	7.3652	7.28022	6.50636	6.87917	6.37184	7.30184	6.87882	6.90572	7.29066	6.95948	7.60511	6.96409	5.98046	5.89391	6.80243	6.06095	7.11035	7.26197	6.75067	6.90727	6.81527	7.44373	8.16145	7.95864	7.32369	7.46662	7.76859	7.44119	7.05525	6.8299	7.84838
SOSTDC1	4.1961	4.02121	5.76328	5.45002	4.40264	4.26434	7.30859	6.38804	6.73437	6.95327	5.13833	5.34143	5.80728	4.81903	5.22725	4.96727	5.08684	5.93234	6.24075	6.84264	5.15557	5.65286	4.72271	4.7391	5.08364	5.76596	6.1871	5.47776	5.49987	5.56331	5.01625	5.25012	4.88681	5.20468	5.26015	6.06183	5.30259	5.37059	5.26491	4.95921	5.59467	5.44393	5.80083	7.2605	5.29349	7.36695	5.10065	5.22461	5.494
ACAT1	5.8873	5.931	6.3673	6.23723	5.99652	6.12017	6.16566	6.32991	6.05579	6.15001	6.22073	5.99303	6.17314	6.24059	6.32472	6.34493	6.21148	6.20381	6.0524	6.13618	5.81373	6.13484	6.04575	6.01577	6.07435	6.21493	6.18783	6.02602	5.77119	6.05908	5.92339	5.93403	6.03875	5.80167	5.76986	5.90528	6.33013	6.05976	6.32731	6.27437	6.17217	5.9914	6.02378	6.11546	5.60536	5.83196	5.83364	5.83687	5.87069
SNX22	5.82674	5.99333	5.84061	5.97869	5.75054	6.05507	5.92185	6.08672	5.81477	5.8882	6.01933	6.30986	6.04405	5.91897	5.24295	5.41978	5.33251	5.37269	6.18318	6.82455	5.83501	5.96145	5.27483	5.30258	5.42207	5.65113	5.62523	6.59253	6.0762	6.33721	5.55439	5.39814	5.69616	5.63721	6.28232	6.9623	5.26896	5.50483	5.40706	5.54862	5.87201	5.99088	6.35297	6.23659	5.74826	6.09127	6.08934	6.617	5.9929
FRZB	5.98963	5.60144	6.26647	6.13599	6.06928	5.98824	6.28585	6.67255	6.01063	5.91402	6.12165	5.67201	5.96157	6.0095	5.64122	6.33233	5.91345	5.90026	6.23204	6.08996	6.55858	6.41435	6.50965	6.15432	6.39273	5.75436	6.25409	5.56374	5.2482	5.78337	6.08187	6.53438	5.81054	6.5196	5.65376	5.57362	5.38323	5.58423	5.97406	6.20317	6.05135	5.20502	5.46779	5.57241	5.67149	5.5258	5.78524	5.42253	5.58717
DEDD	6.46758	6.58396	6.59507	6.41277	6.3766	6.49819	6.42105	6.4974	6.51893	6.45626	6.42053	6.69393	6.44943	6.30772	6.37531	6.31775	6.32792	6.16346	6.54643	6.41676	6.16628	6.3055	6.45929	6.43362	6.12657	6.2286	6.30498	5.92838	6.06091	5.82768	5.87692	5.98904	6.32774	6.31357	6.12184	6.16174	6.40885	6.28033	6.43871	6.2136	6.42036	6.05723	5.65684	5.91579	5.85415	5.96566	5.8532	5.92039	5.85538
GPNMB	9.04034	9.07704	8.41129	8.91953	8.51117	8.57367	8.19476	8.09625	8.21354	8.49294	8.76087	8.57784	9.02937	8.42508	9.324	9.1938	8.44478	8.5719	8.72543	8.98381	8.82184	9.50112	8.96125	8.97278	9.28977	9.42956	9.46181	9.1653	6.98504	8.26092	7.37463	8.61804	8.24904	8.71064	8.44287	8.83732	8.62554	8.72498	9.27719	9.36101	8.80904	8.34547	8.48904	8.81264	8.44531	8.92478	8.33189	8.3097	8.19332
LINC00520	5.57254	5.92619	5.46781	5.82046	5.49115	5.79501	5.44316	5.63544	5.61136	5.54388	5.6261	5.57136	5.79287	5.70652	5.59703	5.51268	6.0072	5.93459	6.04148	6.04204	5.91736	6.34262	5.90848	6.12322	6.12653	6.22664	5.9355	6.14103	6.11356	5.8137	6.10185	6.28977	5.90689	5.73387	5.99636	5.90588	6.39489	5.85186	5.92221	6.05635	5.97408	6.56589	6.79501	6.88148	6.39772	6.05265	6.49302	6.56458	6.39826
NUDT16	5.69151	5.61845	5.68685	5.91969	5.6854	5.89381	5.53182	5.52777	5.61395	5.79919	5.71538	5.7211	6.07647	6.01958	6.1568	6.30192	5.92839	5.57808	6.22203	5.85737	5.87832	6.10386	6.25666	5.75273	5.63831	5.70137	6.22472	5.60612	5.25419	6.00433	5.77875	6.04678	6.1115	5.85536	5.42366	5.36782	5.67378	5.95371	6.33937	6.21455	5.93117	5.99511	5.67398	5.78486	5.39044	5.51473	5.64656	5.73489	5.71454
APEX2	5.11032	5.22352	5.21957	5.15281	5.32042	5.23445	5.33291	5.27425	5.30983	5.26688	5.16849	5.37744	5.27311	5.22217	5.15959	5.24027	5.2182	5.32947	5.28213	5.34849	5.12984	5.36398	5.37233	5.33176	4.92734	5.34845	5.13661	5.12045	5.39095	4.7099	5.333	5.35752	5.30643	5.34004	5.31064	5.3077	5.40993	5.477	5.4509	5.44237	5.39823	5.18169	5.4844	5.59597	5.42158	5.64037	5.42705	5.62097	5.33301
FLJ23867	6.22984	6.28879	5.84282	5.80901	6.10954	6.23697	6.22826	6.06836	6.39486	6.40612	6.38093	6.84589	6.39585	6.1505	6.06988	6.00848	6.34849	6.34455	6.2551	6.25249	5.85939	6.31389	6.30564	6.01331	5.78507	6.0569	6.03479	6.6277	6.74367	6.67432	6.03691	5.73491	6.34879	6.26658	5.92204	6.37357	6.22456	6.21594	5.95191	6.0441	6.57353	6.12341	6.60636	6.75572	6.10756	6.55259	6.32952	6.59571	6.45206
LYN	6.34559	6.32873	6.62798	6.51479	6.49809	6.15355	6.21059	6.07553	6.35978	5.92285	6.36568	6.15846	5.72454	5.68929	6.06342	6.44674	6.49335	6.43904	6.13279	6.26155	6.28926	5.94594	6.21998	6.33111	6.47511	6.30587	6.14206	5.90941	5.44993	5.88559	6.22876	6.17109	6.17729	6.05631	6.07796	6.27202	6.09269	6.22424	6.11286	6.29775	5.90149	5.57391	5.22977	5.8577	5.92458	6.3434	5.82568	5.78685	5.44449
MRO	4.46219	4.64443	4.86749	4.88401	4.67025	4.1959	4.65598	4.38255	4.84377	4.96735	5.05606	5.18614	5.35323	4.82384	4.62215	5.02258	4.66481	4.82314	4.76723	5.41038	4.67082	5.06183	4.45291	4.48485	4.50931	4.60138	5.06293	4.73303	4.55945	4.59385	4.36688	4.41261	4.68063	4.44458	4.77502	5.25767	4.77419	4.81202	4.52372	4.55809	5.48809	4.98665	4.90233	5.87159	4.68042	5.71392	4.72734	4.73301	4.88617
IL6R	5.75614	5.35422	5.52379	5.39118	5.55403	5.08858	5.24819	5.04033	5.47057	5.25243	5.47866	5.45537	5.22139	5.28477	5.56093	5.4418	5.38088	5.48738	5.65426	5.67672	5.01403	5.47377	5.11344	5.28257	5.4428	5.54046	5.4371	5.48572	5.29295	5.03657	5.50892	5.38302	5.52633	5.3033	5.75972	5.68154	5.10439	5.29974	5.24296	5.08275	5.28281	5.4426	5.85857	5.58947	5.96178	5.96465	5.55765	5.27953	5.67861
MPP3	6.51007	6.64664	6.64749	6.6978	6.22802	6.34616	6.04714	6.25612	6.32842	6.62081	6.07314	6.22878	6.96979	6.87714	6.43414	6.19193	5.08427	5.74415	6.05297	6.634	5.03911	5.81507	6.04123	5.98614	5.05812	5.0086	7.4509	7.68947	6.22574	5.46482	5.67224	5.02979	6.07632	6.04673	6.36216	6.50893	7.00293	6.83903	7.20285	7.56894	7.13515	7.3086	6.63751	7.00137	6.34584	6.60293	6.42865	6.77513	7.08172
CYB5R4	5.1943	5.04921	5.10941	5.19423	5.17981	5.09317	5.00582	5.17643	5.26708	5.09438	5.18363	4.90615	5.17118	4.99462	5.31865	5.37687	5.07248	4.95782	5.21786	4.98666	4.91214	5.05555	5.33323	5.0262	5.37101	5.28239	5.28258	5.01339	4.65017	5.12143	5.04985	4.95315	4.85354	5.03732	4.92661	5.00222	5.03857	5.04343	5.35879	5.19143	5.03863	5.03135	4.50489	4.94208	5.03692	5.10707	4.84341	5.00306	4.87084
LPXN	5.0815	5.13127	5.25605	5.33423	5.46498	5.12719	5.10423	5.13426	5.12278	4.96037	5.16291	5.2813	4.84573	5.01118	5.10886	4.95511	5.19247	5.22906	4.96412	5.10193	4.90354	4.82329	5.21865	5.48293	5.40191	5.27531	5.00044	5.12119	5.74455	5.13088	5.75371	5.33187	5.62058	5.22178	5.25757	4.79384	4.79689	5.00599	5.04568	5.26423	4.8156	5.40642	4.67198	4.93837	4.98704	5.17856	4.99729	4.77159	4.57414
GPR22	5.27002	5.03766	6.06774	6.74817	5.22655	6.10047	5.91651	6.55057	5.9837	6.98184	6.26739	5.94027	6.21485	5.48652	6.2637	6.25596	6.04254	5.96484	6.70021	6.61209	5.12707	6.04613	5.3216	5.43687	5.75391	5.78048	6.68469	5.9311	5.66303	5.692	5.11769	5.2587	5.53383	5.62715	5.70606	5.97651	5.78143	5.50194	5.34157	5.66169	5.36123	5.41731	5.06785	6.70504	6.03883	6.31664	6.28141	6.73344	5.82455
HIST1H2APS4	3.72613	3.7383	3.92393	3.62083	3.91557	3.94918	3.80169	3.67486	3.95734	3.78452	3.66744	3.61379	3.71345	3.70544	3.72971	3.75716	3.78307	3.78599	3.732	3.85074	3.90038	3.82722	3.70471	3.65122	3.74849	3.84243	3.93963	3.85224	3.79884	3.87462	3.76909	3.73979	3.89053	3.62529	3.7123	3.87056	3.90482	3.82678	3.76442	3.70145	3.76615	3.81466	4.36004	3.92815	3.7598	3.73241	3.99846	4.11837	4.25503
PRKAR1A	9.95745	10.0316	9.67245	10.0815	9.68824	10.0396	9.58197	9.84138	9.62956	9.80691	9.74111	9.62344	9.8667	9.67392	10.248	10.2723	10.462	10.3756	9.86056	9.32778	9.84552	9.84426	9.97462	9.98289	10.3099	10.1503	9.7659	9.2739	8.08737	10.0213	9.16212	10.149	9.73624	9.98904	9.56103	9.42949	10.1596	9.91767	10.5525	10.2605	9.37796	9.2966	8.58874	9.22774	9.54216	9.46066	9.31873	9.35415	9.67979
BTG3	5.81258	5.72084	5.42842	5.64218	5.52401	5.66351	5.63851	5.94541	5.80289	5.77998	5.19894	5.20504	5.59031	5.45478	5.61843	5.79775	5.53099	5.79558	5.76769	5.86564	5.52234	5.91476	5.93396	5.71404	5.88127	5.71752	5.87787	5.84033	5.21062	5.62507	5.2328	5.49855	5.19335	5.51209	5.76277	5.92582	5.35178	5.71796	5.66439	5.86263	5.8013	5.59494	5.89306	6.13537	6.30322	6.13476	5.7357	5.60015	6.00514
IL17RB	3.90607	4.1595	4.25763	4.24485	4.13493	4.07758	4.04279	4.13964	4.00258	4.26674	4.09696	4.26974	4.38958	4.23868	4.00773	3.99086	4.04922	4.05418	4.12257	4.01609	4.26724	4.2386	3.99834	4.14094	4.00758	4.11932	4.20699	4.13543	4.27841	4.11099	4.14143	4.06713	4.10349	4.07326	4.29489	4.2269	4.17858	4.24403	4.04915	4.1766	4.2235	4.39389	4.44571	4.59028	4.02105	4.19824	4.15072	4.23823	4.26742
ENOSF1	6.89852	6.80436	7.37975	7.40775	7.19487	7.01769	6.93836	7.06472	7.19319	7.51826	6.7124	6.91333	7.26767	7.2185	7.04348	6.89934	6.09331	6.89674	6.40952	7.31579	6.30944	6.75083	6.69752	6.8833	6.52716	7.00225	6.80725	6.37892	7.53521	7.14629	6.44008	6.00384	6.94765	6.77361	7.0136	7.36144	6.73962	6.92188	6.90932	7.12572	7.34641	7.70444	7.02635	7.84327	6.72293	7.27839	6.95404	6.91219	6.69042
SOCS2	5.83281	5.7578	5.71533	5.51835	5.84346	5.88469	5.44918	5.705	5.78475	5.93715	5.65941	5.65788	6.03056	5.7284	5.59461	5.88345	5.61435	5.77496	5.52844	5.55123	5.4594	5.65151	5.87756	5.88951	5.65722	5.70403	6.37418	5.52447	5.28883	5.8501	5.58028	5.65886	5.38242	5.60402	5.44028	5.75023	5.93589	5.84778	6.66797	6.57379	5.64902	5.79322	4.38816	5.27209	5.4228	5.55062	5.0713	5.2586	4.9863
BRCC3	6.18976	5.90232	6.18459	6.16796	6.07569	5.97296	6.03486	6.12275	5.99059	6.12507	6.0927	6.0197	6.05785	5.72929	6.37277	6.21664	6.01633	6.09418	6.412	6.02573	5.70406	5.89571	5.76634	5.63491	5.79595	6.13763	6.33431	5.60888	6.06326	6.01417	5.76026	5.82276	6.04883	6.18293	5.93328	5.71912	5.91068	6.00759	5.85824	5.87629	5.71989	6.02896	5.27014	5.57334	5.7608	5.77595	5.75491	5.78068	5.72921
PKIB	4.00155	4.55369	4.80189	4.85516	3.95712	3.92047	4.14459	4.24302	3.98103	4.37247	4.43477	4.01248	4.45036	4.37953	3.86874	3.88392	3.87475	3.84307	3.68454	3.83642	3.74448	3.78842	4.04079	3.7931	3.81916	3.88845	3.885	3.95767	3.92516	3.90603	3.72867	3.81372	3.81829	3.87681	3.82416	3.80433	3.80236	3.71906	3.84447	3.83984	3.8934	3.88839	2.91024	3.10859	3.92849	3.7268	3.54857	3.17578	2.76401
PPM1L	4.49621	4.30121	4.83929	4.58218	4.51914	4.49394	4.90521	4.66945	4.76833	4.68672	4.81859	4.84626	4.67755	4.97181	4.75222	4.72465	4.732	4.6635	4.76415	4.96778	4.60665	4.64898	4.48389	4.65896	4.63905	4.42526	4.76374	4.84972	4.38711	4.70311	4.17752	4.26312	4.56513	4.3894	4.82874	4.75739	4.38589	4.40733	4.75206	4.74006	4.69414	4.57553	4.86351	4.93503	4.4412	4.72705	4.54965	4.69668	4.86563
SUSD4	5.0878	5.65535	5.28858	5.72618	5.25252	6.07092	5.71341	6.3208	5.65745	6.05725	5.52984	6.86038	6.81289	5.65906	5.19133	5.8239	4.89043	5.56441	6.51337	8.10666	5.3143	6.16299	6.22687	5.36278	5.26131	5.84137	6.07576	6.51689	5.14832	6.24298	4.53576	4.74447	4.77931	5.49289	5.57354	7.48275	4.99614	5.89262	5.10248	5.26468	6.19209	6.69061	5.92736	7.10744	5.76798	6.25044	5.90758	6.57181	5.85268
ANO1	5.93213	5.71436	5.83633	5.517	5.5608	5.73996	6.05736	6.18182	5.55514	5.49317	5.79902	5.55717	5.67576	5.56707	5.13993	5.48641	5.72834	5.28597	5.7896	5.38358	6.16254	5.46239	5.73135	5.97684	5.81857	5.35	6.13673	5.69096	5.03266	4.78256	5.73298	5.89179	5.45802	5.76825	5.70312	5.4485	5.21193	5.10079	5.82456	5.66441	5.84026	5.09101	4.70327	4.92833	5.66948	5.10743	5.55106	5.42519	4.99366
CHL1	4.87537	4.98268	4.38796	4.33528	5.04894	4.75691	4.98536	5.07391	4.80383	4.85702	4.43321	4.57517	4.97654	4.91828	4.81068	4.86767	4.60526	4.98775	5.32959	5.44966	4.66019	4.88872	4.45822	4.36811	4.88619	5.14563	4.8185	5.22838	3.92743	4.9855	4.15979	4.13176	4.13415	4.51199	4.42284	5.10285	4.39166	4.66693	4.85051	4.67621	4.8957	4.86137	5.31136	5.22101	4.75531	5.23116	4.36727	4.99842	5.00397
KCNJ5	5.43528	5.35331	5.60716	5.41903	5.48915	5.39681	5.61948	5.32407	5.51115	5.50172	5.62121	5.73324	5.67394	5.56999	5.25209	5.15302	5.16837	5.57244	5.58512	5.57654	5.37994	5.44856	5.15902	5.3418	5.25113	5.35019	5.62596	6.03898	5.72599	5.62856	5.4683	5.09577	5.14871	5.41611	5.4584	5.63768	5.3938	5.56464	5.73184	5.73623	5.31033	5.45956	5.69892	5.73662	5.33739	5.46624	5.6218	5.84856	5.54882
KLHDC9	6.62133	6.59901	6.96624	6.76752	7.03478	6.81086	7.04262	7.22225	7.19139	7.36072	7.06265	7.05594	6.80835	6.91915	6.75643	6.76194	6.41249	6.19897	7.70076	7.57158	6.48695	6.83455	5.90648	6.67438	6.54317	6.37615	7.33973	6.7806	7.03462	7.2402	6.3104	6.12759	6.73546	6.77578	7.04744	7.20323	7.15686	7.24576	6.89428	7.05261	6.83216	7.61558	7.29515	7.65291	6.3394	7.31812	7.14371	6.95103	7.05643
CNTN3	5.96202	5.33308	6.48661	6.2729	5.73194	5.20029	6.51252	6.19153	6.09465	6.76733	5.53619	5.61261	6.4728	6.92226	6.17682	6.05595	5.17184	6.10064	5.86063	6.61578	4.20556	5.73627	5.27994	5.79831	5.81312	6.53205	6.60907	5.6104	5.52964	5.86977	3.41604	4.1836	3.82012	5.26513	5.19237	6.17436	4.41629	4.92558	6.84476	7.69006	6.367	6.77011	5.18568	6.80311	6.37798	6.85338	4.94322	4.96723	6.38534
APPL2	5.98719	5.71656	6.02733	5.64186	5.69413	5.69702	5.80024	5.73927	5.62557	5.66049	5.57545	5.54249	5.73041	5.82187	6.11052	5.88095	5.23536	5.44853	5.7708	5.59462	5.29374	5.57038	5.78384	5.63892	5.78394	5.9302	5.56428	5.34956	5.2054	5.49053	5.3721	5.56909	5.9512	6.23741	5.58133	6.19952	5.57038	5.70465	6.1872	5.98216	5.49555	5.93476	4.34203	5.48672	5.41559	5.4069	5.45979	5.28217	5.17228
LOC100652911	4.96615	5.01382	4.49532	4.8703	4.89784	5.18041	4.88851	5.11427	4.83486	4.85662	5.01745	4.93565	4.97394	4.78579	4.93487	4.26935	4.94645	4.77801	5.09152	5.06747	5.18143	5.06474	4.67036	5.10268	5.0049	4.84766	4.81946	5.01471	5.46804	5.50769	5.09858	4.97531	4.89354	4.88826	5.02404	4.88546	5.08745	5.30412	4.99088	4.99042	5.16654	5.78598	5.26985	5.2805	5.17885	4.86667	5.45121	5.64004	5.2774
PLEKHA2	6.67896	6.56096	6.64976	6.51273	6.64212	6.64544	6.22408	6.38631	6.47794	6.61011	6.37131	6.43023	6.76722	6.5702	7.29327	6.65047	6.77226	6.87526	6.58125	6.63061	6.63769	6.59386	6.67069	6.84639	6.77108	6.73063	6.45715	6.4821	6.75596	6.39402	6.94299	7.11694	7.20258	7.26578	6.71767	6.49325	6.88803	7.02908	6.69603	6.4919	5.93423	6.13819	5.76895	6.06265	6.7355	6.28368	6.29692	6.56878	6.85806
SAV1	6.26968	6.11456	6.22235	5.9873	6.20568	6.19389	6.16392	6.13992	6.05525	6.10919	5.9783	6.02213	6.30209	6.28635	6.39186	6.2648	6.21482	6.16229	6.34979	6.31474	6.05096	6.19415	6.14855	6.10049	6.23728	6.38365	6.24103	6.03311	5.63441	6.01176	6.16933	6.24791	6.07642	6.22034	5.91785	5.99136	6.29437	6.26928	6.18017	6.15385	5.68102	5.4685	5.44438	5.88941	5.98847	6.07575	5.80174	5.81775	5.75862
ZMYND11	6.3945	6.27289	6.35769	6.40098	6.03856	6.2737	6.23377	6.49306	6.21814	6.3548	6.3534	6.43602	6.45528	6.03336	6.27763	6.21263	6.30905	6.40189	6.0596	6.19741	6.2084	6.28636	6.04102	6.01636	6.13333	6.11518	6.10526	5.96877	5.99067	6.54739	6.01572	6.21983	6.40785	6.5685	6.11667	6.18626	6.15065	6.13918	6.04477	6.13351	5.84483	6.07632	5.22011	5.63087	5.94635	6.03583	5.98952	5.96665	5.93616
LACC1	4.86412	4.69554	4.70657	5.02429	4.88709	4.88294	4.81419	5.18424	4.73954	5.03372	4.88181	4.75437	4.71408	4.41683	4.93666	5.175	4.33822	4.38836	4.664	4.65225	4.65009	4.81328	4.869	4.57431	4.70467	4.69849	4.85311	4.70756	4.2879	4.81924	4.55472	4.9989	4.6616	4.99207	4.49036	4.55118	4.32275	4.50424	4.94057	5.10354	4.82113	4.65727	4.19976	4.4843	4.55576	4.43874	3.80281	3.89422	4.44965
ZNF106	11.0973	10.7838	10.8125	11.196	10.8301	10.7412	10.4462	10.6048	10.7119	10.8831	10.9384	11.233	10.9046	10.7348	11.6306	11.3908	11.5734	11.2002	11.347	10.9051	10.9937	11.1121	11.1456	11.3208	10.8708	10.8217	10.567	10.2413	10.1034	10.9738	10.7936	11.3333	11.6347	11.1712	11.2619	10.8095	11.2492	11.0653	11.2255	10.4754	10.5675	10.8593	10.4939	10.7572	10.4805	10.3922	10.878	10.6959	10.985
CUL4B	6.63858	6.27437	6.47563	6.19576	6.27369	6.15006	6.37427	6.33098	6.2097	6.2142	6.18628	6.25116	6.34153	6.15468	6.29267	6.22289	6.19008	6.1157	6.03509	6.17596	6.05409	5.98384	6.40495	6.276	6.25878	6.18013	6.29247	6.19166	5.64577	6.30629	6.06156	6.23263	6.30461	6.41201	6.22035	6.15737	5.94412	6.02755	6.3035	6.34729	6.08076	5.84809	5.57563	5.78491	6.18589	6.0797	5.876	5.78111	5.9417
LINC01105	3.7556	2.97848	3.0011	3.02582	3.18133	2.94764	3.56524	2.958	3.68499	3.09743	3.03126	2.9543	3.01781	3.3736	3.46776	3.37471	3.46605	3.41361	3.40236	3.59014	3.44024	3.49736	3.27891	3.48213	4.32016	3.41977	3.48741	3.49914	3.50891	3.45103	3.4224	3.3224	3.41391	3.27324	3.6838	3.51565	3.52345	3.33346	3.45367	3.43503	3.51054	3.78041	4.36956	3.57023	5.50804	4.11863	4.20311	3.14311	3.95996
UBQLN3	2.9687	2.95225	2.9309	3.07731	3.07298	3.13714	2.77441	2.95424	2.97565	3.07471	3.17966	3.09263	3.13599	2.91394	3.10284	3.11854	3.02262	3.2653	3.14091	3.12579	3.17576	3.17067	2.92871	3.12477	2.99247	3.08324	3.25778	2.99247	3.1048	3.29894	3.21617	2.99061	3.05702	2.7889	3.07524	3.11964	3.20428	3.28555	3.18569	3.09408	3.2014	3.11542	3.27416	3.30376	3.35829	3.13107	3.2155	3.47294	3.27669
PRPH2	4.95889	4.55995	4.63392	4.90653	4.34745	4.71382	4.89827	5.09191	5.01324	4.92849	4.49344	4.91856	4.92849	5.06597	4.60176	4.70631	4.74073	4.72271	4.75914	4.73315	4.90971	5.07341	5.39672	4.57377	5.14749	4.9929	5.31322	5.31658	4.31269	4.97478	4.6948	4.7353	4.94123	4.96827	4.93078	4.66921	5.33667	5.11688	4.66153	4.88346	4.88816	4.29966	5.60765	5.15215	6.44792	5.81469	5.0688	4.99183	4.68938
KLF10	8.4223	8.35476	8.83059	8.59344	8.62871	8.60012	8.74881	7.70389	8.22184	8.46385	8.60292	8.86232	8.16211	8.58165	8.64486	8.92243	8.34471	7.99426	8.94429	8.84857	8.43435	8.41933	7.63653	8.61366	9.27878	8.67068	8.3909	7.78619	7.29049	8.20268	8.61527	8.09967	6.72982	7.47065	8.64263	8.49663	7.77314	7.0493	9.29749	9.18864	8.23049	8.9842	8.03388	8.93533	9.13445	8.52267	8.1331	8.03012	9.65066
LRMP	5.90194	5.59015	6.19747	5.98857	6.04856	5.48826	5.57406	5.53515	5.75485	5.88427	5.68295	5.23527	5.26345	5.32894	5.23846	5.32728	5.23933	5.35421	5.5264	5.31558	5.44598	5.42619	5.41641	5.55904	5.65676	5.57392	5.66016	5.58763	5.42812	5.43296	5.64518	5.55178	5.27812	5.46338	5.66995	5.43172	5.53117	5.45946	5.37145	5.46487	5.64028	5.45032	4.89061	5.02825	5.07191	5.45914	5.34276	4.90463	4.65693
LRRC49	7.67328	8.83951	7.89577	8.95195	6.62698	8.62678	8.03754	9.25904	8.37704	8.79142	7.15763	8.12615	8.08692	6.43327	7.86157	8.23099	7.78379	8.66032	7.78227	9.51637	7.72585	9.58357	8.57314	8.10169	7.11885	7.85964	8.93471	10.1694	6.10998	8.88791	6.32959	6.31266	6.03604	7.42402	8.15252	9.58726	7.35289	7.5913	6.91491	8.41541	8.01695	8.18777	7.70585	9.35379	8.16529	9.15525	8.20774	9.67092	7.97438
CELSR2	6.72298	6.44297	6.9635	6.86023	6.6261	6.59581	7.31376	7.26763	7.06278	7.25039	6.90587	7.24777	6.99417	7.07328	7.42673	7.02689	6.80652	7.06581	7.51217	7.32826	6.2188	6.37233	6.44449	6.48944	6.70567	6.96877	7.3816	7.26307	6.45193	7.10007	6.51755	6.38663	6.90187	6.86395	6.61921	7.33886	6.76444	6.6995	7.16436	6.88918	7.01221	7.23821	7.31381	7.58975	7.06912	7.04943	7.05706	7.03297	7.06515
XPR1	6.64478	6.53836	6.29241	6.64442	6.40861	6.83685	6.35024	6.74407	6.2648	6.43798	6.46009	6.51756	6.57502	6.38481	6.90394	6.84885	6.87388	6.56804	6.43636	6.22735	6.17849	6.21212	6.95714	7.06609	6.34024	6.18908	6.60643	6.49562	6.29275	6.54201	6.88814	7.55238	7.26192	6.78153	6.16524	6.18926	6.34669	6.11857	7.33056	7.76651	6.24398	6.55099	5.95472	6.26888	6.52925	6.13275	6.35155	6.45633	6.51969
GNAO1	6.12943	6.41722	6.22124	6.49859	6.30492	6.52481	6.3689	6.59102	6.26582	6.67406	6.5602	6.96741	6.88417	6.38464	6.65194	6.55243	6.21771	6.4735	6.95799	6.78417	6.28498	6.73678	5.83081	5.96766	6.18651	6.74767	6.20643	6.8578	6.13603	6.10841	6.09384	6.52193	6.42311	6.36936	6.50461	7.06083	6.22695	6.39911	5.80324	6.04439	5.81296	5.97614	6.54136	6.87806	6.05769	6.25581	6.45999	6.75697	6.4746
CSGALNACT1	9.45632	9.19764	9.51582	9.4857	9.3177	9.26177	9.5924	9.62058	9.52817	9.73569	9.54433	9.64472	9.63857	9.47869	9.41218	9.32927	9.55558	9.57601	9.6295	9.65394	9.09378	9.06835	9.16796	9.66509	9.31828	9.1712	10.0849	9.26717	8.88093	9.42425	7.85274	8.31063	9.55954	9.05127	9.38196	9.63718	8.97111	9.20711	9.33815	9.39119	9.55559	9.5846	9.46599	9.98316	9.51103	9.73181	9.22124	9.15019	9.50015
RECQL	7.29607	6.79836	6.93276	7.11746	6.86905	6.87893	6.85969	7.17239	6.66637	6.80097	6.86318	6.42687	6.85235	6.55912	6.74763	6.75651	6.69942	6.69917	6.61482	6.66767	6.67703	6.72197	6.79775	6.63221	7.06747	6.82334	7.0561	7.06316	6.47583	6.85672	7.23026	7.41608	6.54726	7.11373	6.87564	6.50673	6.66616	6.65552	6.98846	7.06951	6.48593	6.20377	5.87391	6.35776	7.01463	6.93086	6.25801	6.33461	6.6472
CHL1-AS2	6.20743	6.27193	5.71882	5.66953	6.83396	6.70636	6.79844	6.6076	6.28138	6.16726	6.40211	6.39531	6.67271	6.64838	7.22016	6.83547	5.84862	6.60225	7.74548	7.70355	6.309	6.33474	6.75688	6.41561	5.90387	6.72251	5.94543	6.56143	6.62503	6.77908	5.75752	5.28024	5.75106	5.53015	5.89524	6.6065	6.88566	7.36873	6.55133	6.17873	7.12184	7.26681	7.57883	7.87052	6.35857	7.2471	6.59039	7.27234	7.34625
ITGB8	3.84845	3.70095	3.59122	3.5628	3.58697	3.50638	3.65961	3.67962	3.84088	3.53939	3.71835	3.56708	3.56079	3.54606	3.53934	3.61113	3.72733	3.8486	3.6258	3.70616	3.84462	3.80236	3.87436	3.82146	4.25696	3.79353	3.7471	3.85524	3.74108	3.56864	3.58327	3.59503	3.57849	3.62949	3.86391	3.7229	3.73701	3.78148	3.85206	3.7698	3.79522	3.78842	4.18963	3.64555	4.59318	3.98019	4.16326	3.83865	3.9603
CSF2RB	5.86649	5.56746	6.44088	5.774	6.62566	5.70937	6.15981	5.23847	6.04081	5.26727	6.31359	5.46213	4.87335	5.30342	5.59141	5.51304	5.61337	5.30265	5.49332	5.2459	5.48761	5.34086	6.11806	5.84373	6.34345	5.42732	6.13948	5.5954	5.61731	5.68494	5.55946	5.65159	5.36011	5.33369	5.84464	5.45041	5.58934	5.38215	6.48298	6.00675	5.59153	5.39449	5.09544	5.23167	5.50621	5.70193	5.89699	4.8627	4.87682
ADAMTS15	5.52651	5.49292	5.24016	5.13683	5.72142	5.35706	5.38746	5.28364	5.6045	5.44356	5.33387	5.46999	5.62318	5.54821	5.54173	5.11956	5.71446	5.49462	5.5296	5.25857	5.78241	5.44749	5.70501	5.48445	6.04148	5.35664	5.4518	5.84633	5.50806	4.66761	5.81399	4.86419	5.59869	4.89633	5.95591	5.73765	5.628	5.42901	5.7555	5.52976	5.6646	5.10486	5.91376	5.59704	6.21521	5.78379	5.70196	5.9434	5.69811
RC3H2	6.0228	5.92049	5.84334	5.94791	5.9548	6.04043	5.87406	5.9367	5.78806	5.85796	5.71267	5.87847	5.95807	5.80251	6.08994	6.12444	6.15738	5.98225	5.92124	5.90417	5.81676	5.81067	6.07687	5.85408	5.88114	5.85389	5.8535	5.85207	5.66407	5.82842	5.68457	6.03359	5.85419	5.91368	5.86535	5.78995	5.78704	5.85822	5.86122	5.97674	5.70694	5.59716	5.54799	5.4439	5.87521	5.71964	5.72408	5.82317	5.80666
SLC6A10P	6.07285	6.17361	6.04789	5.98851	5.99058	6.09828	5.86088	5.83984	5.998	6.05596	6.00286	6.25399	6.1351	6.07722	5.98342	6.36748	6.33629	6.23898	6.01831	5.95647	6.03412	6.15132	6.1979	5.98087	5.72046	5.87365	5.73664	5.74671	6.36472	5.9436	5.83128	6.1617	6.19933	6.13037	5.70576	6.12017	6.35086	6.57457	6.22439	5.62285	6.34625	5.9568	6.12834	5.89737	5.57695	5.68979	6.10735	6.12666	5.98936
SLC35G1	4.3599	4.36849	4.38678	4.67275	4.64209	4.67423	4.3902	4.82519	4.34992	4.54064	4.5437	4.44288	4.73202	4.55251	4.97261	4.69714	4.3046	4.36942	4.87247	4.56304	4.54367	4.5815	4.48244	4.54922	4.62123	4.4753	4.45813	4.46565	4.41144	4.40091	4.2893	4.45535	4.63672	4.64562	4.5713	4.32445	4.33063	4.35414	4.93808	4.71484	4.16735	4.46014	4.21736	4.37005	4.34383	4.3924	4.17133	4.3899	4.47942
SMARCC1	6.51724	6.3352	6.39826	6.12925	6.36348	6.26543	6.34856	6.4264	6.3879	6.44198	6.26984	6.25755	6.12873	6.23325	6.64351	6.51924	6.52026	6.69451	6.31142	6.38229	6.17955	6.07435	6.55669	6.09784	6.37291	6.32659	6.06141	6.37266	6.28918	6.35959	6.56164	6.8803	6.91004	6.82367	6.37376	6.3011	6.44151	6.49889	6.31972	6.18547	5.5554	6.02201	5.88761	5.93267	6.58745	6.13154	6.23433	6.1946	6.26469
CREBBP	6.09849	6.03204	6.04274	6.02861	5.9749	5.98158	6.07434	6.02096	6.09355	6.09088	6.02376	6.22565	5.89945	6.01329	5.8815	6.02319	5.9011	6.1129	6.02399	6.16814	5.8504	6.03666	5.97219	5.98756	5.89802	6.09045	6.25261	6.03275	5.8267	5.81468	5.96316	5.87652	5.87022	6.0092	6.04935	6.05841	6.04302	5.9728	6.00953	6.09574	5.99865	5.69149	6.30868	6.06871	6.16078	6.09984	6.12417	5.96783	5.99474
LINC00324	4.55488	4.32514	4.76566	4.79352	4.90431	4.71326	4.96324	5.09939	4.71313	4.96071	4.73908	4.41561	4.61514	4.65583	4.58906	4.3986	4.47663	4.86844	4.89658	4.98716	4.84086	4.8561	4.59964	4.87528	4.74654	4.77776	4.9992	4.74356	5.05159	4.93497	5.20251	4.74748	4.74356	4.80101	4.82491	4.91939	4.78906	4.77722	4.75865	4.7101	4.61136	5.0103	5.17887	5.2856	4.78383	5.29821	5.04836	4.74517	4.91612
KIAA1456	4.66601	4.43214	4.34826	4.36424	4.39236	4.40745	4.52201	4.70764	4.64449	4.52174	4.3616	4.59693	4.46198	4.36498	4.66075	4.37197	4.52213	4.46684	4.45645	4.52728	4.08543	4.20828	4.45216	4.48648	4.46378	4.48643	4.43178	4.25861	4.45412	4.35084	4.20768	4.08368	4.30876	4.31898	4.41702	4.54552	4.2781	4.34473	4.43709	4.46204	4.54512	4.67101	4.54333	4.60025	4.43214	4.35831	4.53851	4.51838	4.6318
PHYHD1	7.07042	7.1148	6.87052	6.92801	6.93382	6.9623	7.08564	7.06812	7.1903	7.14801	6.80458	7.12309	7.17487	7.22873	7.08696	6.90739	7.17881	6.95916	7.43432	7.65322	7.11011	6.99162	7.02925	7.28657	6.54325	6.60053	6.98087	7.05504	7.46207	6.30176	7.02941	6.68171	6.89371	6.51591	7.2906	7.63966	7.00276	6.6647	6.98208	6.20976	7.18722	6.79431	7.03393	7.54994	7.22086	7.39438	7.01298	7.04755	7.21202
GADD45G	5.76663	5.61486	6.16346	5.2595	6.6086	6.98114	6.32366	6.12432	6.44968	6.95709	5.68766	5.62382	7.40863	7.03393	6.51289	6.69212	4.84284	5.52713	5.9393	5.54737	5.95786	6.12689	5.80547	5.93884	5.02641	5.67346	6.46668	6.76399	5.62196	5.37936	5.95141	5.39691	5.74001	6.1222	6.87852	7.20112	7.01133	6.44087	6.81451	6.69591	6.16898	6.73941	6.88499	7.43624	5.8599	6.73343	6.81822	6.72294	6.72308
MNDA	6.41499	6.22368	7.08423	6.49712	6.91	6.2539	6.78872	5.65875	7.39937	6.20808	6.83348	5.8599	4.92958	5.99308	5.77355	5.56091	6.25127	5.86119	5.8271	6.02033	5.67274	5.76301	6.10167	5.9131	6.66191	6.53276	6.1165	5.5366	5.36391	5.48153	5.67639	6.07782	6.12174	5.81939	6.15842	5.7144	5.91808	5.83186	5.73843	5.74303	5.72388	5.70808	5.13915	5.0408	6.00038	6.41313	5.44202	4.29414	4.77313
MAP10	2.65558	2.57317	2.79099	3.05297	2.66178	2.96555	2.85842	2.7883	2.87744	2.93831	2.84501	2.50347	2.67571	2.79789	3.12847	3.04215	2.89667	2.96772	2.80418	2.98424	2.86118	2.87761	3.02658	2.98839	3.03521	2.95808	3.07346	3.15064	2.94347	2.97284	3.02884	2.95397	2.89734	2.81395	3.0202	2.87465	2.80671	2.74664	2.97517	2.78761	2.86458	3.07701	3.12221	3.30152	3.42167	3.00143	3.16841	3.37708	3.40911
LINC00668	4.36472	4.72072	4.58416	4.67123	4.74051	4.87079	4.41237	4.82106	4.48597	4.60477	4.49268	4.84603	4.67966	4.72255	4.66493	4.65187	4.63737	4.65548	4.64891	4.4737	4.8368	4.57396	4.77578	4.64694	4.66477	4.5631	4.69986	4.60715	4.90404	4.97494	4.81676	4.78406	4.51137	4.73528	4.64038	4.97472	4.71026	4.62256	4.5056	4.5808	4.73155	4.55724	4.81771	4.84409	4.54086	4.69829	5.20914	4.81785	4.98275
CXCR4	7.12878	6.71877	7.1803	6.43191	7.79397	7.16441	6.71919	6.92285	6.69205	6.41097	7.56927	6.68364	6.15486	6.69231	5.99664	6.71497	6.37685	6.71138	6.70161	6.43546	6.33394	6.17014	6.75015	7.26395	7.74248	6.7691	6.63691	6.5722	6.0504	6.44087	8.11494	7.35954	6.51619	6.54976	7.05343	7.10402	6.1765	6.1564	6.96183	7.04004	7.01335	6.00426	4.9502	5.48709	6.29059	6.51235	6.29225	5.85842	5.91744
MSANTD3	6.81687	6.86117	6.46834	6.82214	6.56072	6.95285	6.54845	6.97181	6.48311	6.55868	6.56632	6.62583	6.59343	6.44987	6.70279	6.89819	6.74038	6.80785	6.76809	6.90195	6.45421	6.5853	7.14065	6.14187	6.87568	6.61678	6.94712	6.53148	5.74835	6.9894	6.20229	7.23765	6.79036	7.21389	6.65411	6.44532	6.27862	6.65565	7.18147	7.16675	6.74579	6.59073	6.38869	6.06208	6.87526	6.57686	6.46303	6.56685	6.77441
INPP4A	5.30219	5.27677	5.43118	5.44882	5.49339	5.26705	5.44149	5.21856	5.40235	5.3795	5.43665	5.28042	5.16857	5.44224	5.44897	5.39803	5.15587	5.28851	5.49052	5.25731	5.35985	5.22798	5.49931	5.36349	5.36299	5.3393	5.59339	5.24683	5.04828	4.99228	5.1939	5.27553	5.28068	5.17691	5.16254	5.13855	5.2048	5.11582	5.52929	5.59351	5.31371	5.114	4.92613	5.07733	5.23263	5.31482	5.2799	5.09877	4.88004
LOC101927660	3.07833	3.15684	3.09585	3.01899	2.95152	3.10445	3.10068	2.97639	3.08047	3.28651	3.40102	3.26338	3.29762	3.16657	3.17081	2.90406	3.10373	3.30838	3.29769	3.20304	3.3487	3.19747	3.36162	3.08826	3.23086	3.34245	3.17699	3.48195	3.36986	3.47284	3.29195	2.9526	3.09443	3.0981	3.03242	3.0122	3.35186	3.32559	3.11431	3.23273	3.0548	3.48968	3.85344	3.28503	3.34699	2.99487	3.17282	3.61314	3.40403
GZF1	6.14459	6.19268	6.1815	6.53629	6.24953	6.41443	6.39102	6.76092	6.20195	6.37122	6.21382	6.43075	6.21007	6.11195	6.54196	6.49263	6.23761	6.71791	6.39429	6.37084	6.15542	6.38851	6.74004	6.59653	6.51314	6.5543	6.57288	6.03517	5.67841	6.88765	5.99083	6.31686	6.36509	6.1377	6.0882	5.97229	6.26359	6.38982	6.26941	6.52688	6.82656	6.64721	6.19946	6.14254	6.33371	6.20541	6.20156	6.19614	6.24771
SLC6A8	7.71895	8.1867	7.72586	7.82783	7.75173	8.24571	7.52822	7.75751	7.73345	7.93326	7.66822	8.05066	7.96095	8.06294	8.39792	8.65714	8.4892	8.33762	7.99458	7.73655	7.63084	7.86369	8.3524	8.26034	7.4774	8.08382	7.24985	7.3337	7.83698	8.00928	7.47594	8.3922	8.28765	8.02471	7.49462	8.09741	8.28712	8.41168	8.54452	6.72326	8.62032	8.05559	7.72025	7.94967	7.23145	7.3381	7.86783	8.29137	7.6636
DDR1	8.57133	8.41153	7.84551	8.35276	8.083	8.46724	8.23038	8.26319	8.20562	8.32886	7.93915	8.46053	8.53291	8.53467	8.1775	8.60925	8.61626	8.77857	8.72989	8.60479	8.03845	8.48866	8.40306	8.29796	8.4432	8.31973	8.38536	8.72676	7.70836	8.1679	7.79535	8.75134	8.54912	8.80238	8.31463	9.12338	7.84974	8.38306	8.64754	7.4012	8.65254	8.37032	8.81541	8.82828	9.49656	8.69047	8.81755	8.65279	8.48531
APIP	5.10472	5.12536	5.42093	5.46992	5.22118	5.31266	5.30938	5.29837	5.28394	5.39924	5.11567	5.21635	5.34727	5.3146	5.55434	5.36894	5.32008	5.28895	5.5508	5.3152	5.12742	5.13342	5.12481	5.00728	5.29809	5.36455	5.56718	5.40726	4.92101	5.22732	5.07612	5.22397	4.74305	4.80766	4.84342	5.02659	5.28454	5.24972	5.45969	5.49103	5.15213	5.43591	4.72145	4.9366	4.969	5.33149	4.7528	4.82809	5.05084
HOMER3	5.71641	5.79174	5.55265	5.40452	5.69757	5.72422	5.73254	5.56244	5.76643	5.50252	5.7635	5.92581	5.49248	5.56758	5.58077	5.78185	5.9505	5.86804	5.53188	5.67993	5.98875	5.64064	6.37073	5.97617	5.84717	5.69007	5.57494	5.8645	5.73514	5.7597	6.08382	6.25869	6.14095	5.86833	5.51168	5.11574	5.56031	5.45582	5.34379	4.98791	5.56656	5.54648	5.63807	5.5293	5.49763	5.5188	5.90354	5.782	5.45501
TMEM173	8.04521	7.93675	7.58503	7.49058	7.61658	7.64838	8.04597	7.90313	8.05968	8.01125	7.87013	8.16996	7.37041	7.50255	8.27467	8.26072	8.10772	7.95935	8.29555	7.57561	7.75603	7.80846	8.66808	8.32896	7.92955	8.14393	7.41162	7.19494	7.90215	7.72348	8.10158	8.29846	8.73094	8.33834	7.44847	7.65558	8.37695	8.00296	8.1836	7.53878	8.34959	7.8122	7.78789	7.95012	7.61118	7.7209	7.74276	7.8754	7.69483
MTURN	6.29666	6.06526	6.28352	6.25976	6.23087	6.25176	6.14125	6.38682	6.09531	6.27809	6.38303	6.45024	6.25987	6.71991	6.28121	6.2491	6.12836	6.28583	6.26487	6.37828	5.89251	5.59188	6.45507	6.40015	5.70433	6.17516	6.47554	6.76487	5.8752	6.69411	6.36653	7.46603	6.70305	7.12015	5.37656	5.71285	6.13154	6.70594	6.40294	6.73064	6.38582	6.72904	5.83801	5.95272	6.11323	6.09994	5.62486	5.42909	5.99009
ZNF567	4.50183	4.41844	4.38371	4.41328	4.44172	4.36939	4.50461	4.82777	4.59727	4.60967	4.30368	4.06626	4.68131	4.32008	4.45271	4.27786	4.40033	4.42217	4.38068	4.38667	4.14414	4.31184	3.97379	4.11581	4.4429	4.47384	4.16547	4.43055	4.25997	4.40099	4.27616	4.33061	4.51072	4.46907	4.33544	4.33705	4.30534	4.30414	4.34997	4.45308	4.2371	4.0247	4.07004	3.91355	4.09727	4.1306	4.11379	4.08568	4.0532
ASAH1	9.37577	9.35128	9.42265	9.59208	9.62627	9.61015	9.68273	9.67062	9.50935	9.56208	9.63518	9.33532	9.58835	9.50523	9.76063	9.72919	9.89104	9.76473	9.76616	9.4016	9.46269	9.57425	9.46679	9.77709	9.54974	9.67211	9.56515	9.12106	8.8834	9.49405	9.17774	9.74265	9.23855	9.21837	9.22102	8.95827	9.42355	9.38644	9.66499	9.67044	9.25032	9.39319	9.03208	9.29713	9.26794	9.33103	9.22641	9.19338	9.29899
LOC100506406	4.21335	4.56365	4.36389	4.43795	4.27565	4.58238	4.39425	4.34461	4.44522	4.53456	4.56716	4.44703	4.44455	4.49252	4.64101	4.31136	4.82296	4.52816	4.54232	4.31103	4.51954	4.57419	4.70694	4.22035	4.55036	4.63909	4.48208	4.59737	4.5277	4.94118	4.80652	4.49362	4.33171	4.392	4.5534	4.31539	4.57509	4.66113	4.40759	4.57509	4.75845	4.87578	5.0779	4.69431	4.72904	4.49825	5.09745	4.87522	4.95847
C15orf56	4.16237	4.37955	4.6474	4.99561	4.66981	4.84699	4.8857	5.39778	4.85775	5.32991	4.51355	4.68786	5.28181	4.86172	4.56102	4.94573	4.49976	4.84877	4.89488	5.2864	4.44196	5.12016	4.97368	4.92781	4.71386	4.59061	5.26851	5.09994	5.12813	5.21259	4.28775	4.47298	4.25995	4.70905	4.29254	5.02958	4.51464	4.6147	5.1739	5.18624	5.52535	5.20172	5.28546	5.5642	4.76408	5.14249	4.97072	5.03837	5.1476
TRAK2	10.0092	9.84402	9.66173	10.1474	9.71954	9.9194	9.46274	9.63545	9.58498	9.7738	9.90104	9.9065	9.80124	9.64434	10.4753	10.2681	10.2679	10.0512	10.0124	9.69048	9.56117	9.74532	9.93812	9.7192	10.0865	9.90705	9.71207	9.61777	9.2346	9.96013	9.82836	10.9271	10.7152	10.3424	9.94139	9.3801	9.87744	9.80027	10.1152	10.3162	8.96262	8.63594	9.27113	9.48336	9.88562	9.4018	9.4019	9.44453	9.92614
EXT1	6.18696	6.27527	5.77094	5.92963	6.01824	6.36942	6.2056	6.42933	6.31239	6.01937	5.81166	5.97834	5.50813	5.79803	6.28308	6.11866	6.53062	6.76565	6.09739	6.10867	6.11965	5.79383	7.11383	6.38692	6.76505	6.24808	5.98724	5.92293	6.40801	6.47957	6.58279	6.76627	7.01189	7.10318	6.38293	5.42767	6.32773	6.16494	7.1523	6.64861	5.64966	5.56922	5.91038	5.75243	6.8102	6.0943	6.24938	6.61018	5.96789
SLC4A1	4.19006	4.43995	3.95484	4.13666	4.04893	4.27143	4.09207	4.00936	4.17125	4.24978	4.40775	4.45421	4.30928	4.23704	4.22396	4.24503	4.4108	4.28075	4.36815	4.23491	4.30068	4.336	4.10001	4.24269	4.2258	4.23007	4.23051	4.06655	4.39263	4.38559	4.28729	4.27733	4.29331	4.46745	4.32548	4.46135	4.33665	4.34104	4.40118	4.37242	4.27804	4.18409	4.60346	4.33143	4.22902	4.12056	4.62998	4.65789	4.87789
BLM	5.62118	6.0451	5.91753	6.87711	5.58648	5.85355	5.09193	5.93005	5.42054	6.38202	5.41066	5.98566	7.08389	6.22601	6.15143	6.04735	5.38514	6.29632	6.38134	7.34313	4.93146	6.61056	5.98699	5.73273	4.87042	5.9746	5.66335	6.83921	5.63834	6.035	4.50492	5.1205	5.24977	5.5658	6.37837	6.72039	5.85685	5.5593	5.58385	5.74918	6.57359	6.9921	6.67644	7.36505	5.79271	6.97942	5.7984	6.41865	6.70532
EEF2K	8.09297	7.61624	8.09941	7.80422	7.8134	7.4831	8.21397	7.72371	8.02855	8.13877	7.94136	8.09523	8.16545	8.46107	8.31288	8.32316	7.73848	7.941	8.12363	8.03843	7.82827	7.789	7.81707	8.15213	8.15158	8.08696	8.56184	7.77495	7.24277	7.61895	7.36338	7.17047	7.93793	7.31827	8.05423	8.00623	8.11379	7.61862	8.45229	8.4336	8.19597	7.47983	8.27162	8.15997	8.40474	8.35879	8.15002	7.73987	8.14382
CLEC4A	5.35927	5.21068	5.77159	5.59073	5.57996	5.23719	5.44212	5.22183	5.4563	5.1371	5.54399	5.01364	4.82185	5.12647	4.94921	4.97302	5.09853	4.93267	5.0753	5.14132	4.90799	4.88154	5.17393	5.09835	5.22741	4.98843	5.19291	5.09706	5.20631	5.21313	5.02435	5.0307	4.9281	4.94838	5.00015	4.96113	4.88097	4.75782	4.97802	5.0861	5.30741	5.3141	4.523	4.78791	4.75253	5.32977	4.95995	4.0999	3.98983
SSR3	6.65872	6.73983	6.89532	7.01339	6.77578	6.73768	6.68143	6.6729	6.75824	6.75098	6.68304	6.58253	6.89737	6.84814	6.77531	6.7867	6.91851	7.18809	6.53168	6.67675	6.68263	6.96545	6.87114	6.50721	6.93735	7.04526	6.98857	6.58706	6.30787	6.90984	6.40929	6.63457	6.76716	6.78019	6.54377	6.42793	6.8588	6.85701	7.28466	7.01552	6.70791	6.3292	6.38324	6.51325	6.78705	6.73444	6.52317	6.66306	6.52413
UROS	5.66064	5.83742	5.62628	5.87371	5.79498	5.95226	5.87351	6.04202	5.64843	5.74562	5.73775	5.86536	6.18965	6.11482	5.80251	6.10805	5.91028	5.94931	5.85482	5.91508	5.77979	5.77166	6.12492	5.77993	5.84011	5.93971	5.82808	5.69485	5.57637	5.86936	5.90314	5.91434	5.86724	5.8579	5.73724	5.68152	5.65294	5.81147	6.04953	5.45861	6.16853	5.85405	5.86882	5.84492	5.6054	5.64837	5.79461	5.9146	5.78254
ZFHX4-AS1	2.90099	2.91284	2.88947	2.91644	2.91329	2.86786	2.97728	2.83626	2.82592	2.90189	3.00353	2.95183	2.995	2.92002	3.10832	3.06891	3.0695	3.1112	3.05232	3.05837	3.0577	3.04566	3.13082	3.09978	3.10725	3.08473	3.13638	3.19793	3.19363	3.2229	3.12901	3.09878	2.97525	2.89319	3.00526	2.87043	2.88508	3.03422	2.9123	2.95768	3.01379	3.02109	3.42911	3.21087	3.20793	3.04405	3.23284	3.42696	3.13299
RALB	7.74699	7.70015	7.65682	7.55978	7.50372	7.67388	7.57497	7.4584	7.5531	7.60938	7.65735	7.81706	7.66883	7.29611	7.43083	7.63814	7.83428	7.62493	7.88972	7.70257	7.24468	7.47138	7.37328	7.45996	7.90491	7.9194	7.35205	7.42563	6.49325	7.5121	7.54504	7.5675	7.71145	7.7726	7.56613	7.61717	7.71298	7.61795	7.24152	7.01381	7.16229	7.2289	6.80244	7.0449	7.32361	7.39866	7.07976	7.06244	7.38667
BICD1	4.86299	4.82101	4.53321	4.71726	4.71746	4.83664	4.64995	4.82829	4.44383	4.4999	4.35435	4.29809	4.49175	4.44789	4.68825	4.87666	4.57352	4.65177	4.57766	4.46065	4.58828	4.56982	5.03749	4.91892	4.81697	4.73804	4.3914	4.48233	4.52748	4.89681	4.72309	5.17323	4.78098	4.88215	4.65762	4.48242	4.35112	4.44704	4.56421	4.90431	4.82276	5.17719	4.24737	4.27026	5.03576	4.47635	4.69986	4.69825	4.70172
FLOT1	7.68567	7.81711	7.676	7.6708	7.57684	7.7196	7.60391	7.50158	7.67121	7.65169	7.59926	7.76726	7.66297	7.5129	7.58395	7.8832	7.76904	7.57945	7.66717	7.52563	7.50397	7.57804	7.69746	7.73229	7.31228	7.45466	7.58835	7.59688	7.51872	7.33026	7.49687	7.63981	7.76236	7.53332	7.58982	7.65756	7.66154	7.71251	7.69696	7.74177	7.63258	7.66533	7.34644	7.55386	7.2134	7.34854	7.67189	7.6449	7.36504
DNAJC14	6.13472	6.09746	6.22866	5.86627	5.86625	5.91545	6.20612	5.87713	5.96929	5.99237	5.94963	6.01964	6.07061	5.94949	6.12371	5.82207	5.65311	5.79243	5.95112	5.77889	5.76119	5.9153	6.07496	6.07551	6.07719	5.63178	6.13865	5.66335	5.55579	5.75959	5.6515	5.9491	6.04852	5.85318	5.92639	5.95515	6.08362	6.02478	5.95351	5.96908	5.90909	5.58854	5.33523	5.57815	5.87099	5.71533	5.50644	5.61979	5.63843
SLC22A4	4.39265	3.80947	4.2057	4.39849	4.70541	4.66587	4.16606	4.6082	4.36942	4.02068	3.90171	4.08179	4.54548	4.10166	4.13707	4.52458	4.27171	4.49683	4.32193	4.84339	4.34111	4.42242	4.47992	4.59339	4.54454	4.40385	4.57489	4.35812	4.23443	4.97167	4.44022	4.49227	4.18755	4.14572	4.48617	4.4838	4.47244	4.56219	4.67919	4.77799	5.26201	4.82776	4.7938	4.84787	5.48237	5.20291	4.37234	4.91085	5.23571
RAB28	6.95631	6.89782	7.10738	7.33555	7.09735	7.23277	7.11992	7.43256	7.17071	7.32069	7.04162	6.69124	7.188	6.91494	7.07997	7.19324	6.88495	6.69385	6.96325	6.82111	6.69866	6.81444	7.1755	6.78462	6.96866	7.11435	7.29176	6.89299	6.56865	7.14969	6.6646	7.28848	6.73688	6.82375	6.61759	6.64821	6.82897	6.72465	7.19181	7.35114	6.97947	6.88626	6.32472	6.52192	6.68758	7.10562	6.36655	6.39551	6.88076
SRPK2	5.83493	5.69578	5.89491	5.81722	5.76303	5.77813	5.86619	6.03793	5.76655	5.80636	5.63698	5.75739	5.77675	5.72149	5.913	5.93969	5.69989	5.7771	5.73678	5.75335	5.54958	5.64621	5.83821	5.68422	5.82351	5.92645	5.86088	5.80939	5.56052	5.77659	5.63732	5.8277	5.75816	5.74426	5.63485	5.5175	5.69139	5.77293	5.73926	5.93487	5.49498	5.51632	5.27717	5.50034	5.89974	5.91412	5.37577	5.42798	5.53171
DAPK2	7.2064	6.70943	7.76034	7.54337	7.54518	6.95464	7.51854	7.09057	7.63827	7.6486	7.47508	7.66756	7.33818	7.79682	7.77341	7.46611	6.36095	6.88266	7.81608	7.34119	7.11635	6.64181	6.35461	7.27505	7.01685	7.16714	7.63204	7.69884	8.57871	7.49941	7.12096	5.14822	7.44557	6.3557	7.70926	7.71649	7.37965	6.88938	7.28195	6.44868	7.88362	8.32569	7.97493	7.94804	7.3166	7.37526	7.63806	7.12862	7.72112
ASPN	9.25417	8.71648	7.7607	8.08763	8.25487	8.68578	8.61187	9.38363	8.47995	8.03618	8.51302	7.89824	7.96713	7.46665	7.95006	8.19939	9.29446	8.77334	8.43203	8.03789	8.78667	8.32259	8.65127	8.885	8.86256	7.95367	8.45311	7.61903	7.24317	7.94272	8.29996	8.45176	8.87854	9.15885	9.37655	7.69142	7.77485	7.95819	7.59885	8.13586	7.62737	7.08119	6.07398	6.53066	8.43732	7.72177	7.73911	7.84232	8.11975
EIF4B	8.95154	8.72985	9.02792	8.83705	8.8029	8.50748	8.91643	9.0544	8.80134	8.87235	8.72088	9.09374	8.79316	8.80508	8.80926	8.85523	9.06938	9.11295	9.06373	9.1748	8.82433	9.01517	8.66095	8.51735	9.17421	9.20168	9.20179	9.14825	8.33315	8.85818	9.10842	9.06056	9.2001	8.81927	8.57982	8.76393	8.99276	9.04425	8.91073	8.86215	8.68087	8.78867	8.14596	8.33525	9.07633	9.11368	8.65559	8.46923	8.85362
HSPA4	6.92885	6.9302	6.84781	6.98378	6.87359	6.97391	6.76553	6.93549	6.85141	6.96655	7.00804	7.00856	6.78753	6.66681	7.19738	7.04495	7.50203	7.04553	7.18482	6.75975	6.95693	6.81653	7.14239	7.04136	7.02915	6.93688	7.05503	6.98693	6.43407	6.88988	6.78312	7.28307	7.28073	7.0659	6.7653	6.74781	7.17246	6.99027	7.19915	7.21114	6.85551	6.45989	6.36823	6.61215	6.74721	6.71359	6.92655	7.14186	6.84095
MTCL1	5.7953	5.65304	5.51935	6.06665	5.91335	6.42415	5.9034	6.33908	5.92381	5.85988	5.94689	6.15024	5.60178	5.51186	6.27792	6.77618	5.74881	5.54027	5.80339	5.22809	4.92098	5.38581	6.87178	6.55012	5.17498	5.09659	6.53335	5.48292	5.551	6.34327	6.08308	6.64814	7.45784	7.28371	5.22958	5.44792	6.56944	6.66059	8.03663	8.00618	7.08258	6.45101	5.18705	5.79356	6.15561	5.80615	5.47863	6.03261	5.71298
FLJ33544	4.00154	4.2112	4.111	4.23597	3.94916	4.18229	3.93509	4.1805	4.00327	4.08647	4.30428	4.03207	3.80214	4.2619	3.70848	4.12195	4.19916	4.05111	4.17551	4.16181	4.16207	3.97393	4.29668	4.19809	3.9147	4.27842	4.09946	4.10668	4.42966	4.17602	4.13353	4.17906	4.21463	4.10443	4.05295	4.38991	4.11573	4.08427	4.14828	4.16575	4.03351	4.67433	4.49916	4.46509	4.08929	4.15467	4.33943	4.54041	4.23019
FAT3	3.62105	3.52446	3.61845	3.46276	3.7135	3.39322	3.94683	3.95308	3.75809	3.80423	3.77396	3.42226	3.59738	4.13882	3.43626	3.49927	3.60463	3.40614	3.54834	3.59529	3.62834	3.78275	3.71141	3.48519	3.44874	3.44966	3.81532	4.46208	3.70126	3.91312	3.5977	3.56205	3.49099	3.45079	3.59175	3.90647	3.67545	3.70809	3.56085	3.5493	3.55195	3.94886	4.27646	4.28097	3.7655	4.27163	3.75722	4.00649	3.40406
LOC646482	3.36727	3.52948	3.28631	3.8768	3.39396	3.81162	3.50618	3.41863	3.11572	3.25349	3.3635	3.43412	3.72147	3.56793	3.75725	3.49648	3.68636	3.56358	3.63723	3.45154	3.46211	3.67015	3.62255	3.80188	3.57372	3.70441	3.69597	3.64543	3.74486	3.78402	3.7805	3.94867	3.54581	3.55285	3.69345	3.75865	3.8908	3.61503	3.75478	3.82102	3.78292	3.78436	4.21732	4.45022	3.80351	3.33534	3.92966	3.84515	3.81329
ALPK3	7.91106	7.94115	7.75536	8.19024	7.85121	8.28679	7.87389	8.24566	7.80604	8.08975	7.70051	7.82762	7.85134	8.01223	8.60637	8.69175	8.48504	8.47962	8.01558	7.61464	7.89675	7.64465	8.75389	8.7885	7.74736	7.9856	8.20741	7.5101	7.84683	8.18224	7.3921	7.85276	8.90783	8.26573	7.94525	7.83139	8.11595	8.23967	8.42094	8.23483	8.39664	9.015	7.61981	8.06516	7.69957	7.66175	8.01188	8.11925	7.76934
LOC101929552	3.68792	4.02243	3.77526	3.81387	3.81981	4.22945	3.87802	3.81021	3.96414	3.81228	4.01086	4.05771	3.99864	4.0952	3.97751	3.68357	4.13314	4.13567	4.02754	4.05352	4.07547	4.19032	4.14933	4.20343	3.92853	4.05469	3.95495	4.23318	4.17082	4.45997	3.99399	4.03964	4.03941	4.06652	4.26272	4.13738	4.36576	4.13314	4.13582	4.02138	4.34154	4.22633	4.62101	4.20598	4.15447	4.08178	4.52908	4.60399	4.48543
IGFBP2	10.4747	10.1776	9.57741	9.13121	9.45022	9.71616	10.1953	9.59037	9.73948	8.72241	9.7894	9.67576	7.79598	9.39695	10.6045	9.68734	11.0344	10.115	11.1584	8.55606	10.8963	9.43154	11.6191	10.9087	11.0202	9.80077	8.83853	8.7882	9.94999	10.3298	10.5519	11.9579	11.8043	12.0269	9.69515	8.18674	10.7413	10.8548	11.7727	5.46605	8.50525	9.336	9.37511	8.9654	9.97606	8.33561	9.89134	9.98434	9.58723
GLTP	8.03244	8.10046	7.66214	7.60921	7.64538	7.85311	7.83709	7.93049	7.92025	7.83709	7.95912	8.00852	7.64024	7.53522	7.82611	7.88283	8.37195	8.06899	7.98901	7.76479	7.72132	7.74653	8.3369	7.79884	8.47345	7.9371	7.46682	7.72411	7.14966	7.66461	7.80032	8.08413	8.13241	7.89522	7.88557	7.72236	7.97355	7.86209	8.47451	7.5715	7.72465	7.41409	6.8871	7.18679	7.8448	7.71515	7.53974	7.63042	8.04087
ST5	7.73127	7.71703	7.87156	8.08229	7.95495	8.01196	8.1854	8.34315	8.03943	8.08953	7.78815	8.17372	7.9708	8.14143	7.78768	8.22486	7.96384	7.92073	8.1681	8.10721	7.36291	7.19895	8.16033	7.92609	7.63992	7.90162	7.82747	8.4727	8.01242	7.80273	7.68249	7.70173	7.92243	7.94578	8.00226	8.16501	7.44804	7.75357	7.59414	7.41604	8.78716	8.40352	8.45789	8.57449	8.10992	8.1838	8.02197	8.30831	7.84759
ALS2	5.14686	5.13624	5.1616	5.33828	5.26649	5.18869	5.44138	5.43327	5.20237	5.19122	5.11138	4.92232	5.16147	5.19522	5.41194	5.22365	5.41069	5.21452	5.22224	4.94575	5.13738	4.97343	5.44014	5.34826	5.45067	5.33053	5.44028	5.13154	5.12446	5.47249	5.19105	5.3924	5.41049	5.24561	5.08303	5.04699	5.30034	5.13682	5.43995	5.40415	5.10731	5.23439	5.06978	5.05296	5.22996	5.14226	4.87249	5.09496	5.3436
CCNB1IP1	9.63759	9.7548	10.179	10.3239	9.81668	10.0641	10.3007	10.4425	10.1921	10.3422	9.80212	9.42525	9.88621	9.69646	9.8372	10.2202	9.64518	9.87553	9.84268	9.74127	9.68542	9.54431	9.96112	10.0697	10.089	10.4688	10.2339	9.92231	9.9329	10.0291	9.80623	10.1548	9.64737	9.78417	9.65332	9.32613	9.91534	10.0247	10.2301	10.3415	10.0012	10.182	9.36085	9.53857	9.27047	9.52748	9.90757	9.70137	9.57039
CSNK2A1	6.84204	6.96051	6.98322	7.04045	6.93456	6.98225	6.88442	7.01433	6.96846	7.14485	6.91694	7.06473	6.99909	6.78644	7.32595	7.07027	7.41623	7.09237	7.13101	7.04829	6.75532	7.00897	7.07772	6.7874	7.26546	7.13254	6.87875	6.91327	6.66538	6.89294	6.87539	7.09472	7.2612	7.1594	7.02584	7.04989	7.16612	7.18632	7.09898	6.54465	6.44158	6.384	6.25016	6.77234	6.83287	6.75296	6.58208	6.85484	6.76109
PDGFD	8.05664	7.31082	7.81862	7.36054	7.69311	7.38239	7.85872	7.84873	7.6529	7.44148	7.70997	7.31484	7.79196	7.24603	6.80631	7.26076	7.58761	7.30256	7.73083	7.34771	8.10489	8.155	7.91256	7.69499	8.37174	7.7171	7.85548	7.40399	6.70378	7.00109	6.80129	7.45631	7.18542	7.79571	7.50698	7.29449	6.73915	7.17779	7.79183	7.40751	7.1752	6.65158	6.27739	6.64328	7.64896	7.12423	6.46134	6.79331	7.05265
NEBL	9.52044	9.56233	9.35111	10.0972	9.56287	9.82316	9.46539	9.84695	9.46643	9.89729	9.69831	9.45804	9.77782	9.32669	9.82535	9.67055	9.67975	9.53962	9.78906	9.3071	9.37072	9.41157	9.23822	9.8618	9.40791	9.5243	9.77773	9.15979	9.38219	9.49692	9.01675	9.51261	9.72334	9.40255	9.51794	9.22177	9.22517	9.22387	9.95441	9.92417	9.45903	9.79593	9.05937	9.21131	8.78701	8.89137	9.21653	9.42007	9.29648
C6orf106	6.70988	6.84873	6.87298	6.8346	6.63049	6.83943	6.59303	6.48242	6.79472	6.8361	6.73654	7.12438	6.96962	6.69612	6.63093	6.75195	6.88444	6.98898	6.76577	6.93241	6.58596	6.82761	6.79654	6.78739	6.48768	6.65639	6.61012	6.83285	6.72082	6.6024	6.88707	7.12143	7.26499	7.14732	6.67691	7.01108	6.77843	6.93653	6.91905	6.63216	6.58541	6.66776	6.47036	6.65956	6.44735	6.4293	6.63686	6.72004	6.5911
FLJ32955	4.14533	4.08031	4.16935	4.09152	4.01297	4.13439	3.78965	4.00426	3.91882	4.12783	4.20462	4.05097	4.2152	3.98809	3.95478	3.76164	4.11978	3.93287	4.07831	4.08035	4.2407	4.22109	4.06158	3.91054	4.07517	4.2444	4.08456	4.40275	4.10912	4.42357	3.98813	4.0961	3.89723	3.91882	4.01493	4.0211	4.13003	4.15759	3.98279	4.07413	4.07461	4.11217	4.15479	4.29214	4.18613	4.11327	4.42221	4.2899	4.1711
COPG1	7.52983	7.84069	7.72133	7.5829	7.86624	7.76703	7.86953	8.19836	7.8755	7.73561	7.83848	7.81366	7.81839	7.8509	7.69968	7.84956	8.07073	8.02669	8.08109	7.59861	7.75914	7.57822	8.15703	8.39967	7.99349	7.75543	7.83211	7.40133	7.69771	7.59925	7.32764	7.69479	8.05831	7.91924	7.82045	7.61237	7.8229	7.69832	8.1877	7.42134	7.56345	7.73325	7.58533	7.47569	7.65635	7.52039	7.20093	7.72611	7.70459
AAED1	7.58186	7.59808	7.22246	7.33791	7.40962	7.61388	7.17818	7.56965	7.29095	7.13586	7.3214	6.9968	7.21204	6.86483	7.46248	7.39114	7.67313	7.50265	7.16958	7.10062	6.82861	7.1417	7.07324	7.0965	7.34023	7.14255	7.17263	6.89202	7.09668	6.80162	7.57309	7.83788	7.25308	7.36635	7.73681	7.22559	7.98462	7.75306	7.22629	7.41814	7.27334	6.67606	6.39545	6.69169	6.93935	7.10628	7.08178	7.20187	7.26895
LGI4	6.2017	6.15163	6.34131	6.08569	6.14583	6.09218	6.29387	6.026	6.3407	6.41286	6.19484	6.31926	6.26827	6.45157	5.90973	5.96143	5.93981	5.87284	5.98388	6.3259	5.79737	5.92079	6.06596	6.01113	5.32864	5.47711	5.99123	6.44036	6.77965	6.16899	6.27206	5.43631	6.35736	6.15283	5.97372	6.91732	6.31544	5.98816	6.19141	5.43939	6.64341	6.42252	6.55267	6.59594	5.81039	6.01641	6.27922	6.42617	6.14808
L3MBTL4	4.1681	4.30392	4.47217	4.42156	4.47732	4.67827	4.61691	4.83854	4.4244	4.81172	4.431	4.52718	4.73124	4.39621	4.55214	4.49216	4.2198	4.5075	4.29894	4.63371	4.05988	4.31424	4.62326	4.4629	4.22194	4.42254	4.44651	4.30728	4.45962	4.52694	3.97004	4.3229	4.18966	4.19381	4.33212	4.6618	4.41308	4.58783	4.53879	4.93444	4.65398	4.61101	4.21665	4.70604	4.54637	4.77541	4.54742	4.63096	4.59828
LOC101928505	3.58953	4.06025	3.96133	4.13161	4.19091	4.14427	4.16304	4.75791	4.45435	4.56263	3.96842	3.78643	4.99388	4.40535	4.14686	4.02198	4.24176	3.87855	3.79359	3.79865	3.73671	3.77827	3.51894	3.86234	3.74987	3.82382	4.01384	3.98409	3.87461	4.18486	4.0112	4.08776	3.91866	3.92952	3.85455	3.81079	3.90502	3.76443	3.92088	4.03183	3.96981	3.94322	3.73062	3.72306	3.24862	3.51672	3.47029	3.7092	3.67822
F2RL2	3.51199	3.35667	3.74866	3.48872	3.16046	3.64793	3.52515	3.40734	3.48587	3.37516	3.65114	3.57155	3.73936	3.47056	3.65539	3.66821	3.78028	3.65812	3.75573	3.63199	3.73943	3.68825	3.70166	3.72899	3.66749	3.59556	3.7159	3.81629	3.67015	3.91601	3.83227	3.82839	3.64299	3.64195	3.60591	3.75587	3.7053	3.66706	3.5041	3.70239	3.52336	3.85266	4.16998	4.55244	3.84575	3.56596	3.62599	3.97425	3.80175
CTNS	5.18445	5.16034	5.08503	5.04248	5.1608	4.99834	5.13904	5.15212	5.07971	5.21426	4.97998	5.31411	5.13276	5.17864	5.08695	5.32543	5.33126	5.30371	5.0927	5.0706	5.04423	5.06774	5.47694	5.22984	5.38748	5.14635	5.38577	5.26186	5.16815	5.223	5.2946	5.29102	5.19864	5.41023	5.10507	5.20317	5.37107	5.60987	5.25104	5.172	5.20405	5.30676	5.37954	5.21074	5.14999	5.28329	5.15885	5.22104	5.02515
LDHD	6.14246	6.40184	6.8729	6.83342	6.56132	6.68212	6.72484	6.71317	6.75934	6.73605	6.49274	6.2971	6.57521	6.72054	7.15069	7.2856	6.78035	6.71418	6.97509	6.53533	6.49881	6.39698	6.7621	6.70597	6.3651	6.81046	6.93127	6.56642	6.79292	7.14725	6.53599	6.69129	7.00081	6.18685	6.23096	5.93892	7.55994	6.85696	7.23014	6.02464	7.06051	7.11478	6.69394	6.36438	5.77468	6.4353	6.60514	6.80131	6.47015
CEL	4.39914	4.69698	4.79559	4.65361	4.50469	4.27723	4.77246	4.68912	4.71798	5.65358	4.65176	5.16654	6.44541	5.3384	4.729	4.80876	4.12392	4.0806	4.28772	5.22383	4.26366	4.9745	4.08898	4.13167	4.04736	4.50622	4.47153	5.37637	4.41718	3.96114	4.48236	4.07838	4.34718	4.10308	4.48746	6.88774	4.65091	4.5218	4.11306	4.20894	5.65232	4.8942	5.77843	6.83182	4.38157	5.106	5.04354	5.5001	4.13434
MAPK1	6.35751	6.45995	6.31767	6.55243	6.32225	6.33497	6.39977	6.54585	6.34335	6.3588	6.32032	6.45929	6.32724	6.12262	6.48211	6.47093	6.31473	6.34628	6.32569	6.2642	6.23913	6.38842	6.60749	6.37728	6.4417	6.42269	6.4144	6.32264	5.56527	6.35632	6.1487	6.48406	6.295	6.32506	6.23279	6.14638	6.1971	6.35713	6.40743	6.48249	6.35354	6.08532	5.83557	6.07911	6.31116	6.29358	6.07825	6.32437	6.11052
HERC2P3	3.25448	3.39974	3.66264	3.31173	2.98272	3.00761	3.04589	2.98011	3.0561	2.68225	3.47583	3.68596	3.19655	3.27706	3.31975	3.23003	3.36743	3.0348	3.42648	3.31603	3.37688	3.3056	3.45863	3.49	3.27808	3.25462	3.25571	3.44277	3.52338	3.30513	3.47843	3.32026	3.53033	3.40241	3.34455	3.19565	3.99107	3.51837	3.67606	3.55688	3.44823	3.55237	3.5127	3.26848	3.7425	3.67773	3.57553	3.32574	3.88709
CHRNA5	3.18177	3.24693	3.29213	3.18052	3.16075	3.20292	3.17513	3.19063	3.08342	3.15893	3.34013	3.26882	3.24418	3.22427	3.33939	3.31169	3.39187	3.33181	3.45557	3.33221	3.25613	3.36669	3.54026	3.4051	3.33668	3.41698	3.36873	3.35891	3.50938	3.30477	3.35258	3.43447	3.25414	3.27146	3.35071	3.33222	3.31144	3.27596	3.45616	3.23853	3.28592	3.2733	4.09522	3.47035	3.29253	3.53696	3.47256	3.41171	3.43934
MYCLP1	3.37055	3.63559	3.4795	3.46589	3.52484	3.62181	3.34734	3.59724	3.57498	3.64492	3.51467	3.56183	3.82407	3.40322	3.41155	3.62098	3.63633	3.59873	3.73938	3.58884	3.68676	3.50851	3.72246	3.5439	3.52932	3.6757	3.35281	3.76842	3.83941	3.66872	3.79814	3.71259	3.73197	3.63194	3.80932	3.74995	3.82886	3.75477	3.48115	3.54597	3.63856	3.65732	4.27636	3.80295	3.98578	3.67936	3.78638	3.62744	4.05948
MRPL34	8.94445	9.06102	8.8966	8.93605	8.8878	9.03595	8.94953	8.92025	9.24748	9.21317	9.00863	8.7679	9.02589	8.96104	9.27869	9.41611	9.19076	9.01295	9.09097	9.14719	9.07294	9.19365	9.53568	9.20502	9.28529	9.45811	8.89457	8.01134	8.05675	8.86065	7.95299	8.73856	8.60815	8.60769	9.38888	9.36841	9.38249	9.32287	9.40835	8.36727	8.91556	8.60729	8.28379	8.85755	8.2143	8.8301	8.86303	8.85456	8.73707
GATA6-AS1	8.1918	8.00944	8.55682	8.86442	8.57578	8.62754	8.74789	8.8752	8.47023	8.76117	8.30127	8.19859	8.44325	8.34456	8.74619	8.68852	8.0443	8.80353	8.49566	7.97804	7.65853	7.75089	8.69536	8.93214	8.53359	8.6971	8.89284	8.36903	8.74246	8.9067	8.48597	8.34729	8.71549	8.73832	7.80839	8.01362	8.54973	8.41218	9.62117	8.58285	8.72216	9.43716	8.03134	8.36661	7.78909	7.98317	8.4236	8.15982	8.48467
DMKN	5.3757	4.82632	4.61462	5.24983	4.95862	4.91446	4.96653	5.21585	5.21599	5.00444	4.41755	5.21597	5.39578	4.41755	5.26385	4.76687	5.00334	5.12972	5.04723	5.61843	5.32458	5.24152	4.82744	4.74814	5.73672	5.6855	5.49602	5.6878	5.30619	5.9589	5.1528	5.10596	4.9484	5.0856	5.063	5.40472	4.98247	5.21124	4.99678	4.8126	5.76937	5.34842	6.41992	5.54118	7.00929	6.45265	5.98628	5.15728	5.29593
MIR4784	9.17826	9.06931	9.45927	9.372	9.19273	9.00269	9.38579	9.10082	9.33869	9.33606	9.29549	9.17661	9.2605	9.37124	8.85491	8.96851	8.86139	9.25199	8.76258	9.78024	8.77195	8.95556	8.89591	8.47327	8.7653	9.13804	9.16031	9.63756	8.55284	8.872	9.0501	8.61753	8.47379	8.71506	9.11897	9.79572	9.67607	9.15339	8.86506	8.4313	9.42016	8.92665	9.66063	9.61711	9.11425	9.52438	9.28607	8.94201	8.98576
NSL1	5.8648	5.85567	5.94074	5.99564	5.97121	5.97932	6.07841	6.10862	6.01123	5.973	5.94031	5.77102	5.97703	5.92001	5.92531	5.89269	5.99899	5.98758	6.0287	5.73581	5.88201	5.88041	5.90633	5.85522	5.95079	5.8155	5.96189	5.76327	6.13686	6.08543	5.87012	5.96516	5.84541	5.8156	5.92391	5.83249	5.84996	5.9301	5.99916	6.10191	5.81848	5.93795	5.84858	5.90495	5.72284	5.90739	5.68796	5.79323	5.90408
TARS	6.30996	6.59077	6.18771	6.42061	6.30453	6.32216	6.14911	6.30741	6.32621	6.58496	6.34064	6.29409	6.19924	6.17213	6.29307	6.49662	6.27381	6.24052	6.53847	6.38204	6.24828	6.36188	6.46347	6.16023	6.31096	6.64949	6.47259	6.28552	5.78263	6.28572	6.0096	6.39413	6.47211	6.32757	6.05045	6.10336	6.51611	6.50631	6.40836	6.58528	6.49822	6.41949	6.12123	6.20725	5.96277	6.13583	6.21379	6.33393	6.1867
YKT6	5.91627	6.1374	6.00874	6.29756	5.93316	6.2427	6.04343	5.96719	5.90745	5.72018	6.02516	6.06597	6.10262	6.19042	6.35766	6.17163	6.62034	6.3322	6.33804	5.83248	5.7308	5.82768	7.29278	6.21599	6.32888	5.99257	6.44312	6.02057	5.1714	5.87447	6.04056	6.4447	6.4874	6.23153	5.73152	5.86501	6.11436	6.00508	6.71111	5.64736	6.22663	6.30084	5.88922	5.86408	5.80977	5.8202	6.04485	6.34533	5.98499
SLC43A3	6.78438	6.73904	6.85076	6.73315	6.77866	6.57466	6.81876	6.79245	6.68741	6.73669	6.72584	7.02016	6.76639	6.5128	6.99301	6.71722	7.25432	6.56971	6.56199	6.59622	6.85283	6.67455	7.18923	7.23457	7.16428	6.99866	7.18004	6.67317	6.59722	6.60367	6.79985	6.82359	6.74423	6.89792	6.62521	6.67533	6.85849	6.77237	6.94928	6.60696	7.17894	6.42799	6.55023	6.9322	6.38891	6.87077	6.85109	7.04248	6.31062
LOC339468	3.16809	3.50762	3.53739	3.29399	3.30468	3.44065	3.30465	3.41716	3.34101	3.46414	3.34299	3.53159	3.2973	3.12937	3.49273	3.50436	3.45381	3.48657	3.28668	3.46279	3.31285	3.27664	3.4633	3.41173	3.49273	3.42048	3.49972	3.90417	3.69102	3.57418	3.55418	3.53906	3.3133	3.24819	3.35252	3.5822	3.47345	3.69396	3.43217	3.49273	3.57695	3.52849	3.58969	3.85243	3.81474	3.32893	3.64771	3.98487	3.49596
TNFRSF19	5.81738	5.7972	5.9735	5.86085	6.10684	6.31257	6.3708	6.51118	6.07606	6.22256	6.02952	5.99112	6.67094	5.73107	5.87919	5.82147	6.02462	6.01055	5.69303	5.85969	5.73147	5.51541	5.85938	5.78788	5.83502	5.46982	6.3255	6.6108	5.81782	5.57418	5.54595	5.93227	5.74305	5.5245	5.81918	5.83532	5.74426	5.79206	5.64576	5.7082	5.53492	5.58844	5.01084	5.24353	5.29285	5.45259	5.19364	5.49673	5.43735
UTP23	6.04121	5.93839	6.13099	5.8866	5.80806	5.77749	6.03308	5.99307	5.91583	6.04837	5.80109	5.5065	5.8768	5.55728	5.96128	5.84755	5.89866	5.7566	5.81751	5.9046	5.8277	5.91818	5.65893	5.37978	5.77256	5.61425	5.7412	5.88149	5.85113	5.71246	5.64306	5.82523	5.72943	5.72172	5.73894	5.80694	5.77387	5.7276	5.76844	5.71974	5.34199	5.53168	5.00954	5.39514	5.58064	5.73172	5.37415	5.51162	5.45806
QPCT	5.14012	5.34704	5.02595	4.84741	5.06035	5.60142	4.99105	5.6451	5.23173	5.2379	5.25457	4.68494	5.04506	4.93445	5.08671	5.79738	5.1037	5.69637	4.83006	4.91982	5.15513	4.89612	5.50674	5.12623	4.91178	5.11564	4.48216	4.69037	4.78434	5.62151	4.41172	5.31977	4.76133	5.2784	4.95358	4.85655	4.75222	4.74164	4.73153	5.72359	5.77774	4.75976	4.14534	4.59758	4.78265	4.37415	5.24343	4.85844	4.42593
RASL11B	5.97212	6.02901	5.83841	6.51814	5.84413	6.23328	6.2258	6.50317	6.26831	6.29455	5.85443	6.09718	6.30874	6.10347	6.13013	6.46982	6.29534	6.90325	6.09675	6.10131	6.00545	6.51947	6.65998	6.31164	6.381	6.5908	6.31599	6.43605	5.67115	6.36561	5.94545	6.81076	6.48671	6.5495	6.06536	6.0808	5.94613	6.26431	5.98725	6.92795	6.19538	6.01209	6.02637	6.45656	6.30851	6.3519	5.55544	5.89565	5.88969
COL14A1	6.29853	5.97378	5.80048	5.53282	6.10208	5.85394	6.0036	5.90186	5.86556	5.62964	6.2528	6.05563	5.89392	5.70124	5.69951	5.79	5.99754	6.03327	6.20195	5.96648	6.18548	5.92312	5.94629	6.02704	6.54136	6.04411	6.13412	5.97822	5.45722	5.84101	5.71691	6.0605	5.87852	6.13477	6.19823	5.74406	5.91741	5.90369	5.50647	5.78441	5.74281	5.29428	5.50605	5.41398	5.76876	5.38581	5.75293	5.72917	5.81842
BC042091	4.155	4.43286	4.09609	4.30631	4.32043	4.46921	4.43028	4.38527	4.53663	4.86153	4.37051	4.45635	4.59091	4.38266	4.51068	4.1752	4.53196	4.84413	4.19724	4.36367	4.22501	4.30475	4.74472	4.33458	4.27941	4.30035	4.16221	4.09808	4.2802	4.68459	4.29582	5.04568	4.19412	4.58306	4.20482	4.19885	4.35832	4.47603	4.08073	4.29618	4.55042	4.21272	4.32274	4.31979	3.80028	4.38796	4.24092	4.00273	4.54364
DDX3X	6.73374	6.75832	6.45217	6.33658	6.35282	6.32354	6.58227	6.38197	6.61766	6.56975	6.55801	6.32527	6.32379	5.9972	6.25961	6.47046	6.63356	6.53622	6.33442	6.28393	5.94176	5.95008	6.44338	6.29208	6.57849	6.58113	6.47805	6.30483	5.84513	6.30163	6.37754	6.5959	6.65379	6.64711	6.42832	6.26692	6.42933	6.55758	6.52401	6.189	5.96465	6.09838	5.4727	5.82746	6.10825	6.15122	5.75965	5.92586	6.16216
ETV1	6.30977	6.14182	6.25034	6.28065	6.06067	6.2799	6.29628	6.385	6.34386	6.47708	6.23247	6.17139	6.20847	5.82954	6.42908	6.21525	6.26072	6.10068	6.31075	5.97848	6.05037	6.19661	6.09386	6.27074	6.13199	6.06985	6.42608	6.08053	5.85922	6.20266	5.94957	5.92578	6.10661	6.12051	6.02415	5.81473	6.04482	5.95955	6.27162	6.45645	6.08988	6.19112	5.35537	5.70245	5.89738	5.84436	5.75256	5.94057	6.06431
NAA11	3.05035	3.27918	3.33274	3.10524	3.21135	3.30693	3.10537	3.28941	3.13414	3.18006	3.35547	3.01012	3.20142	3.33782	3.18435	3.22413	3.26245	3.32395	3.00546	3.10467	3.04374	3.21479	3.05956	3.33637	3.29543	3.06166	3.31611	3.44484	3.22161	3.42073	3.13027	3.36476	3.21465	3.18405	3.35147	3.28513	3.28849	3.33338	3.26307	3.27186	3.20084	3.34088	3.44734	3.45247	3.22969	3.26242	3.50224	3.50877	3.46232
MTMR2	6.62444	6.5679	6.41727	6.5623	6.41961	6.53427	6.55326	6.74961	6.38212	6.29782	6.31464	6.48952	6.35682	6.40627	6.53957	6.82386	6.65435	6.56098	6.50009	6.39748	6.51843	6.42992	6.69642	6.54906	6.60598	6.7506	6.79132	6.16438	5.95556	6.59987	6.33296	6.48365	6.27214	6.16204	6.35679	6.11356	6.24261	6.32286	6.72135	7.09104	6.60687	6.02521	5.77042	6.17177	6.65788	6.39296	6.18431	6.2143	6.30783
HDGFRP3	6.69963	6.62181	6.51204	6.54284	6.3969	6.58214	6.46954	6.64184	6.4145	6.50586	6.31351	6.2412	6.52039	6.2891	6.72267	6.64525	6.83344	6.8947	6.43461	6.57074	6.44584	6.536	6.60688	6.4016	6.65337	6.45772	6.79268	6.44806	5.95483	6.24294	6.56447	6.67561	6.57651	6.66187	6.44754	6.40572	6.41665	6.44056	6.82253	6.97015	6.46989	6.18041	5.94612	6.1508	6.70303	6.45551	6.26938	6.45351	6.4812
HCST	6.47342	6.05631	6.70233	6.2964	6.77491	5.96199	6.46328	5.94513	6.34788	5.67388	6.58446	5.9383	5.83042	6.31514	5.85549	5.77335	6.68093	6.42882	6.19875	6.01831	6.33551	6.11813	5.78583	6.92595	7.30057	6.18914	6.28361	5.79944	6.53844	5.71199	6.84565	6.51322	6.50078	5.92912	6.302	5.90548	6.13453	5.62575	6.19875	5.79249	6.04901	5.78325	5.94888	5.63591	5.97966	6.59927	6.02049	5.45902	5.76725
NPAS2	5.81095	6.06163	5.78903	5.96458	5.72294	6.1047	5.80446	5.95645	5.79673	5.93562	5.79648	5.94177	6.07207	5.75751	6.09628	6.04489	5.90595	5.86473	5.97991	5.70742	5.62545	5.78416	5.95853	5.89136	5.88752	6.13034	5.63166	5.41866	5.85968	5.8812	5.51466	5.69977	6.10357	5.99421	5.73551	5.92306	5.84411	5.92556	6.25837	6.01589	6.24067	5.89315	5.51174	5.79153	5.57269	5.68664	5.6252	5.98776	5.92472
TBC1D20	6.45599	6.3892	6.34971	6.21413	6.42419	6.36045	6.42539	6.44079	6.38975	6.28072	6.32064	6.27228	6.25967	6.54527	6.37693	6.60815	6.48134	6.48228	6.27991	6.54231	6.20535	6.35754	6.83908	6.49528	6.46446	6.42748	6.45098	6.50469	6.56274	6.88307	6.39796	6.51928	6.43014	6.3522	6.41085	6.20683	6.30793	6.37087	6.41931	6.19393	6.4511	6.24727	6.35949	6.29758	6.25151	6.36324	6.33508	6.29463	6.22213
TRNP1	6.15801	6.28109	5.98229	6.24426	6.12961	6.40198	6.08714	6.016	6.04993	6.23325	6.23506	6.33285	6.3804	6.16311	6.3095	6.18081	6.37031	6.336	6.54867	6.41558	6.21487	6.26581	6.09706	5.90692	6.12498	6.11363	5.99918	6.56649	6.2057	6.11803	6.03781	6.1835	6.3235	6.3602	6.00886	6.2677	6.32655	6.06951	6.30925	6.12795	6.1431	6.18079	6.61567	6.29156	6.36684	6.35739	6.38318	6.50136	6.45802
HPN	5.18076	5.32238	5.41767	5.2202	5.40441	5.0676	5.21387	5.2407	5.71769	5.52549	5.57732	5.48624	5.22996	5.68678	5.27251	5.10865	5.21815	4.60607	5.61692	5.74587	5.11135	4.83247	5.39751	4.9759	5.51748	5.34982	5.86724	6.22177	5.81633	4.74326	5.3735	5.25497	5.34656	5.10492	5.49367	5.20784	6.03304	5.2898	5.35606	4.97945	5.08994	4.56933	5.96189	5.78321	5.50004	5.84645	5.64333	5.38786	5.63612
HIST1H4H	4.36937	4.08853	4.65796	5.3473	4.85378	4.68793	4.37608	4.7612	4.1591	4.25423	4.67716	4.81153	5.21901	4.58373	4.85315	4.9785	4.5201	4.4824	4.65284	4.56342	4.43711	4.598	4.49103	4.35108	4.53913	4.4265	4.59346	4.50403	4.40459	4.59866	4.36331	4.47692	4.55646	4.43097	4.43635	4.44291	4.47335	4.4991	4.52154	4.41969	4.78436	4.42716	4.16066	4.58861	3.9837	4.51355	4.42027	4.32033	4.46748
FAM110C	7.29932	5.32539	5.39307	5.99087	6.56026	5.15327	6.0723	5.19848	6.33331	6.02814	5.53594	5.30696	5.2682	5.49116	6.84459	6.54054	6.25465	6.47526	6.1508	6.62316	6.11799	6.43818	6.11159	7.74546	7.95966	6.72272	6.23727	6.1667	6.07785	6.4646	5.34925	5.39344	5.73572	5.53466	6.46463	6.00415	5.28356	5.20902	6.00546	6.56527	5.8591	5.82938	8.03519	6.41463	8.63673	7.14715	7.16592	5.86323	9.27154
TMOD4	3.90781	3.79198	3.64429	3.89507	3.78976	3.86255	3.87524	3.71612	3.8878	3.62283	4.02542	3.66003	3.8495	3.79682	3.81999	3.90874	3.74207	3.78898	3.9261	3.87257	3.79787	3.82407	4.138	3.89268	3.66761	3.94303	4.0479	3.82068	3.70289	3.7186	3.9107	3.62808	3.5855	3.82087	3.81196	3.94074	4.2273	3.9209	4.00763	3.77296	3.93347	3.82824	4.29887	4.38181	3.82628	4.09443	4.35216	3.89398	3.89588
TM6SF1	7.08986	7.13132	7.05413	7.03815	6.99118	6.81849	6.77531	6.79986	7.18568	6.84439	7.00648	6.67663	6.8071	6.90882	8.09654	6.48482	7.29958	6.60166	6.47593	6.9188	6.55971	6.61279	7.03076	7.5239	7.7869	6.82862	7.19182	5.97225	5.4314	6.05911	6.105	6.56081	7.03517	6.8463	7.50238	6.51051	6.3379	6.44376	7.86058	7.13287	6.66866	6.45357	5.32942	6.18561	6.54947	6.47007	6.30045	6.44303	6.76445
YWHAZ	8.80664	8.92683	8.72813	8.66748	8.66308	8.69921	8.73781	8.84651	8.6536	8.51662	8.64631	8.63815	8.667	8.64379	8.68404	8.92164	8.84598	8.7006	8.45161	8.54313	8.60258	8.70498	8.70131	8.7601	8.96383	8.90286	8.71519	8.33897	7.68787	8.46659	8.2176	8.77974	8.6909	8.7778	8.80083	8.48887	8.73312	8.79208	8.9601	8.88646	8.13209	7.91548	7.88054	8.13812	8.66757	8.33062	8.21779	8.30132	8.21795
DTD1	5.93536	5.831	6.00126	6.00898	5.96644	5.92251	5.86976	5.9805	5.95042	5.88631	5.89422	5.97792	5.84291	5.9009	6.0791	5.9694	5.93636	5.84427	5.75678	5.76275	5.89207	5.73367	6.27163	5.96387	6.05707	6.06769	6.27637	5.91791	5.71567	6.21888	5.99534	5.93212	5.76603	5.93751	5.82062	5.74096	6.20303	5.93118	6.13738	6.00386	6.11956	6.07828	6.00693	5.78595	5.88632	5.92573	5.85165	5.7624	5.94399
UBE2Q2	9.20048	8.9061	8.84814	9.28981	8.98824	9.18355	9.03149	9.14671	8.79352	8.83215	9.00143	8.77166	8.91317	8.7735	9.01845	9.27006	8.9367	8.77323	8.99466	8.81653	8.8751	9.08223	9.4429	9.07325	9.22411	8.88031	9.3531	9.23952	7.46707	9.12669	8.71938	9.58048	8.59149	9.52688	8.66181	8.86552	8.75035	9.066	9.27719	9.33776	8.81495	8.38156	8.34629	8.56001	8.91908	8.85967	8.67507	8.57171	8.83985
STRIP2	5.42607	5.46336	5.94533	5.81982	5.60515	5.50733	5.96565	5.82616	6.03664	6.14013	5.82705	5.5364	5.50217	5.68492	6.02006	5.39629	5.66839	5.77554	6.10622	6.26201	5.27988	5.64103	5.50397	5.82166	5.41995	5.53227	6.41689	5.80439	5.40986	5.39035	4.85819	5.10114	5.6232	5.15717	5.83963	5.69378	5.27758	4.76245	5.45861	5.61389	5.41979	5.75404	5.57869	6.02856	5.54151	6.03618	5.61103	5.94013	5.63144
RAD17	6.98851	6.88742	6.95554	7.26138	7.11439	7.02084	6.95549	7.42774	6.94367	7.18753	7.00343	6.6011	7.07217	6.94624	7.28567	7.35795	7.11839	6.92054	6.97625	6.98662	6.60935	6.84273	7.15638	6.98531	7.16084	7.09942	7.33934	6.7993	6.44601	7.42458	6.60661	7.07187	7.09937	7.06086	7.08727	6.79566	7.01529	6.96381	7.2492	6.8249	6.82751	6.79641	6.33644	6.87594	6.70716	6.82087	6.77402	6.83531	6.73491
ST8SIA4	4.57159	4.42769	4.73351	4.31583	4.83137	4.4147	4.68173	4.45398	4.62308	4.39267	4.55996	4.07087	3.7162	3.72088	4.14264	4.17268	4.14523	4.18445	4.11101	4.03076	4.13296	4.06081	4.25215	4.23653	4.31834	4.19453	4.12012	4.17651	4.03487	4.22214	4.19524	4.12494	4.07601	4.0727	4.09571	4.01223	4.19395	4.03898	4.10971	4.16911	4.17743	4.14475	3.52783	3.79052	4.21404	4.38888	4.04662	3.65616	3.42327
PDE5A	4.9531	4.59147	4.85052	4.63147	4.62804	4.66568	4.99609	5.03329	4.75045	4.56705	4.89997	4.78439	4.74736	4.53109	4.62765	4.74041	4.75435	4.5156	4.7217	4.65212	4.74719	4.71549	4.702	4.84634	4.80967	4.56258	4.63237	4.74053	4.42849	4.70521	4.7489	4.68247	4.67598	4.83898	4.78305	4.65939	4.56264	4.72246	4.50072	4.65239	4.41904	4.42157	4.5	4.28281	4.71486	4.11053	4.54506	4.64839	4.4086
SPRED1	5.71911	5.58273	5.75478	5.22591	5.45053	5.17774	5.58986	5.61771	5.45286	5.42403	5.45225	5.29149	5.20323	4.80767	5.27445	5.3305	5.35172	5.20915	5.27814	5.19834	5.16448	5.2981	5.55457	5.52007	5.8475	5.49357	5.73179	5.33304	5.0594	5.23364	5.26419	5.36097	5.16833	5.3809	5.26564	5.05178	4.95041	5.09735	5.57064	5.51197	5.17892	4.95644	4.59329	4.93144	5.63586	5.50714	4.75379	4.82021	4.71935
ZNF271	6.20424	6.13273	6.1793	6.55405	6.09765	6.36771	6.15767	6.54965	6.13795	6.55931	6.13196	6.33788	6.45379	6.17045	6.38408	6.42019	6.2812	6.4966	6.5294	6.56694	5.71307	5.96652	6.12054	5.92933	6.17556	6.39701	6.47294	6.03618	5.94695	6.41998	5.81197	6.10635	6.10617	6.25428	5.9881	5.97804	6.15514	6.19571	6.57691	6.53487	6.25196	6.1572	5.73522	6.30803	5.82375	6.03414	6.04012	5.96604	5.92246
PPCDC	5.12925	4.85348	5.60511	5.35269	5.56921	5.57635	5.46125	5.47934	5.44203	5.36526	5.45439	5.34859	5.51394	5.93917	5.56917	5.83928	5.17013	5.3139	4.96607	5.43925	5.08657	5.21321	5.97542	5.51279	5.81863	5.38863	5.54128	5.80125	5.38787	5.51611	5.88626	6.20488	5.35897	5.68818	5.23787	5.42534	5.39574	5.28516	5.70271	5.16117	6.16385	5.88174	5.83466	5.61284	5.11692	5.47929	5.33259	4.73525	5.24021
TMEM176A	9.38818	8.62111	8.65656	8.40622	8.38548	7.47079	8.15552	7.77684	8.428	7.77882	8.43521	8.77842	7.95758	8.15779	8.22176	7.81495	7.58588	7.83726	9.28946	9.57485	7.69555	8.08492	8.80289	8.50842	8.69499	8.36885	9.58575	9.15313	7.1179	7.3152	8.08219	7.69636	8.66787	8.45924	8.07646	8.77217	9.13097	8.7976	8.87134	7.05514	9.28483	7.8352	9.45296	8.72492	10.0997	8.98556	8.71949	8.48121	8.94772
CACNA1D	3.96768	4.20254	3.96697	4.26086	4.16967	4.27325	4.10342	4.2567	4.25853	4.49911	4.12741	4.40851	4.50649	4.2846	4.04031	3.89383	4.14545	4.80621	4.12434	4.45948	4.09523	4.28012	4.20574	4.26796	3.97425	4.13713	3.98317	4.25411	4.21771	4.32434	4.08414	3.97015	4.15913	4.22167	4.17691	4.54497	4.11211	4.2365	3.93229	4.16275	4.50125	4.55027	4.5041	4.75949	4.02083	4.19805	4.41135	4.52131	4.34362
RBP1	6.14978	6.27017	5.90214	5.87971	5.89847	5.89801	6.06748	5.85915	6.07015	6.02697	5.83424	6.01625	6.05499	6.02439	5.72035	5.57668	6.14888	6.2624	6.06226	6.35935	6.04385	6.24609	6.06337	5.67192	6.56702	6.10538	6.04028	6.02103	5.80209	6.0369	5.85821	5.58168	5.86615	5.70587	6.53473	6.58287	6.06764	5.92442	5.91608	5.55494	6.36109	5.84535	6.56358	6.42166	6.47225	6.51554	6.34448	6.1559	6.06798
ALDH18A1	7.04595	6.88695	6.78002	6.89527	6.91739	6.75022	6.84196	6.89962	6.74681	6.57121	6.58401	6.76468	6.48792	6.67629	6.76272	6.7114	6.89705	6.89566	6.79389	6.69204	6.79218	6.76551	7.51745	7.1918	7.3235	6.88177	7.29318	6.56095	6.22214	6.74396	6.55114	6.80754	6.34189	6.72866	7.22278	6.65311	6.55225	6.71434	6.90729	6.94075	6.74221	6.46126	6.52413	6.41492	7.23276	6.79418	6.459	6.74359	6.66968
KRTAP4-5	4.07153	4.30045	4.05074	4.25208	4.18068	3.97129	4.02598	4.23312	4.05685	4.19362	4.28558	4.31513	4.26154	4.2026	4.19916	3.9786	4.2387	4.23117	4.20521	4.32684	4.15468	4.39101	4.21931	4.41214	4.07579	4.26452	4.20649	4.59756	4.28041	4.36543	4.15387	4.28638	4.3393	4.08898	4.20429	3.8817	4.27934	4.08267	4.15613	4.25214	4.4357	4.66658	4.44357	4.50709	4.23932	4.20745	4.72179	4.38717	4.40331
SCRN3	4.41676	4.34196	4.75765	4.76907	4.57809	4.71288	4.5449	4.83519	4.59988	4.80499	4.68014	4.69661	4.71897	4.31227	4.69753	4.60088	4.47048	4.4603	4.54384	4.55099	4.33131	4.56992	4.68154	4.46896	4.69638	4.50909	4.60878	4.33735	4.0865	4.59935	4.04119	4.41351	4.43079	4.32099	4.308	4.38319	4.39478	4.30766	4.52742	4.73305	4.70413	4.50068	3.80807	4.19297	4.22919	4.25933	4.17379	4.41883	4.3373
LOC100506563	3.93114	3.67796	3.85862	3.9118	3.77219	3.67533	3.59903	3.44105	3.738	3.85132	3.75365	4.05334	3.76447	3.6517	3.89266	3.96693	3.95564	3.96632	3.72452	3.91784	3.88225	4.03128	3.91704	3.81883	3.7039	3.94099	4.14258	4.17021	3.95949	3.94696	4.00168	3.69506	3.87678	3.77836	3.8986	4.0831	4.0946	3.99104	3.81486	3.98994	3.89912	4.0778	4.52834	4.31784	4.20267	4.07862	4.11351	4.18962	4.11729
SLAIN2	6.29781	6.1558	6.10786	5.93316	5.89098	6.01339	5.93223	6.02594	5.9423	6.03657	6.07944	6.24179	5.99256	5.74518	6.29478	6.04837	6.255	5.98412	6.09038	5.97193	5.79304	5.91255	5.6473	5.64609	5.87775	5.90216	5.86238	5.93737	5.75526	5.67578	5.79138	6.2371	6.20068	6.20029	5.97058	5.86162	6.00095	5.94195	5.92148	5.8038	5.48305	5.58399	4.8297	5.35111	5.92067	5.6537	5.4654	5.78078	5.79548
LOC100129476	4.07083	4.00715	3.89984	3.85319	4.03037	3.9651	4.02246	3.79062	3.85983	4.07669	4.30884	4.09028	4.03592	4.00224	4.01813	3.86478	3.84464	3.644	3.95844	3.87	4.03436	3.95336	3.82237	3.88068	4.01813	4.09298	3.9636	3.84028	3.78383	3.85993	4.02684	3.72627	4.01596	4.07955	4.02105	3.99322	4.07247	3.9497	3.84885	4.2241	3.99091	4.12756	4.26627	4.04338	4.03986	4.1866	4.02784	3.99342	4.1616
PTPN11	6.00092	6.02129	5.87888	5.76251	5.7574	5.83381	5.81084	5.81998	5.77762	5.71752	5.97421	5.88582	5.9924	5.79383	5.91745	5.83612	5.98675	5.8286	5.57726	5.5456	5.60892	5.64213	5.7174	5.84121	5.76349	5.57787	5.64406	5.82021	5.74343	6.11335	5.87483	6.23154	6.39807	6.30584	5.89859	5.69668	5.64205	5.70411	5.61925	5.71253	5.31657	5.58693	4.88924	5.28661	5.83521	5.55857	5.5258	5.67512	5.64315
KRT5	4.59653	4.44332	4.27384	4.07057	4.19738	4.40583	4.8127	4.50145	4.52399	4.35609	4.48936	4.0935	4.40221	4.66508	4.50495	4.6101	4.5318	4.44948	4.54803	4.45656	4.41608	4.41186	4.55543	4.47836	4.62955	4.44013	4.69263	4.71567	4.80562	4.52378	4.61524	4.6142	4.43709	4.74281	4.98315	4.60465	4.68562	4.53764	4.47928	4.66948	4.40796	4.73594	5.44837	4.3942	6.20426	4.56841	4.89041	4.51804	5.52458
EPM2A	6.24861	6.28807	6.30257	6.58607	6.26184	6.53892	6.22604	6.32338	6.09322	6.23253	6.22973	6.44012	6.43856	6.16955	6.23166	6.48919	6.37034	6.36257	6.42764	6.24517	6.21287	6.44233	6.52963	6.43195	6.15434	6.15916	6.62187	6.40122	5.65503	6.56099	6.08638	6.44501	6.25129	6.24225	6.01412	6.20021	6.21937	6.09572	6.10424	6.31248	6.24656	6.83414	5.80972	6.24923	5.96882	6.12584	6.24183	6.31679	6.09244
SLC8A1	6.18758	6.24063	6.6873	6.53076	6.23007	6.46268	6.42503	6.90105	6.38703	6.87228	6.53956	6.6164	6.85643	6.0571	6.42466	6.34052	6.93124	6.93227	6.11178	6.176	5.8941	6.26773	5.87539	6.03271	6.0997	6.6378	5.94944	6.51729	6.32464	6.45161	6.66827	7.12967	6.79555	6.59581	6.00418	6.46506	6.62932	6.79883	5.94191	6.10766	5.6367	5.89829	5.14726	5.72488	5.71139	5.80445	5.60354	5.96985	5.93799
ELMOD1	5.23436	5.41892	4.51439	5.3385	5.20767	5.56248	5.31939	5.53545	5.02127	5.42405	4.96069	5.34914	5.41225	4.76804	5.22156	5.58411	5.40164	5.43056	5.36456	5.59767	5.14252	5.46762	4.98213	4.89714	5.12993	5.41135	5.30197	5.17979	4.92278	5.98969	4.55981	5.02042	4.83763	5.13687	5.38954	5.36246	4.95217	5.43029	4.99151	5.68772	5.34394	5.34821	5.38878	5.60865	5.10654	5.52685	5.5863	5.73404	5.44807
CT83	3.08728	3.31292	3.00921	3.02408	3.24005	3.3434	2.97875	3.04507	3.30279	3.2417	3.19908	3.39603	3.16885	3.07327	3.21156	3.34946	3.22497	3.1768	3.20566	3.20303	3.20187	2.87486	3.23921	3.24905	3.2215	3.29263	3.08987	3.36755	3.30991	3.26513	3.34448	3.39042	3.13943	3.25645	3.23003	3.25958	3.47073	3.19764	3.17368	3.20379	3.2411	3.3903	3.42228	3.46482	3.37266	3.279	3.55324	3.38989	3.29942
SNORA37	3.05693	3.06253	2.83324	2.88626	3.2814	3.11188	2.93965	2.90243	3.13622	3.09585	2.78278	2.88382	2.92116	2.92933	3.03576	2.67104	2.94327	3.19627	2.97298	3.19445	3.06477	3.03243	2.91754	2.81407	2.85134	3.02944	2.9648	3.13153	3.45611	3.27054	3.13803	3.33616	3.09221	3.08449	3.06141	3.05166	2.96721	2.96656	3.05878	2.94504	3.08903	3.35292	3.56224	3.35112	3.20642	3.07436	3.35309	3.1868	3.15988
PAQR4	5.62343	5.66073	5.73655	5.59801	5.65333	5.76461	5.67344	5.53682	5.51306	5.60886	5.79149	5.76634	5.64382	5.7004	5.29829	5.76959	6.15761	5.74134	5.53758	5.01439	5.49373	5.78909	6.34009	5.89049	5.86155	5.63257	5.83339	4.8127	5.65686	5.92601	6.32259	6.3907	5.9531	5.72152	6.30668	5.79934	5.67382	5.55406	5.67857	5.50232	6.06425	6.24167	5.66747	5.5807	5.37351	5.71466	5.76807	5.77587	5.66898
RPL23	8.74481	8.64231	8.96411	9.09512	8.92921	8.88269	9.06418	9.02504	8.88446	8.86903	8.8857	8.58777	8.86798	8.8584	8.83417	9.19366	8.56096	8.64585	8.5954	8.90303	8.62556	8.55214	9.03787	8.55017	8.91741	9.07692	9.2225	9.00095	8.16684	8.39439	8.74955	9.0625	8.59445	8.59624	8.51193	8.5931	8.74871	8.63324	9.18814	9.21926	9.04925	8.44124	8.69634	8.58008	7.94258	8.21645	8.72555	8.48366	8.18703
SLC30A5	6.24721	6.27998	6.07851	6.14472	6.10763	6.22655	6.19589	6.26572	6.04208	6.15084	6.04185	5.92811	6.18788	6.06103	6.27306	6.13012	6.28398	6.11935	6.13152	5.92506	5.84002	6.00724	6.11361	6.08733	6.13826	6.11506	6.27342	5.89153	5.61497	6.13306	5.41817	6.1144	5.78807	5.95863	5.88887	5.8055	5.7332	5.69895	6.39932	6.65016	6.07747	5.72019	5.00877	5.50942	6.02015	5.97042	5.54081	5.84289	5.7035
RGS18	5.74724	5.4227	5.58402	5.29049	5.5034	5.41027	4.90967	4.98306	5.16475	4.97956	4.95942	4.68035	5.10957	5.18121	4.72697	4.71671	4.65924	4.74588	4.68338	4.81069	4.76094	4.67201	4.83011	4.70854	5.01875	4.81744	4.83324	4.80528	4.83237	4.28162	4.77478	4.89265	4.62941	4.70027	4.69969	4.70447	4.78484	4.81623	4.60847	4.6801	4.90265	4.7884	3.37132	4.76395	4.43129	5.00866	4.26318	4.03663	3.78405
GFM2	6.09607	6.30043	6.43069	6.6133	6.20492	6.30201	6.27747	6.66072	6.17563	6.57279	6.31646	6.03788	6.51909	5.84769	6.20166	6.39283	6.12707	5.92429	6.26334	6.14768	5.91457	6.04416	6.15557	6.1132	6.06228	6.09835	6.28822	5.99247	5.61754	6.29106	5.64813	6.0212	5.79998	5.80992	5.94663	6.01752	6.14449	6.16045	6.27821	6.26464	6.17727	6.15638	4.94122	5.75052	5.50884	5.84482	5.7263	6.09125	5.75664
GRK5	6.7166	6.81695	6.47729	6.67149	6.30167	6.5683	6.40977	6.4923	6.34989	6.56695	6.56243	7.01497	6.89704	6.40248	6.2813	6.55239	6.51778	6.89592	6.21795	6.55046	6.50461	6.60836	6.63192	6.38886	6.31525	6.52885	6.43943	6.65319	6.37997	6.67917	7.01132	6.97002	6.80664	6.8369	6.43806	6.76541	6.86617	6.94685	6.32193	6.37506	6.78601	6.88234	6.37644	6.62043	6.28547	6.38962	6.53577	6.69602	6.26544
RAP2A	5.54369	5.37348	5.5308	5.33394	5.38698	5.28852	5.35713	5.35807	5.31696	5.29958	5.36472	5.28983	5.40694	5.24287	5.31218	5.36902	5.37106	5.37374	5.30845	5.22386	5.43064	5.36803	5.42967	5.26457	5.21403	5.20051	5.27457	5.2629	5.12639	5.18903	5.48623	5.45482	5.56589	5.3766	5.44022	5.36798	5.50323	5.53233	5.36809	5.45785	5.11323	4.89273	4.96726	5.0339	5.32641	5.11786	5.25003	5.25386	5.35252
IL13RA1	6.38169	6.25403	6.24799	5.98396	5.91232	5.79947	5.73795	5.5744	5.69834	5.38194	5.91507	5.82034	5.7937	5.64037	5.73988	5.64181	6.09324	6.04506	5.64901	5.89133	5.76987	5.74168	6.16847	5.74835	6.38222	5.94346	5.926	5.6895	5.36532	5.65472	6.1237	6.07549	5.98918	5.94966	6.11008	5.82267	5.75819	5.64106	5.90587	5.83769	5.68509	5.28186	5.29522	5.60065	6.02238	5.81261	5.58245	5.65444	5.35359
SLC1A3	5.75068	5.60756	5.96326	5.36123	5.55998	4.9964	5.55883	5.03595	5.83812	5.14627	5.61834	5.22055	5.87857	5.99731	5.82294	5.3364	5.53594	5.40368	5.47953	5.6125	5.1646	5.02015	5.3018	5.47049	5.06338	4.87675	6.00509	5.56729	5.59643	4.73758	5.01325	4.76125	5.36476	4.8935	5.67713	5.89339	5.50216	5.03632	6.13126	5.75046	5.71649	5.67003	5.40729	5.4345	5.3447	6.18024	4.97249	5.23339	5.96484
CDC5L	6.2146	6.16994	6.29089	6.25862	6.28752	6.33986	6.25789	6.25416	6.32042	6.41471	6.34144	6.16014	6.41863	6.1435	6.2161	6.17886	6.33599	5.98266	6.17097	6.20697	6.31947	6.5594	5.79764	5.96718	6.10475	6.20107	6.17709	6.31489	6.20639	6.22403	6.12925	6.41658	6.29339	6.52293	6.17894	6.10477	6.31197	6.3903	6.15721	6.04936	5.8337	5.89647	5.44625	5.90869	5.98013	6.00617	5.90277	5.95427	6.06905
FKBP1A	7.64514	7.71137	7.57371	7.07687	7.2652	7.28393	7.3721	7.33527	7.24975	7.07266	7.44601	7.37582	7.24002	7.07692	7.32772	7.59712	7.18058	7.03816	7.20456	7.13274	7.26608	7.1619	7.5974	7.57705	7.39011	7.35957	7.69858	7.25874	6.88792	7.24932	7.29361	7.36547	7.3045	7.25823	7.2526	7.3878	7.44811	7.35858	7.78419	7.74198	7.59937	7.12294	6.8499	6.9026	7.29492	7.06998	7.44413	7.34945	7.0341
EPB41L4B	4.51476	4.56047	4.73637	4.56059	4.91472	4.56464	4.73475	4.61226	5.02237	4.61029	4.64438	4.93539	4.73782	5.46426	5.00459	4.93439	4.58764	4.7349	4.76294	4.82107	4.74433	4.97743	4.66283	4.61668	4.80454	4.74779	4.60169	4.60361	4.83162	4.89189	4.64889	4.43361	4.72441	4.54455	4.68507	4.69116	4.62022	4.68616	5.1144	4.86603	4.9303	4.92717	5.00525	4.98728	5.01877	5.22327	4.74083	4.54594	4.79777
TMEM9B	7.45964	7.60277	7.43141	7.59069	7.443	7.5696	7.56213	7.76966	7.44865	7.45476	7.41082	7.19346	7.62465	7.18928	7.58427	7.64647	8.01331	7.51203	7.11573	7.04829	7.16894	7.4935	7.40327	7.45344	7.8291	7.5238	7.78247	7.17788	6.49668	7.39178	6.78502	7.57522	7.48608	7.09217	7.33265	7.52943	7.43801	7.34031	7.81636	7.4657	6.99614	7.01273	6.05084	6.86015	7.38524	7.48713	6.66457	7.06232	7.06673
HIVEP2	5.47453	5.38813	5.22649	5.29285	5.21563	5.11123	5.28999	4.95493	5.15151	5.28783	5.35473	5.3666	5.10078	5.2639	5.266	5.27859	5.36953	5.22411	5.63326	5.50951	5.10986	5.17306	5.4827	5.32277	5.27953	5.21389	5.24139	5.19976	4.90265	5.25336	5.0164	5.22998	5.11805	5.12533	5.44407	5.42346	5.16524	5.29798	5.04033	4.92681	5.5573	5.24557	5.51321	5.39483	5.47239	5.4498	5.34447	5.43847	5.38687
ACP1	6.54005	6.76665	6.67626	6.98644	6.67709	6.8196	6.67888	6.7936	6.69274	6.7414	6.66358	6.41145	6.80067	6.52158	6.78051	6.82577	6.97021	6.79344	6.75829	6.79017	6.64752	6.91194	6.79203	6.58846	6.76493	6.86446	6.95306	6.55631	5.99025	6.56328	6.04904	6.3865	6.56957	6.48813	6.49978	6.51315	6.58987	6.62865	6.78476	6.71565	6.79766	6.61451	6.21592	6.50343	6.2782	6.48561	6.44368	6.57259	6.41865
MCF2	3.85159	3.8047	3.91989	3.92681	4.24906	3.97879	4.05512	3.72708	3.88307	4.21301	3.869	3.76814	3.667	3.73365	3.64486	3.59901	4.08508	3.9689	3.95579	3.64005	3.76374	3.54633	3.85711	4.27455	3.88205	4.00887	4.02548	3.66887	4.28873	3.95766	3.75428	4.52082	3.91164	3.77307	3.63078	3.43391	3.81269	4.47078	3.93622	3.7315	4.8248	4.10766	3.98762	3.92013	3.63694	3.95365	3.52682	3.38719	3.78319
ANGPTL7	5.04149	4.86406	4.65973	5.31826	4.09007	4.1829	4.94569	5.36046	5.25622	5.69266	4.49636	5.13867	5.25184	4.449	4.77515	4.70097	4.65211	5.03301	5.00762	5.36701	5.04822	5.06193	4.82677	5.17489	4.99572	5.07783	5.45949	4.58635	4.87451	5.36737	4.6137	4.62432	4.81902	4.98681	4.93797	5.08296	4.82066	4.98178	4.99579	5.1179	5.36729	4.80631	5.43192	5.90601	5.26508	6.34805	5.12074	4.48289	5.18322
LOC100505478	5.22367	5.68156	5.44494	5.6989	5.30341	5.62592	5.08818	5.35248	5.44721	5.35788	5.40091	5.38939	5.59753	5.39996	5.80353	5.659	5.67517	5.28606	5.81693	5.58426	5.86492	5.74448	5.47148	5.46458	5.65898	5.51999	5.56647	6.13257	6.02557	5.89369	5.944	5.50201	5.66385	5.61405	5.60908	5.71301	5.79071	5.78257	5.33934	5.59283	5.51913	6.04047	6.59306	6.39954	5.42826	5.69115	6.11054	6.43205	5.86618
CDK8	6.0083	6.08122	5.54126	5.78663	5.66395	5.98455	5.70923	6.37734	5.81922	5.44964	5.25218	5.54834	5.61197	5.44799	5.61431	5.57487	5.72505	5.94389	5.55258	5.40477	5.59242	5.50102	5.9607	5.92217	6.00546	5.64079	6.00439	5.5641	5.05608	5.45608	5.43161	5.74494	5.56423	5.49636	5.70341	5.37598	5.38112	5.46162	5.50661	5.697	5.70158	5.45358	4.7077	5.14175	6.04194	5.39294	5.45213	5.6594	5.43883
GPR160	5.57837	5.02924	5.94169	5.49011	5.99746	5.79298	5.26001	4.82312	5.54664	5.13808	5.27635	4.38137	4.41475	4.9989	4.44197	4.63722	4.96201	4.92735	4.92463	4.82569	4.82569	4.55469	4.87391	4.97507	4.95129	4.9261	4.6795	4.62742	4.6666	4.69511	4.93189	4.87677	4.76267	4.64709	4.86768	4.75066	5.07048	4.83952	4.9966	4.93072	5.00923	4.92937	3.33658	3.82366	4.43706	4.39318	4.87974	3.8066	4.14873
NOP58	9.48478	9.18687	9.22917	9.67932	9.47976	9.43298	9.29777	9.29323	9.39043	9.73182	9.23414	8.72185	9.1588	9.07672	9.54929	9.4001	9.45613	9.53354	9.2849	9.57609	9.3432	9.36356	8.94547	9.32877	9.29938	9.36492	9.3941	9.56197	9.24595	9.55749	8.96408	9.06624	8.84206	9.13144	9.15111	8.96402	9.06349	9.14693	9.76962	9.88515	9.33461	9.30017	9.90795	9.52831	9.43987	9.61341	9.35853	9.44898	9.49019
GEMIN4	5.92098	5.78898	6.01414	5.99012	5.90978	5.86082	5.96913	5.9827	5.91257	6.03993	5.62878	5.98817	5.86896	6.06016	5.59546	5.80948	5.51921	5.8454	5.99354	6.12623	5.75133	5.80618	6.17023	5.66058	5.78275	5.95556	6.40061	6.45978	5.56841	5.19443	6.0139	5.83264	5.68262	5.82746	5.73032	6.12534	5.72971	5.79988	5.82729	5.47399	6.07798	6.12788	6.25094	6.24565	6.03191	6.27488	6.01266	6.14448	5.79629
MAPKAPK5	6.2537	6.34922	6.35384	6.45699	6.3641	6.47065	6.28594	6.60781	6.33589	6.45736	6.32484	6.31166	6.29585	6.29844	6.88319	6.71297	6.55344	6.1845	6.99483	6.19994	5.75177	5.81282	7.02321	6.57556	6.08357	6.46494	7.08765	6.58859	5.53898	5.84783	5.89312	6.4542	6.2963	6.46217	5.98805	6.27547	6.73201	6.86102	6.49664	6.40558	6.36004	6.04776	5.69623	6.00749	6.01409	6.14857	6.19279	6.24348	6.06607
SLC15A2	4.06182	3.98093	3.86606	4.22953	3.8516	3.66454	3.75828	3.92576	3.83316	3.93699	3.82989	3.93925	4.6583	4.14385	3.84402	3.78196	3.93456	3.85842	3.91254	4.27882	3.8607	4.06147	4.00881	3.90551	4.02368	4.00002	3.8093	3.87363	3.91353	3.87638	3.88123	3.96119	3.88927	3.85279	4.0058	4.06054	3.86508	3.83028	3.74759	3.94259	4.51877	3.99772	4.22012	4.67419	3.98935	4.14048	3.88048	4.3163	4.07037
CWH43	3.33501	3.53655	3.23395	3.30623	3.38055	3.35266	3.34959	3.46015	3.50963	3.43545	3.50847	3.43037	3.34852	3.42127	3.29802	3.4516	3.5193	3.44189	3.42132	3.33554	3.50344	3.3862	3.48378	3.21075	3.33343	3.37221	3.46801	3.55823	3.67473	3.64172	3.47539	3.43394	3.41168	3.46572	3.24061	3.29169	3.52584	3.40252	3.36202	3.35944	3.42991	3.52423	3.68122	3.584	3.51271	3.58062	3.60877	3.70742	3.66137
CTDSPL2	5.58439	5.47031	5.72481	5.35232	5.43734	5.3149	5.63721	6.03795	5.60301	5.70257	5.33603	5.20294	5.44668	5.08076	5.21945	5.45555	5.10522	5.18098	5.10952	5.14901	5.03145	5.11581	5.47575	5.16612	5.35573	5.25658	5.49941	5.47509	4.83651	5.06871	4.97297	5.14548	5.13721	5.3129	5.31189	5.1459	5.17151	5.16132	5.36989	5.37395	5.22634	5.11129	4.25162	4.58817	5.23918	5.18974	4.69237	4.6826	4.838
ADAM10	6.85143	6.67719	6.69824	6.73252	6.57893	6.61745	6.62573	6.923	6.39775	6.63995	6.72487	6.63262	6.81271	6.23404	6.61404	6.82374	6.67333	6.52385	6.30768	6.4391	6.11906	6.23017	6.80202	6.48571	6.48652	6.45217	6.46135	6.31154	5.62072	6.49988	6.01129	6.66811	6.46349	6.28749	6.27463	6.19066	6.19001	6.28659	6.77457	6.91762	6.60569	5.99344	5.27537	5.69148	6.60577	6.51281	5.58385	5.63018	6.28168
CCR2	4.8792	4.57246	5.6341	5.03222	5.2395	4.13819	4.66582	4.56462	4.78945	4.47707	5.19948	4.8745	3.7731	4.14862	4.27931	4.4156	4.3982	4.5059	4.31006	4.64624	4.43143	4.46842	4.42772	4.45511	4.85319	4.53989	4.53307	4.34195	4.65503	4.61713	4.44403	4.45835	4.38414	4.41636	4.52226	4.40873	4.46558	4.56851	4.37347	4.30804	4.36103	4.37884	4.16131	4.00156	4.3955	4.23439	4.5512	4.28243	3.97394
LOC102724257	3.57186	3.8469	3.50842	3.66435	3.84123	3.83283	3.56877	3.71661	3.7682	3.87251	3.64745	3.94088	3.82347	3.81851	3.69789	3.71576	3.93163	3.99458	3.56709	3.63763	3.91308	3.96084	3.78757	3.61348	3.75343	3.83761	3.67919	3.75309	4.20141	3.97772	3.74165	3.66542	3.83869	3.74053	3.89348	3.77649	3.91852	3.86234	3.60942	3.76283	3.93603	4.03282	4.06086	3.94037	4.12117	3.91784	3.9923	4.02924	3.8081
LSM3	7.22454	7.22529	7.4314	7.55451	7.49571	7.71379	7.6988	7.85927	7.59347	7.49007	7.41067	7.13774	7.49282	7.47952	7.66234	7.48723	7.6883	7.77253	7.97849	7.80657	7.48128	7.5371	7.67673	7.26477	7.50324	7.64506	7.7725	7.19002	6.66511	7.49477	6.9798	7.30668	7.41695	7.40391	7.12752	7.16033	7.45388	7.64532	7.70546	7.55317	7.51637	7.56253	7.48071	7.33258	6.88803	7.22105	7.32919	7.18052	7.41489
SGPL1	5.50565	5.37852	5.7051	5.41206	5.51367	5.26347	5.35194	5.34018	5.67464	5.44995	5.37453	5.31481	5.30722	5.87098	5.69951	5.69598	5.47004	5.64594	5.53136	5.49366	5.24572	5.35187	5.61142	5.62866	5.70218	5.38283	5.77912	5.36753	5.29871	5.11076	5.30174	5.3662	5.2795	5.29512	5.41963	5.14715	5.45492	5.57083	5.99408	6.04951	5.62113	5.41466	5.41105	5.07218	5.7272	5.43553	5.2334	5.2465	5.20791
CCDC132	4.67279	4.56163	4.73285	4.68706	4.55633	4.6528	4.56101	4.69397	4.65322	4.60568	4.56552	4.33359	4.51712	4.47448	4.55271	4.63867	4.50953	4.46607	4.45011	4.57972	4.28577	4.46619	4.62751	4.43195	4.65364	4.6528	4.65641	4.59703	4.27084	4.60825	4.42598	4.41211	4.41493	4.53253	4.51141	4.47374	4.43231	4.47836	4.54072	4.51446	4.54536	4.52165	4.27775	4.33085	4.30341	4.45445	4.38423	4.42042	4.38507
TLR8	5.07525	4.9159	4.94284	4.92284	5.08655	4.80588	4.54861	4.25549	4.65216	4.52611	4.93718	4.73075	4.64986	4.4362	4.51804	4.50894	4.54725	4.59105	4.47164	4.60235	4.62134	4.6084	4.67145	4.56934	4.69251	4.65545	4.6719	4.59048	4.54082	4.6516	4.67462	4.61792	4.53697	4.71359	4.55489	4.53042	4.48427	4.58861	4.5722	4.59871	4.54464	4.65395	4.32799	4.74574	4.28662	4.78157	4.43985	4.13115	4.31218
SPR	8.22943	8.37827	8.17218	8.49562	8.37577	8.37313	8.09619	8.11229	8.14417	8.43497	8.29374	8.63531	8.47993	8.3804	8.34962	8.72677	8.51484	8.56904	8.15725	8.4454	8.37673	8.54327	8.8157	8.39285	8.75495	9.28435	8.26938	8.06179	8.64508	8.43215	7.92623	8.52665	8.37372	8.35958	8.36329	8.74492	8.34962	8.68715	8.66424	8.68485	9.09231	8.69547	8.7541	8.56496	8.13566	8.42297	8.59003	8.49173	8.33754
NCF2	6.26034	5.57919	6.46419	5.71883	6.30089	5.58424	5.77569	4.64817	6.08558	5.18738	6.39481	5.77714	4.83323	5.82531	5.51667	5.37387	5.61462	5.64022	5.56097	5.4648	5.17443	5.29385	5.71471	5.70983	6.35817	5.4937	5.84843	5.35481	5.34302	5.19541	5.39837	5.50724	5.88964	5.40214	5.83084	5.32174	5.55296	5.47417	5.32399	5.29779	5.42001	5.14112	5.12103	4.78094	5.25603	5.68717	5.45501	4.33738	4.60431
ZNF501	4.42115	4.28936	4.31182	3.94445	4.26787	4.1122	4.26295	4.33663	4.19938	4.07405	4.27203	4.34167	4.31182	4.38123	4.11283	4.08964	4.14127	4.15387	4.06593	4.45643	4.03175	3.98097	4.22756	4.13076	4.13654	3.99739	4.44082	4.56042	3.64601	4.35248	4.39798	4.26847	4.06779	4.36417	4.07433	4.17959	4.1212	4.07191	4.20638	4.17148	4.16128	3.74289	3.68027	4.00408	4.06525	4.1946	4.02563	4.14541	4.22642
C20orf203	4.72103	4.87474	4.66523	4.77159	4.67106	4.74611	4.41016	4.47639	4.53127	4.59899	4.76384	4.71545	4.85036	4.90286	4.56724	4.74467	4.87613	4.69309	4.89422	4.7764	4.84356	4.71772	4.75261	4.85262	4.83151	4.95617	4.85159	4.98919	5.20839	4.90612	4.87319	4.74981	4.7183	4.87411	4.73437	4.8732	4.93756	4.69792	4.70426	4.75077	5.02547	4.9967	5.39831	5.06664	4.92674	4.7391	5.12957	5.24179	4.96085
RDX	5.982	6.14643	6.22313	5.90534	5.78338	5.98071	6.00381	6.52309	5.83361	6.05476	5.9495	5.97266	6.14628	5.41685	5.79244	5.88378	5.76031	5.91251	5.66881	5.75233	5.62512	6.08668	5.82381	5.67291	5.84683	5.85254	5.74412	5.52609	5.11365	5.85674	5.69419	5.85747	5.92425	5.91914	5.85838	5.8687	5.78068	5.87994	5.81301	5.78256	5.72982	5.49267	4.47137	5.30435	5.86348	5.60337	5.27269	5.72568	5.24355
CCDC102B	5.48459	5.04017	5.40927	5.70529	5.27985	5.19431	5.84956	6.49325	5.24512	5.98959	5.12854	4.74012	5.25832	5.1424	4.88612	5.23823	4.97214	5.19158	5.19679	5.13111	5.09644	5.28148	5.32008	5.23006	5.83939	5.24055	4.9581	5.34117	5.33914	5.31706	5.2085	5.8105	4.93217	5.70253	6.05015	5.4043	5.10022	5.25682	4.78881	5.12618	5.05528	5.04875	3.83314	4.92771	5.62859	5.80456	4.31411	4.13321	3.93585
MZT2A	9.22664	9.13561	9.51048	9.45876	9.21325	9.08464	9.39847	9.17178	9.25947	9.36069	9.29029	9.11051	9.306	9.41142	8.90251	9.14118	9.19644	9.31597	8.85381	9.96301	8.88025	9.2322	9.01689	8.61589	8.88999	9.25296	9.32472	9.67304	8.77476	8.78096	9.17681	8.80391	8.52893	8.78826	9.09157	9.62254	9.61966	9.19233	8.74821	8.1365	9.71939	8.90992	9.66912	9.69506	9.11716	9.49924	9.29883	9.10264	9.05608
HIF1AN	6.59422	6.56919	6.61149	6.74829	6.53153	6.61843	6.58799	6.64888	6.55771	6.65285	6.56218	6.78032	6.62597	6.68808	7.07225	7.17925	6.90667	6.73587	6.72447	6.76641	6.48268	6.47306	6.99294	6.82861	6.66091	6.59031	6.80118	6.58456	6.13209	6.66065	6.52808	6.75781	6.69566	6.37939	6.5294	6.36086	6.70655	6.49646	6.97382	6.60833	6.77912	6.61519	6.65923	6.66558	6.51294	6.58938	6.46975	6.4963	6.52031
SNRNP40	6.61158	6.82197	6.76756	6.40159	6.73646	6.72861	6.88969	6.70049	6.59248	6.69467	6.75457	6.4464	6.9496	6.8332	6.28555	6.65268	6.38383	6.35114	6.60374	6.84904	6.36279	6.52945	6.91329	6.35541	6.78181	7.01732	7.18993	7.05194	5.43018	6.23456	6.29941	6.45582	6.47346	6.15511	6.20321	6.46913	7.00148	6.73135	7.06754	6.69585	7.10008	6.8879	6.29441	6.44812	6.01944	6.22244	6.1752	6.33802	5.99377
CANX	7.90908	7.89971	7.92903	7.89586	7.79103	7.73885	7.71291	7.88947	7.68472	7.76495	7.85189	7.70563	7.91699	7.69237	7.77256	7.96097	7.96368	8.03997	7.69223	7.83171	7.37053	7.8053	7.72367	7.62585	8.05771	7.8103	7.89066	7.59055	6.91438	7.63968	7.36152	7.82362	7.75721	7.82425	7.6987	7.55349	7.65583	7.83324	8.01942	8.11741	7.4205	7.37554	7.04282	7.22923	7.9205	7.80548	7.21981	7.36045	7.62514
RP11-544D21.2	2.81268	2.75299	2.79581	2.89361	2.77969	2.88313	2.51949	2.9178	2.79488	2.99409	2.71668	2.84465	3.00267	2.93911	2.96712	3.01261	2.99628	2.94879	3.01535	3.01442	2.96816	2.94759	3.03869	2.8246	3.02727	2.94276	2.88713	3.04202	2.81277	3.1046	2.95269	2.97758	2.77734	3.08829	2.71475	2.83023	2.96717	2.99781	2.91627	2.91073	3.07053	2.96662	3.4412	3.37981	3.07662	2.57193	3.06226	3.32807	2.98468
LOC101927340	4.06547	4.09098	3.92257	4.08094	4.19174	4.18157	4.10218	4.07012	4.36042	4.226	4.04868	4.01553	4.27259	4.16532	4.04083	4.13006	4.34751	4.47515	4.30178	4.13104	4.2519	4.25604	4.0691	4.06288	4.17164	4.05813	4.17602	4.04065	3.85032	4.36996	4.22383	4.1509	4.33394	4.3318	4.06823	4.36613	4.46603	4.30147	3.94041	3.90871	4.24	4.24	4.43569	4.23484	4.04515	4.40903	4.48488	4.58639	4.5288
C15orf41	4.66986	4.54912	4.82802	4.83925	4.77531	4.82922	4.54031	4.59197	4.57877	4.57346	4.9409	4.74849	4.77058	4.60211	4.67316	4.71482	4.66395	4.48244	4.62345	4.61046	4.54307	4.51432	4.47089	4.78012	4.62138	4.56739	4.65426	5.00138	4.72563	4.71136	4.6206	4.66949	4.60763	4.53302	4.46853	4.30055	4.4314	4.43307	4.64189	4.82176	4.43527	4.71028	4.1785	4.32064	4.57013	4.41651	4.446	4.51908	4.61281
PLCL2	6.25902	6.26357	6.61361	6.71346	6.54546	6.48027	6.61754	6.6407	6.63783	6.97441	6.62585	6.58751	6.6595	6.54384	6.79776	7.1296	6.73958	6.81805	6.51858	6.75914	6.18343	6.38103	6.53973	6.27804	6.69511	7.11259	6.62491	6.4433	6.14811	6.43255	5.73062	6.29061	6.43046	6.12645	6.13034	6.29265	6.67339	6.77903	6.56912	6.44963	7.02085	6.74525	6.22345	6.39084	5.69843	6.13642	6.37065	6.34519	6.17291
RP11-403N16.3	2.87793	3.09535	2.89469	3.0079	2.99906	3.35558	3.1879	3.13363	3.20466	3.10783	3.28732	3.29249	3.02119	3.24112	3.21459	3.16495	3.30331	3.23704	3.26845	3.244	3.23978	3.45588	3.42952	3.25892	3.21883	3.2836	3.15923	3.27662	3.3653	3.14754	3.30863	3.10208	3.38553	3.09697	3.12106	3.14993	3.32095	3.26845	3.18928	3.30603	3.23558	3.32924	3.95105	3.29206	3.4226	3.26635	3.62444	3.38709	3.30228
LOC647323	3.30624	3.48355	3.35796	3.42127	3.23093	3.65483	3.4254	3.52155	3.32231	3.1076	3.37692	3.85582	3.7283	3.62248	3.60166	3.49125	3.66104	3.45157	3.58023	3.64131	3.56756	3.50946	3.50712	3.48558	3.48988	3.67342	3.45037	3.46587	3.71506	3.4384	3.60094	3.63767	3.52801	3.38645	3.63253	3.57515	3.7181	3.55147	3.4609	3.617	3.58023	3.70447	4.00509	3.53995	3.48391	3.43097	3.66598	4.08805	3.94314
SDR42E1	3.8523	3.67569	3.72265	3.77717	3.61348	3.76236	3.55701	3.51015	3.74976	3.59789	3.48597	3.86555	3.5301	3.58158	3.72208	3.4865	3.60867	3.72959	3.7185	3.50791	3.95733	3.81788	3.75251	3.51337	3.69392	3.87531	3.63289	3.66546	3.69859	3.76447	3.76326	3.74421	3.65102	3.64532	3.72308	3.90031	3.54462	3.83865	3.72547	3.9667	3.87682	3.78536	4.44966	3.87677	4.37368	3.68536	4.02174	3.8352	3.7017
ZNF649	5.0531	5.10059	5.08754	4.92686	4.96899	4.96622	5.08308	5.3483	4.88345	5.21517	4.75822	4.99436	4.89441	4.51178	4.87764	4.70578	4.85981	4.98901	4.92773	4.88658	4.97364	4.96795	4.86738	4.82961	4.89916	4.99532	4.84308	5.00652	4.66038	4.84471	4.97644	4.74145	4.85074	4.98533	4.80596	4.77015	4.85974	4.95726	4.64609	4.84524	4.60694	4.72967	3.78994	4.38028	4.6904	4.80751	4.6912	4.83546	4.67383
CFTR	3.08189	3.05266	2.94436	3.01704	3.16661	2.93778	3.06238	3.06293	3.1378	2.92444	3.07716	3.13494	3.09279	3.08924	3.14533	3.10628	3.20966	3.17493	3.10742	3.13655	3.12076	3.09516	3.15093	3.07229	3.2302	3.11115	3.02725	3.16575	3.21448	3.19433	3.19095	3.05916	3.15591	3.01171	3.20651	3.05494	3.09636	3.13137	3.02202	3.00229	3.09253	3.19707	3.65087	3.10918	3.37015	3.08929	3.33245	3.22195	3.29572
THAP9	4.30273	4.0712	4.51145	4.31406	4.24166	4.51687	4.55974	4.84638	4.46065	4.54079	4.23055	4.12721	4.32112	4.10229	4.34784	4.30224	4.29916	4.26642	4.08259	4.07185	4.04225	4.15914	4.33683	4.48834	4.12633	4.08884	4.63132	4.2678	4.22369	4.34956	4.17602	4.09501	4.08214	3.99011	4.12998	4.05708	3.9992	4.05575	4.28131	4.54527	4.17092	4.08013	3.87223	3.93405	3.71602	3.86784	3.92313	4.03547	3.89892
C10orf99	3.72883	3.89884	3.78858	3.7791	3.53899	3.94828	3.80731	4.03806	3.8012	3.85689	3.91976	3.96496	3.88012	3.78385	3.88726	3.85727	4.04276	3.80145	3.93239	3.88412	4.02476	4.02569	3.96397	3.96473	3.97097	3.96321	4.03213	4.01156	4.06355	4.01902	4.07111	3.92656	3.89386	3.95021	3.93085	4.0133	4.03663	3.8909	3.70048	3.93952	4.07106	4.09137	4.15029	4.36536	3.85982	3.95261	4.17479	4.38497	4.18818
LINC01330	3.50431	3.71177	3.81118	3.82277	3.81947	3.84278	3.73493	3.50637	4.22691	4.20726	4.03406	3.75954	3.6956	3.81576	3.72629	3.73244	3.67658	3.58833	3.80932	3.54512	3.64815	3.55253	3.598	3.81544	3.6532	3.73303	3.62843	3.61445	3.7682	3.61328	3.61526	3.65522	3.53636	3.55927	3.62698	3.4776	3.52329	3.61527	3.76345	3.83934	3.61576	3.64418	3.29332	3.32127	3.37301	3.37657	3.71884	3.60658	3.2114
MYOM2	10.4477	10.4222	11.4011	11.5259	10.8362	10.8832	11.23	11.4037	10.9939	11.5892	10.9724	11.2709	10.9932	10.8306	11.39	11.4705	11.1195	11.1013	11.3194	10.9313	10.4971	10.7375	11.3557	11.203	11.1816	11.5882	11.031	10.9455	11.2298	11.6793	10.9173	11.3032	11.0731	10.6939	10.5329	10.4973	10.9533	11.142	11.1708	11.0458	11.2931	11.5222	10.9908	11.2353	10.7438	10.9916	11.0002	10.9426	11.2967
GNG12	6.9727	6.72278	6.70269	6.73311	6.70696	6.64643	6.72151	6.79396	6.44646	6.26946	6.55747	6.64956	6.63957	6.67662	6.75752	6.77374	6.60049	6.97504	6.40077	7.2649	7.37273	7.43769	7.32634	6.97333	7.01272	6.42899	6.27553	6.57651	5.86814	6.82084	6.83736	7.06298	6.89974	7.6305	7.35199	6.54623	6.30068	6.67525	6.94869	6.67864	6.29043	6.11501	6.44807	6.35624	7.07136	6.38936	6.3446	6.58375	6.38666
EFCAB4B	4.32481	4.32146	4.33632	4.20854	4.25644	4.28297	4.29552	4.41263	4.19813	4.37711	4.53329	4.7461	4.44677	4.49086	4.66501	4.24843	4.4656	4.3587	4.31903	4.26538	4.28009	4.44541	4.43089	4.55876	4.59931	4.44084	4.51117	4.4058	4.1112	4.29038	4.22577	4.13508	4.58035	4.42772	4.56735	4.37644	4.4717	4.43857	4.37903	4.25729	4.8434	4.41246	4.68367	4.94665	4.36235	4.51222	4.58532	4.64458	4.63313
CAB39	7.5624	7.4763	7.53281	7.43654	7.39141	7.35735	7.22608	7.51338	7.24428	7.3712	7.38906	7.31504	7.53673	7.21619	7.45604	7.27705	7.49446	7.35221	7.41856	7.51241	7.26138	7.29622	7.37699	7.05836	7.47012	7.37741	7.27198	7.2647	5.96935	7.50455	7.09691	7.29789	7.64473	7.43282	7.62759	7.52287	7.15366	7.48224	7.13549	7.07058	7.29641	7.03727	6.19625	6.79264	7.0221	7.23987	6.78542	7.00488	7.07741
SLMO2	6.95391	6.97234	6.70382	6.88721	6.90004	6.93505	6.80175	6.73813	6.94622	6.87358	6.77205	6.35904	6.78638	6.77108	7.03746	6.91223	6.76938	6.74409	6.63199	6.54647	6.56727	6.71621	6.80844	6.49925	7.01957	6.85303	6.95503	6.74221	6.55317	6.57624	6.50662	6.53783	6.35912	6.43254	6.62478	6.33969	6.5766	6.49885	7.33085	7.30047	6.45419	6.47376	5.62221	6.04047	6.82874	6.58602	6.20397	6.27554	7.07817
XRCC4	4.87995	4.81573	4.65918	5.15207	4.88992	5.37429	4.84218	5.07823	4.64867	4.71227	4.95407	4.53709	4.9962	4.60668	4.65735	4.83001	4.7632	4.66696	4.76327	4.63619	4.67695	4.72565	5.03522	4.63495	4.82988	4.75679	4.88557	4.67342	4.62183	4.8833	4.4961	4.99513	4.88997	4.87708	4.58533	4.66798	4.6543	4.64737	4.85726	4.74747	4.79017	4.80068	4.28157	4.41351	4.55135	4.71762	4.54152	4.78571	4.76604
CAPN6	3.07073	3.00775	2.95635	2.98868	3.0418	2.96734	2.98533	2.91097	3.05863	2.9407	3.10542	3.01714	3.0416	3.05961	3.19312	3.15532	3.24362	3.23365	3.19364	3.18819	3.20976	3.14633	3.18662	3.21127	3.17877	3.17601	3.15008	3.31685	3.22346	3.27254	3.13293	3.24457	3.16829	3.2128	3.3157	3.08687	3.21239	3.12164	3.11795	3.09986	3.24587	3.26148	4.16703	3.21503	4.16095	3.26605	3.63243	3.06947	3.30664
OIP5-AS1	8.72141	8.47909	8.69327	8.64157	8.43642	8.33616	8.68469	8.56658	8.56803	8.65623	8.52272	8.71043	8.5196	8.46434	8.81789	8.6769	8.73359	8.60428	8.61101	8.42458	8.37841	8.44721	8.61405	8.66161	8.8903	8.76803	8.98897	8.48358	8.4847	8.47129	8.56647	8.56006	8.72676	8.50348	8.63496	8.32974	8.42313	8.45062	8.46672	8.54833	8.58079	8.71011	8.37353	8.32928	8.77477	8.5719	8.34186	8.26962	8.35834
COG3	5.71777	5.47717	5.56442	5.45858	5.34886	5.27351	5.45411	5.33851	5.69547	5.73046	5.33456	5.08017	5.57978	4.73336	5.55706	5.41415	5.40447	5.20137	5.19041	5.17245	5.24683	4.98846	5.35411	5.55694	5.44301	5.35216	5.47027	5.20156	4.9761	5.32232	5.1357	5.24206	5.38326	5.21936	5.37045	5.10733	5.01171	5.24325	5.51322	5.60562	5.21312	5.63458	4.29311	4.76019	5.23808	5.12329	4.57702	5.16578	5.09148
QSOX1	6.03107	6.15867	5.99926	6.00055	6.13664	6.17125	6.24362	6.29456	6.27759	6.2903	6.27741	6.50181	6.48497	6.38698	6.08724	6.3741	6.10417	6.24572	6.34026	6.36023	6.23137	6.26688	6.40518	6.07938	6.30397	6.22064	6.08409	6.93768	5.85697	6.39379	6.05553	6.24454	6.19461	6.12749	6.29544	6.51248	6.19346	6.31191	6.43752	5.33841	6.64751	6.7494	6.54397	6.93661	6.27639	6.7052	6.14455	6.53506	6.30434
RP11-396F22.1	3.52393	3.64108	3.98891	4.13671	3.70745	3.98648	3.7762	3.83293	3.55423	4.0271	3.70082	4.04968	4.24522	3.88282	3.41419	3.93812	3.77425	3.67022	3.92799	4.0762	3.74219	4.06034	3.69906	3.92799	3.77693	3.90947	4.1938	4.0198	4.0959	3.91855	3.81075	3.54649	3.73003	3.54927	3.80738	3.84368	3.80207	3.79412	4.02077	4.20586	3.63796	3.77115	3.93326	4.16956	3.44288	3.8823	4.30368	4.23741	4.16313
ARHGAP10	7.41912	7.00981	7.37176	7.14665	7.33012	7.17999	7.17795	7.23932	7.30487	7.22088	7.17184	7.0997	7.26145	7.70937	7.44764	7.63915	7.27667	7.45369	7.12919	7.09959	7.03619	6.90708	7.27995	7.63266	7.02711	7.21598	7.79177	7.44714	6.87678	7.13901	7.36339	7.19775	7.01483	7.16067	7.31232	7.39496	7.31548	6.95232	7.35133	7.604	7.56413	7.47559	7.76584	7.67137	7.36879	7.53584	7.47678	7.40727	7.48362
SLC25A5	10.397	10.5706	10.5257	10.6865	10.4255	10.6456	10.4294	10.5656	10.5127	10.3235	10.3283	10.2575	10.1501	10.4076	10.9267	10.8691	11.1446	11.1208	10.7324	10.6596	10.5926	10.8167	11.2534	9.8538	11.1665	11.2193	11.1616	10.2499	8.38991	10.4278	10.0862	10.8765	10.5422	10.6777	10.4069	10.2295	10.7642	10.6826	11.2721	10.8966	10.6647	10.374	10.0621	10.0446	10.3946	10.4296	10.3558	10.4155	10.6353
JPH1	5.51015	5.46643	5.55124	5.84913	5.42357	5.61617	5.52338	5.7534	5.52097	5.84877	5.45825	5.57795	5.84866	5.47078	5.95288	5.70417	5.44559	5.62617	5.77033	6.10787	5.37302	5.62832	5.6363	5.54793	5.38635	5.44264	6.25811	6.11687	5.53139	5.88343	5.00138	5.29885	5.18026	5.46749	5.32404	5.53799	5.22811	5.42636	5.63455	5.92625	5.7753	5.28152	5.8074	5.87912	5.60847	5.94531	5.28553	5.71977	5.95009
SELENBP1	7.84334	7.1099	8.23117	7.62959	7.86374	6.29005	8.11599	7.29863	8.65637	7.70355	7.88216	7.82986	7.52529	9.00423	7.74819	7.6573	7.00744	6.34311	8.29423	8.63632	8.10402	7.69967	7.50664	7.67006	9.05055	7.47848	8.61948	8.15766	7.9426	6.85407	7.18069	6.14927	7.53738	6.73258	8.48199	8.59346	8.12217	7.23729	8.05581	6.85222	8.8726	7.49656	9.36534	8.66295	9.10214	8.4754	8.51503	7.43657	7.25667
TSPAN9	7.18969	7.38083	7.17593	7.40037	7.35071	7.61644	7.25762	7.35907	7.18926	7.26993	7.12061	7.31243	7.27949	7.1938	7.63253	7.41491	7.24786	7.24522	7.57448	7.27664	7.40991	7.31718	8.20193	7.77393	7.23277	7.39719	6.86934	7.36399	7.04586	7.38254	7.18904	7.55122	7.26925	7.40359	7.07736	6.90198	7.21736	7.34609	6.84991	6.79845	7.49717	7.3736	6.87184	7.01669	7.18922	7.19853	7.17076	7.57612	7.14468
KRT38	3.89627	3.85129	3.83196	3.9397	3.78808	3.76951	3.60033	3.84797	3.7278	3.59676	3.97244	3.90014	3.91766	3.91254	3.93507	3.98873	3.81477	3.93507	4.04588	4.05026	3.92376	3.86358	3.9062	3.8873	3.75786	3.95361	4.09687	3.98497	3.98328	4.20949	3.93902	3.81822	3.92077	3.838	3.9011	3.88016	3.52748	3.84868	3.66293	4.0162	3.77791	3.7926	4.10098	4.18562	3.89363	3.80403	4.20568	4.06157	4.10772
KBTBD11	5.74728	5.06963	6.05741	5.0952	5.89961	5.21942	6.14537	5.71763	5.82568	6.10123	5.67241	5.42973	5.46605	5.93108	5.65689	5.16171	6.01838	5.65787	5.95854	5.85642	6.12762	4.9336	5.34828	5.82144	6.24025	5.69928	5.44883	5.61361	5.53429	6.31962	6.16733	6.14657	5.87662	5.25638	5.22557	5.29874	5.92128	6.02081	6.12705	5.77721	6.11653	5.40674	5.73404	5.31066	5.51642	5.22272	5.7179	5.37894	5.86471
LOC101930150	5.07773	5.09152	5.03509	5.04034	4.89534	5.05439	5.03189	5.26577	4.98876	4.96339	4.94659	5.08293	5.01311	4.96379	5.0296	5.18384	5.09669	5.04533	4.83496	4.80143	4.92988	4.87433	5.07588	5.27872	5.05353	5.02797	4.99297	5.08548	4.99337	5.01087	5.05767	5.24573	5.06237	5.10726	4.86569	4.9914	5.06303	5.08648	5.02127	5.02549	4.91134	5.11628	4.54129	4.86322	5.0504	4.83948	4.8142	4.88811	4.99392
PDGFA	6.81511	6.71874	6.66886	6.70377	6.71688	6.76756	6.68421	6.83494	6.61833	6.70197	6.65026	6.78622	6.60047	6.61559	6.7531	7.2597	7.20714	7.35032	6.83512	7.15494	6.8304	6.76355	6.82706	6.75031	6.84034	6.31202	5.55633	6.80882	6.05528	6.78435	6.73436	7.11966	7.39473	7.72673	6.99151	6.78222	6.78393	7.36308	6.70235	6.36027	5.9196	6.07713	6.51805	6.22232	6.93993	6.27087	6.37156	6.45777	6.56644
CTNNBIP1	7.66162	7.5118	7.83659	7.66924	7.58977	7.49634	8.08385	7.9655	8.11798	8.19648	7.75518	7.82395	7.97283	8.19355	7.80054	8.01789	7.30297	7.49927	8.53881	8.19014	7.50935	7.60259	7.40359	7.80967	7.40161	7.81037	7.98121	8.03403	7.18362	7.50754	8.07251	7.41405	7.83442	7.58013	7.97288	8.21537	7.77747	7.75887	7.81327	7.94988	8.02236	7.4554	7.98468	8.22662	7.6283	7.69254	8.13719	7.90422	7.83637
DUOXA1	4.19903	4.52019	4.17962	4.43718	4.269	4.43654	4.17347	4.46171	4.33327	4.31021	4.5574	4.56463	4.56289	4.50689	4.31996	4.52179	4.29946	4.33284	4.43217	4.46459	4.37304	4.48773	4.32358	4.28182	4.3634	4.38804	4.23078	4.58999	4.60906	4.45894	4.56362	4.50187	4.41266	4.35324	4.44701	4.46464	4.50252	4.51453	4.53241	4.47335	4.13321	4.43609	4.84619	4.54977	4.56613	4.31031	4.62394	4.56429	4.49209
KIFAP3	9.0511	9.16276	8.65628	9.02481	9.06509	9.354	9.07316	9.44988	8.92722	8.93032	8.98891	8.85165	8.8794	8.8619	9.97788	9.42308	9.56642	9.27395	10.4698	9.90617	8.91309	9.28689	9.61624	9.13035	9.74347	9.80799	9.36746	8.65344	6.47521	9.61181	8.23825	9.31679	9.43819	9.37359	9.02159	8.7579	9.30703	9.35097	9.91549	9.83029	9.2895	9.37463	8.67482	8.94454	8.77167	9.14045	8.72781	8.96591	9.10587
CKAP4	7.09088	7.24931	6.75161	6.94021	7.00816	7.09684	6.94859	7.08798	6.92282	6.83903	7.02461	6.99236	6.84094	6.9708	7.30209	7.10784	7.49534	7.18543	7.3763	6.90446	7.05601	6.79248	7.20626	6.65742	7.36657	7.16735	7.07771	7.47192	6.86158	6.94275	7.48662	7.70855	7.64149	7.22323	7.15519	7.00777	7.45427	7.4548	7.38014	7.29737	6.77292	6.56085	7.05694	6.91284	7.30734	6.84128	7.07974	7.29259	6.97744
FEZ1	7.53894	7.54121	7.28077	7.63384	7.24934	7.34452	7.34292	7.51188	7.26434	7.30251	7.26799	7.49455	7.56843	7.15754	7.03917	7.415	7.0889	7.58861	7.79505	8.07081	7.24774	7.62542	7.20661	6.99846	7.25824	7.42898	7.68151	7.55703	6.60829	7.24085	6.78536	7.0102	7.12413	7.47704	7.23244	7.48836	7.20698	7.24419	7.13156	6.89544	7.57373	7.46565	7.50306	7.81278	7.3376	7.89917	7.26766	7.53972	7.33754
NXT2	5.55404	5.1615	5.71774	5.23009	5.28102	5.08552	5.28123	5.54797	5.46756	5.1229	5.29606	5.11055	5.22308	5.09642	5.2148	5.24542	5.04648	5.09879	5.04776	5.11403	5.09527	5.03457	5.14027	5.17788	5.20722	5.17396	5.27111	5.28474	5.0372	5.06577	5.16408	5.06764	4.89808	5.12387	5.03502	5.15745	5.18227	5.07694	5.21873	5.4603	5.1189	5.10302	4.73295	4.70091	5.19994	5.02541	4.73179	4.77762	4.6058
LAIR2	4.60659	4.90471	4.76827	4.74178	4.60458	4.64895	4.96907	4.68661	4.61016	4.54605	4.85175	4.3478	4.46074	4.63094	4.72344	4.87164	4.86109	4.93028	4.72633	4.86109	4.86735	4.68996	4.93338	4.72369	4.58009	4.8387	4.59411	4.83881	4.98453	4.98293	4.86783	4.87281	4.77181	4.81731	4.81496	4.80867	4.90018	5.07009	4.86109	4.98925	5.13438	5.08549	5.4535	4.9599	4.87816	4.9458	5.55549	5.19194	4.99047
CPNE5	7.93084	8.2875	8.47692	8.83097	7.99384	8.2934	8.21696	8.35069	8.00616	8.71677	7.90106	8.68455	8.03969	7.84048	8.48309	8.61605	6.54393	8.17848	8.69443	8.4852	7.82654	8.33562	7.38334	7.17077	7.40177	8.07825	7.79335	8.71763	7.26013	8.29188	6.21578	5.10915	7.58552	6.84911	8.2989	9.01801	8.43539	9.0665	8.50492	8.13058	9.22468	10.8302	8.25434	8.82837	8.26647	8.61473	8.57934	8.63225	8.19462
ASB11	5.64578	6.042	6.58869	5.13079	4.83619	5.10732	5.10298	4.43493	5.48846	5.81808	4.87634	5.40541	5.24159	4.23418	4.90745	4.97578	4.78514	4.82602	4.8634	4.7509	4.73146	4.90747	4.82602	4.82602	4.77525	5.0512	4.92406	4.94218	4.96505	4.88711	4.6738	4.8031	5.0509	4.8806	4.78813	4.6888	4.75646	4.62643	4.8687	4.99798	4.67347	4.96383	3.74739	4.35576	3.87254	4.08341	4.69706	5.03201	4.06673
MRPL44	5.60828	5.67636	5.95746	5.5086	5.85293	5.78968	5.91027	5.93599	5.75538	5.82952	5.81039	5.47253	5.78581	5.71843	5.80917	5.79388	5.84437	5.50803	5.68309	5.81298	5.37737	5.57442	5.3225	5.09466	5.75025	5.87652	6.24054	5.71158	4.79273	5.33937	5.21385	5.46598	5.18064	5.35311	5.64431	5.39377	5.53662	5.3754	5.68059	5.37607	5.48259	5.06062	4.57879	4.92993	5.31208	5.68097	4.97615	5.07241	5.41022
PRICKLE1	6.30593	6.50155	6.75822	6.81288	6.6018	6.77045	6.8007	7.08736	6.64447	6.84126	6.3423	6.58709	6.39671	6.01982	6.4021	7.34206	6.05476	7.05438	6.17049	6.58317	6.10046	6.66182	7.52313	6.57504	6.58566	6.80239	6.95026	7.16289	5.99447	7.06392	6.19719	6.98964	6.46158	7.21752	6.12079	6.4126	5.98041	6.63953	6.92073	7.18048	6.82781	7.04133	6.13373	6.21574	6.9621	6.73162	6.27354	6.78439	5.9875
SMIM1	6.60164	6.752	6.76472	7.03098	6.83193	6.99184	6.73857	6.74485	6.85534	6.99585	6.53255	6.93271	7.58608	7.05086	6.694	6.28055	6.15674	6.64686	6.44659	7.13116	7.13009	7.27265	6.30809	6.1504	6.22256	6.46162	6.92912	7.75559	7.4119	6.90412	6.18026	5.64141	6.83938	6.14233	7.10158	7.65864	6.95434	6.7608	6.09266	6.65355	7.83996	6.7525	7.25924	8.14659	6.71602	7.32	6.89534	6.88333	7.10646
ADAM9	6.50213	6.2845	6.06087	6.18146	6.06558	6.00173	6.02433	6.23686	5.9304	5.76002	6.37098	5.83606	6.11136	5.87886	6.04516	5.96672	6.0953	5.96495	5.91203	5.85625	5.8471	5.92269	5.74232	5.96676	6.15893	6.00118	6.26126	5.92178	4.92756	5.93057	5.62062	5.92799	5.72999	5.89477	5.95697	5.95726	5.69616	5.78393	6.0164	6.07664	5.85141	5.93801	5.01014	5.30756	5.80423	5.63132	5.47947	5.4548	5.80425
AP1S2	8.40335	8.51869	8.28521	8.43673	8.17248	8.25358	8.17045	8.22893	8.2088	8.17486	8.32871	7.97564	7.91797	7.82229	8.81178	8.38018	8.71863	8.48269	8.11886	7.98584	8.10149	7.92329	8.29187	8.69787	8.33896	8.26393	8.30925	7.61356	7.45554	7.84546	7.85614	8.27936	8.38581	8.15619	8.13145	7.74655	8.10538	7.84272	8.64582	8.64883	7.77618	7.81095	7.35382	7.76652	7.95414	8.08375	7.80171	7.71256	8.14773
UBAP2	7.60474	7.46059	7.71539	7.70887	7.58177	7.54108	7.76724	7.65391	7.67835	7.84501	7.50472	7.82519	7.52838	7.77284	7.52919	7.71633	7.4238	7.81299	7.33049	7.95269	7.44945	7.6271	7.68951	7.71385	7.64922	7.63158	7.84175	8.22136	8.07181	7.72259	7.83244	7.55221	7.51312	7.32653	7.34053	7.25522	7.41776	7.27435	7.72966	8.03095	7.76637	7.38711	8.00896	8.0074	7.94954	7.88084	7.74198	7.74698	7.59425
TMEM26	2.3979	2.77595	2.59391	2.66525	2.5688	2.69774	2.5942	2.62586	2.61881	2.5287	2.653	2.65007	2.99427	2.63634	2.89703	2.69048	2.76046	2.82269	2.77979	2.74742	2.54891	2.72736	2.75156	2.8198	2.71061	2.75494	2.80245	2.87103	2.76809	2.85514	2.87625	2.87427	2.54066	2.668	2.81121	2.5943	2.78098	2.79826	2.81708	2.84527	2.72296	2.74146	3.38603	3.01418	2.60964	2.71873	3.02661	2.94323	2.77529
SOX15	6.05858	6.12411	6.22875	6.17463	6.04953	6.33396	6.4714	6.3849	6.61869	6.71599	6.39359	6.54493	6.41439	6.26515	6.09703	6.01681	6.06945	6.20842	6.89801	6.66015	6.05238	6.53461	5.5838	6.24197	5.90716	6.34168	6.26097	5.70567	6.88348	6.49779	5.73769	5.50023	6.13685	5.93853	5.58683	6.24621	6.3867	6.50433	6.09918	6.36671	6.34517	6.38744	6.18759	6.58823	5.8964	6.29001	6.34919	6.43248	6.28883
TTC37	7.25713	7.08779	7.09571	6.88765	6.94344	6.99147	6.75611	6.79666	6.98534	7.08204	6.88324	6.80054	6.99407	6.64741	7.25911	6.98477	6.96469	7.0584	7.0931	6.91755	6.62087	6.90113	6.41528	6.4231	7.09006	7.02204	6.98477	6.26409	5.98552	6.63924	6.28539	6.87774	6.49236	7.0604	6.98005	6.78057	6.80774	6.86637	6.97562	6.99976	6.09619	5.91997	5.84588	6.17694	6.42917	6.20352	6.17077	6.23997	6.38543
SUDS3	6.7178	6.5491	6.45205	6.51383	6.3586	6.3231	6.6384	6.92071	6.39656	6.44366	6.49431	6.20839	6.40347	6.55698	6.28911	6.51024	6.15826	6.4164	6.38745	6.33304	5.8491	5.80914	6.37432	6.31706	6.38934	6.28828	6.95822	6.19636	5.23809	6.53761	6.05263	6.4741	6.18287	6.49621	6.04743	6.05186	6.1423	6.2098	6.80819	6.90515	5.98293	6.0226	5.2897	5.49274	6.74632	6.62984	5.23624	5.16408	6.43409
DBI	11.2911	11.4763	11.4884	11.6039	11.453	11.2984	11.4168	11.5359	11.4305	11.3489	11.4734	10.962	11.256	11.456	11.3984	11.588	11.471	11.5322	11.6755	11.6214	11.4403	11.555	11.7893	11.1796	11.785	11.7744	12.0508	11.2108	10.1009	11.4425	10.4627	11.2619	11.2227	11.3848	10.9789	10.7674	11.6159	11.6011	12.1063	11.5166	11.5176	11.3855	11.1495	11.1741	10.6832	11.307	10.9816	11.0425	11.2251
SPIRE1	6.42588	6.41937	5.89096	6.26781	6.12537	6.32335	5.8542	6.32756	5.94536	6.08941	5.9902	6.19686	6.09174	5.81029	6.31937	6.20254	6.07831	6.03466	6.03402	5.89348	5.71567	5.63041	6.23356	6.13306	6.18522	5.9618	5.99893	6.28539	5.94563	6.37336	5.94338	6.71129	6.50838	6.15219	5.82921	5.92455	5.92639	5.9661	6.02827	6.05198	5.94677	6.18067	5.16379	5.72076	6.06454	5.71399	5.63489	6.06628	5.88831
WDR45	8.7175	8.74296	8.62033	8.92836	8.63857	8.76992	8.50185	8.76102	8.66814	8.75026	8.63216	8.86945	8.73523	8.72146	8.847	8.99945	8.90674	8.83235	8.89173	9.03917	8.4529	8.66807	9.38169	8.87347	8.72158	8.86978	8.85541	8.99489	8.5235	8.57645	8.77337	8.9203	8.73491	8.90351	8.36971	8.66726	8.7341	8.67855	8.9875	8.4975	9.16077	8.76876	8.92358	8.904	8.38758	8.63077	8.63023	8.66287	8.47472
PTPRC	4.90222	4.67575	4.99154	4.77244	5.07715	4.61389	4.68462	4.48288	4.6474	4.50358	4.92671	4.56991	4.27635	4.24091	4.61113	4.29173	4.70937	4.81214	4.47045	4.71454	4.4578	4.35309	4.57357	4.48953	5.39394	4.90355	4.58629	4.4029	4.43063	4.42331	5.30168	4.895	4.84504	4.61745	4.69429	4.50987	4.52214	4.51082	4.38203	4.23931	4.29291	4.3695	3.73806	4.11905	4.57337	4.81024	4.33985	4.12097	4.04779
RPTN	3.26491	3.38907	3.01763	2.84337	3.18357	3.31619	2.97865	3.29478	3.17334	3.13241	3.26347	3.53914	3.32984	3.03326	3.34438	3.17541	3.22078	3.43396	3.29247	3.24364	3.26004	3.30164	3.42588	3.2778	3.35832	3.1365	3.10874	3.36534	3.39124	3.489	3.27687	3.27295	3.29571	3.17132	3.03742	3.18903	3.21934	3.27297	3.07832	3.33081	3.10841	3.32379	3.96322	3.50749	3.26599	3.41437	3.38682	3.68867	3.21652
PPP1R1A	6.96286	7.09553	8.73697	7.50954	8.14268	6.89562	8.69698	7.883	8.89454	8.23838	8.47994	8.33664	8	10.0595	8.20645	7.36128	7.7515	7.70893	8.06198	9.15459	7.64069	7.53458	6.93084	7.03568	6.68832	7.46808	8.42377	8.52291	7.84229	7.33144	6.87878	5.95999	6.9615	6.56947	7.84641	9.1593	8.51106	7.48277	7.66051	7.27048	8.85844	8.47026	8.70789	8.96204	6.97088	8.19045	7.74354	7.84737	7.44442
RP11-410L14.2	6.98834	7.10865	7.24485	7.49514	7.54953	7.5385	7.67525	7.74151	7.53607	7.40113	7.32892	6.95771	7.3828	7.50307	7.55022	7.62734	7.62786	7.38058	7.93978	7.17049	7.48033	7.22392	7.17937	7.68888	7.31649	7.43852	7.6936	6.65806	7.43414	7.86819	6.70801	6.97936	6.48216	7.11499	6.96396	6.57704	7.45174	7.45484	7.69253	7.53159	8.08844	8.02194	7.53032	7.16753	6.21119	6.83798	7.24135	7.13733	7.257
LOC101929036	3.05339	3.15054	2.94415	3.06445	3.24762	3.10766	2.95026	3.01742	3.09053	3.02612	3.03866	3.10394	3.11901	3.04635	3.09971	3.06776	3.12054	3.19064	3.15674	3.09473	3.09517	3.07104	3.11038	3.12731	3.22827	3.09648	3.16785	3.29573	3.16719	3.18843	3.08813	3.15774	3.15656	3.14719	3.12903	3.07113	3.21894	3.16469	3.00974	3.09927	3.14421	3.18045	3.4626	3.20464	3.29963	3.0208	3.37579	3.47721	3.21398
RNF14	6.37795	6.50909	6.55093	6.6743	6.36342	6.53878	6.37653	6.75451	6.32966	6.42079	6.4923	6.39823	6.78299	6.46592	6.73104	6.92047	6.5819	6.48305	6.44099	6.65711	6.18611	6.5661	6.55146	6.21426	6.55419	6.60561	6.77478	6.21743	5.56629	6.68999	5.99258	6.61987	6.16001	6.58043	6.39653	6.45267	6.29055	6.16695	6.84092	6.81076	6.4783	6.07177	5.87748	6.33574	6.12539	6.33202	6.1273	6.24308	6.31813
MROH2A	3.03554	3.05766	3.14551	3.08335	3.17621	3.17768	3.13367	3.19011	3.14792	3.12332	3.11644	3.15967	3.18811	3.28062	3.35245	3.24866	3.35224	3.26671	3.3067	3.40098	3.42351	3.36614	3.29026	3.23724	3.37076	3.34622	3.33645	3.47163	3.3325	3.43431	3.43376	3.28816	3.255	3.25614	3.23777	3.24246	3.33231	3.36909	3.14585	3.28795	3.31361	3.2496	4.27057	3.45039	3.77297	3.15651	3.64571	3.58297	3.66697
SERBP1	8.476	8.33375	8.34787	8.30619	8.26784	8.14145	8.32982	8.28484	8.24974	8.26733	8.1827	8.08707	8.24023	8.1839	8.57216	8.52978	8.46883	8.38913	8.11125	8.28834	7.98288	8.12779	8.4924	8.25406	8.4514	8.26926	8.3049	8.39959	7.51916	8.32335	8.23997	8.57331	8.33621	8.48752	8.16939	8.09117	8.11375	8.2156	8.44232	8.45836	7.99787	7.69546	7.84421	7.89092	8.3398	8.1653	7.96737	8.03117	8.10747
IDH3A	7.98237	8.09182	7.9089	8.03897	7.86137	8.00904	8.07818	8.24921	7.97846	8.08038	8.07666	7.72826	8.33047	8.00787	8.03247	8.30641	8.14985	8.06927	8.0497	7.94488	7.30735	7.55135	7.70902	7.65014	7.78111	8.10656	8.45802	7.79611	7.36071	8.30641	7.12895	7.80492	7.56523	7.46036	7.67727	7.7969	7.9888	8.10014	7.75769	7.63692	7.84719	8.27894	7.13753	7.47505	7.12879	7.41661	7.47492	7.83094	7.62004
STRADA	6.2139	6.24887	6.21104	6.38775	6.32269	6.33047	6.28011	6.31011	6.34762	6.26902	6.19325	6.34127	6.30469	6.27432	6.36837	6.24262	6.17355	6.29648	6.24632	6.34782	6.22321	6.09378	6.37526	6.45734	6.3829	6.24941	6.37036	6.39073	6.60131	6.54513	6.32671	6.51335	6.26781	6.38035	6.4378	6.32222	6.23187	6.28072	6.45369	6.28719	6.48355	6.68459	6.72824	6.7571	6.32904	6.33272	6.52325	6.59024	6.4028
RP11-774O3.1	5.84884	6.36727	6.33592	6.51546	5.54257	6.02113	6.28512	6.78853	6.31034	6.57989	6.56099	6.72674	6.56327	6.41864	6.39274	7.35099	6.74036	6.82241	7.02543	6.89596	6.18212	6.12728	7.55525	6.64287	6.45357	6.84705	6.57629	6.88773	6.1901	6.22809	5.94327	5.84091	6.07557	6.3242	6.19588	5.63545	6.66875	6.16823	7.12959	6.69104	6.3257	5.98642	6.00666	5.94817	5.81118	6.27404	6.59005	6.97742	6.21638
FAM3B	3.71968	3.66704	3.39504	3.47252	3.17332	3.39504	3.50997	3.61468	3.56115	3.20994	3.38113	3.37528	3.34747	3.37029	3.56894	3.5845	3.57466	3.59496	3.68655	3.69253	3.49895	3.7472	3.53624	3.75223	3.66933	3.61936	3.67112	3.64725	3.49649	3.44423	3.77993	3.53965	3.52632	3.76752	3.67963	3.52554	3.58696	3.6241	3.63076	3.67224	3.9581	3.94581	4.58632	4.33978	3.74969	3.69975	4.34516	4.10145	4.29251
PTPDC1	6.79851	6.95176	6.46847	6.99893	6.78884	7.17459	6.4806	6.76969	6.59812	6.6167	6.73117	6.53757	6.77082	6.64725	6.96546	6.87177	6.90344	7.04831	6.36435	6.40892	6.8296	6.48029	6.82607	6.62905	6.89929	6.78449	6.37537	7.00803	7.50461	6.79855	7.27751	7.60716	7.53438	7.86066	7.32473	6.7497	6.62433	6.84794	6.66177	6.88543	6.31752	6.57077	6.43308	6.52575	6.55771	6.3962	6.71166	6.88716	6.92289
COG5	7.37331	7.08679	7.18327	7.49185	7.19322	7.15122	7.29536	7.49429	7.36381	7.85337	7.16611	7.21892	7.72937	7.11467	6.98042	7.22521	7.11533	7.08008	7.23425	8.00496	6.36427	7.01489	7.35298	7.39544	6.67957	6.85537	7.97019	7.65173	5.68707	6.44816	5.68098	6.00898	6.46803	6.55007	7.63876	8.52234	6.83151	6.58092	6.78613	7.02516	6.87474	6.55048	6.86921	8.02474	7.46474	7.85976	6.81466	7.38592	6.84538
PIAS2	4.71139	4.80437	4.80928	4.82091	4.71936	4.85677	4.8569	4.93729	4.74046	4.86845	4.7043	4.8134	4.83974	4.73912	4.98188	4.96052	4.7376	4.7756	4.62846	4.78927	4.51047	4.55709	4.88001	4.95278	4.75915	4.74949	4.94514	4.66867	4.65672	4.65388	4.64941	4.87143	4.66356	4.79977	4.67828	4.69031	4.59742	4.57144	4.75721	4.88072	4.62406	4.7442	4.44676	4.53883	4.79253	4.74351	4.44374	4.5938	4.61426
CDC14B	5.18558	5.17021	5.15459	5.27085	5.3388	5.36915	5.23924	5.34789	5.26583	5.30438	5.2436	5.0549	5.26394	5.29175	5.50308	5.42142	5.41144	5.37918	5.15935	5.174	5.22031	5.09915	5.45769	5.23465	5.18898	5.30128	4.98618	5.23416	5.23546	5.44332	5.3504	5.54371	5.47587	5.37365	5.29325	4.97788	5.30834	5.34876	5.33937	5.37866	4.79496	5.16384	4.95646	4.99161	5.21992	5.18632	5.06957	5.0291	5.27515
AC139100.3	3.21742	3.45603	3.11648	2.94838	3.26334	3.27837	3.04986	3.16048	3.24482	3.25232	3.35509	3.18192	3.35063	3.4033	3.31358	3.23945	3.63694	3.44019	3.39693	3.33716	3.3333	3.27276	3.41132	3.26275	3.22896	3.44041	3.37983	3.32905	3.37555	3.32865	3.32181	3.36942	3.33126	3.34254	3.17072	3.45246	3.13785	3.4536	3.25037	3.56874	3.26255	3.53728	4.10597	3.52795	3.37514	3.43244	3.46773	4.05534	3.60337
TMEM159	7.83096	8.07857	7.74848	7.67513	7.85857	8.03202	7.96625	9.22021	7.85142	8.44772	7.92714	7.99788	8.29214	7.73819	7.92164	8.13715	8.50088	8.37725	8.29569	8.4096	7.84169	8.41439	7.38427	6.9936	8.29865	8.66807	7.79737	8.09569	7.98418	7.4508	8.29827	9.20968	8.4613	8.8526	7.45392	8.32699	9.06884	9.06874	7.59583	6.99062	6.66639	7.06112	6.48655	7.31176	7.51864	7.58155	7.21784	7.50588	8.01351
MSH2	6.2284	5.93504	6.39095	6.156	6.42366	6.26498	6.499	6.76588	6.43537	6.62989	6.30772	6.14956	6.10581	6.04072	6.92463	6.67959	6.08905	6.61269	6.87337	6.44867	5.51499	6.13196	6.35686	6.4448	6.64994	6.48037	7.78698	6.18119	5.72383	6.16446	5.88584	6.24176	6.12652	6.2965	6.00046	5.95357	6.22242	6.20773	6.70392	6.88587	6.45856	5.96081	5.74313	6.05088	5.91416	6.03241	6.25588	6.10017	5.92619
FLI1	5.35503	5.40971	5.4579	5.00001	5.03543	4.97188	5.30705	5.30428	5.1507	5.27345	5.36928	5.14045	5.10886	4.71372	4.7154	4.7351	4.79197	4.68875	4.83381	4.76444	4.88486	4.89855	4.85188	5.04819	4.9378	4.9542	5.14776	4.93132	4.83386	4.70652	4.80047	4.79711	4.75214	4.77935	4.84331	4.78394	4.77007	4.87051	4.83137	4.67457	5.04559	4.70989	3.93549	4.38682	4.51305	4.6168	4.41751	4.49603	4.16638
FAM21C	9.46415	9.14832	9.25488	9.73797	9.29772	9.17373	9.41718	9.57568	9.46153	9.78552	9.48028	9.90679	9.78078	9.85319	9.92949	9.91482	9.7595	9.78855	10.4147	10.3439	8.99977	10.0708	8.95601	9.3077	9.52525	9.49234	9.69232	9.60571	8.62324	9.42177	8.3373	8.5668	9.45403	9.29568	9.70734	10.3208	9.62613	9.53757	8.80342	8.60834	10.1837	9.68368	9.92586	10.4723	9.72209	10.302	9.30417	9.60818	9.1034
EXOC5	5.68119	5.60431	5.74733	5.75845	5.55523	5.59977	5.61309	5.97113	5.58842	5.62693	5.65022	5.39839	5.65291	5.4139	5.71126	5.70867	5.64188	5.45624	5.67764	5.55132	5.22394	5.39254	5.43687	5.53714	5.71085	5.40575	5.62988	5.53024	4.87129	5.50347	5.25713	5.5457	5.49577	5.58943	5.52437	5.46273	5.46091	5.47829	5.67077	5.38357	5.16055	5.29864	4.249	4.89953	5.59989	5.41881	4.99637	5.2941	5.24513
NPR1	6.99446	7.2257	6.84484	6.73768	6.84684	6.66304	6.98077	6.74222	7.26209	7.03184	6.76489	7.26615	7.24941	7.24743	6.69592	6.67576	6.62492	7.09388	7.01422	7.10966	7.66452	7.17919	7.28205	6.99025	6.823	7.01821	6.82848	7.34478	7.34336	6.37761	7.28057	6.7438	7.38727	6.85232	7.53497	7.62953	7.24491	7.06815	6.94601	6.42093	7.24607	6.18635	7.54894	7.42887	7.31993	7.24273	7.48126	7.44087	6.8474
LRCH1	5.47839	5.33708	5.40328	5.29883	5.47122	5.57959	5.50218	5.67052	5.38382	5.34836	5.26884	5.36088	5.10463	5.43877	5.48648	5.50876	5.35501	5.29548	5.29035	5.13094	5.28433	5.14946	5.47025	5.61696	5.434	5.23803	5.24921	5.25572	5.20809	5.24657	5.56809	5.49854	5.35828	5.35031	5.36873	5.06805	5.35736	5.19715	5.52745	5.53541	5.33731	4.97052	4.89138	4.89292	5.30749	5.19428	5.14383	4.93069	5.30579
TLK2	5.21472	5.19112	5.22189	5.2543	5.33722	5.25081	5.34808	5.35658	5.33795	5.34323	5.28388	5.35708	5.3258	5.20951	5.36155	5.5283	5.30489	5.25592	5.32757	5.27431	5.06277	5.04467	5.3677	5.34332	5.2805	5.11819	5.42824	5.36914	5.2202	5.27503	5.26177	5.35925	5.43646	5.37751	5.15786	5.3182	5.28336	5.16565	5.17953	5.11464	5.32045	5.26955	5.17135	5.12473	5.30411	5.2855	5.03544	5.18097	5.17386
DLK1	3.8733	3.75233	3.67984	3.65877	3.62161	3.66003	3.55804	3.48602	3.61257	3.57762	3.9014	3.95656	3.76992	3.848	3.70212	3.80202	3.80448	3.58575	3.65537	3.70272	3.79116	3.79817	3.64527	3.77653	3.63222	3.63659	3.57571	3.80468	4.05496	3.84598	3.87546	3.79736	3.65912	3.71355	3.7882	3.7515	4.05967	3.75142	3.73777	3.74634	3.76006	3.88047	3.93421	3.87509	3.81666	3.56543	4.22969	4.0732	3.82127
ATF3	5.4145	5.67457	5.12718	5.26866	5.72552	5.94166	5.52243	5.74835	5.05858	4.83126	5.3053	5.01448	5.33826	5.21149	5.11619	5.16342	5.06347	5.00736	5.12777	4.89118	5.35798	5.04416	4.89818	5.0808	5.5361	4.98222	5.25704	5.03328	5.2698	5.13891	5.46652	5.1423	5.05374	4.87142	6.63051	5.89015	5.30746	5.03392	5.409	5.17869	5.21015	5.15494	5.69356	5.04783	5.63987	5.21049	5.87219	5.40569	5.498
LRRC2	7.2953	7.88482	7.01575	7.25073	7.70362	8.01976	7.76441	7.82552	7.79457	8.03288	7.21433	6.85676	7.86645	7.56058	8.95419	7.87069	9.01182	7.46913	7.90317	7.9027	7.96167	8.49685	7.91766	8.30224	8.04575	8.10056	7.24489	6.35354	5.78806	5.54751	6.91906	7.82903	7.2847	6.98084	7.42394	6.57405	7.9911	7.66982	7.97755	7.85268	7.60901	7.3506	6.84997	7.20107	6.3576	6.73353	7.35743	7.32965	7.96876
TUFT1	6.01286	5.76897	5.7344	6.23664	5.94714	5.87522	6.20265	5.98058	6.04007	6.13739	5.6886	5.8108	5.95224	6.24345	6.63419	6.52745	6.14367	5.75387	6.20792	6.27298	6.17106	5.73968	6.56608	6.36681	6.42907	5.99267	6.12781	6.62158	5.66275	5.95566	5.85124	5.76364	5.51208	5.87021	6.17048	6.07722	5.52414	5.84201	6.46873	5.93303	5.89475	6.50757	7.06778	6.22561	7.3592	6.74237	6.23245	5.9866	6.57859
LOC100128288	3.84199	3.59494	4.17833	4.28666	3.62936	3.953	4.02415	3.662	3.82279	4.12365	3.71842	4.14472	3.96032	3.77515	4.08903	3.7455	3.78734	3.83447	3.71329	4.33329	3.31057	3.59809	4.16796	3.9	3.83743	4.22332	4.12208	3.59402	3.54321	3.8313	3.75104	3.49957	3.81821	4.15521	3.98985	3.85481	3.32619	3.65061	3.45029	3.61451	4.10112	4.74608	4.38679	4.7506	3.86115	4.26385	3.8026	4.07359	3.9913
SERPINB8	5.00658	5.14142	4.91488	5.02143	4.81493	5.18833	4.68192	4.83496	4.90759	4.84457	4.94822	4.96057	5.02752	4.89991	4.86787	4.99008	5.00741	4.95187	5.35705	4.81604	5.13702	5.27461	4.76346	5.21706	5.02916	5.02158	4.68622	5.26115	5.10892	5.0877	4.93443	5.06279	4.68873	5.04528	5.06174	4.97958	5.19936	5.09285	5.09014	5.33866	4.9178	5.07038	5.31112	5.11157	5.15385	4.91357	5.20255	5.28774	5.51646
SLITRK3	2.80335	3.0775	3.17862	3.19718	2.99553	2.87792	2.91847	3.38609	2.78667	2.76794	2.87767	2.98763	2.9918	3.06668	3.11249	3.03555	3.1368	3.08468	3.25494	3.20917	3.0736	2.97837	2.99621	2.96486	2.85084	3.04822	3.12728	3.55478	3.17679	3.12762	3.04276	2.97161	2.98814	2.74095	2.84829	3.05522	3.06042	2.96003	2.93371	3.13345	3.22711	3.01189	3.22618	3.4096	2.9492	2.96761	3.02482	3.33867	3.09186
TRIB2	7.63338	7.79898	7.46602	7.35148	7.2682	7.29704	7.67437	7.83053	7.37597	7.34371	7.27821	7.33543	7.10272	6.85204	7.31762	7.16953	7.61224	7.70886	7.26784	7.19966	7.63006	7.38793	7.33831	7.28643	7.25756	7.1302	7.18333	6.90552	6.86315	6.96732	8.00278	7.70969	8.32965	7.82882	7.57478	6.88506	7.37478	7.25321	7.01732	6.69422	6.69791	6.2934	6.19253	6.53041	7.47032	7.09299	7.05963	7.19139	6.67789
LGALSL	6.82836	7.00557	6.91862	7.04932	6.85867	7.1339	6.84898	7.2404	6.76997	7.0779	6.89561	6.95778	6.93224	6.74705	7.21034	7.03355	6.88096	7.05701	7.25366	6.58698	7.01008	7.12071	6.99135	7.31303	7.02989	7.01143	7.2284	6.93349	6.65348	6.85685	7.01972	7.55439	7.0973	7.3535	6.64175	6.57558	7.24728	7.06835	7.10472	7.45194	6.67712	6.62881	6.55001	6.57831	6.74503	6.70172	6.96881	7.15463	6.82283
LARS	8.10094	8.00048	8.00261	8.13179	7.9463	7.86545	7.96424	7.97217	7.85111	8.00684	7.94856	8.03736	7.88979	7.81352	7.90752	7.95273	8.20999	8.11362	7.90487	8.0292	7.82976	7.85199	7.69287	8.00067	8.10691	8.24328	8.06186	7.95006	7.7792	8.1573	7.52692	7.8752	7.97385	8.08435	7.91045	7.80467	7.84138	7.87561	8.03554	7.99522	7.73285	8.06302	7.6884	7.75467	7.93067	7.82557	7.65119	7.62186	7.96087
KRTAP4-12	3.34299	3.24386	3.24859	3.4019	3.66946	3.50574	3.45689	3.44943	3.26077	3.41121	3.51465	3.0793	3.69989	3.33143	3.86006	3.6668	3.73705	3.67251	3.68561	3.65599	3.55637	3.5967	3.54964	3.77793	3.58617	3.66033	3.70932	3.86606	3.88003	3.59281	3.58782	3.71164	3.60803	3.6125	3.58294	3.58145	3.67816	3.71502	3.63548	3.76314	3.77126	3.65021	4.1617	3.98434	3.50376	3.55717	4.13299	4.31091	4.3452
EFNB3	5.50468	5.04165	5.06275	4.90857	5.1474	4.8796	5.15233	4.70374	5.5996	4.81051	5.13365	4.81905	4.72969	5.32543	4.94572	5.07753	5.11697	4.97374	5.05047	5.2146	5.46369	5.2883	5.14966	5.18714	6.18113	5.12986	5.12186	5.32957	5.1269	5.20515	5.28355	5.21225	4.81061	5.34751	5.49967	5.20207	5.4817	5.27637	5.05187	5.17324	5.17188	5.38582	6.04719	4.86965	6.79052	5.58662	5.95824	4.9403	5.69596
CHADL	5.46151	5.85885	5.65403	5.66893	5.41499	5.62694	5.63299	5.49185	5.41899	5.58703	5.72635	5.82162	5.71806	5.65651	5.24505	5.41358	5.29525	5.44661	4.9806	5.74647	5.29477	5.32662	5.32376	5.24962	5.06594	5.35614	5.3397	6.45099	5.8141	5.63512	5.63646	5.62922	5.47592	5.35531	5.66605	6.21523	5.75942	5.54871	5.31626	5.35348	6.13155	5.70671	5.7356	6.4764	5.32925	6.22422	5.60442	5.57083	5.60256
NELL2	4.74322	4.02379	4.37549	4.47555	4.45045	4.16342	4.47183	4.05845	4.34401	3.8344	4.9405	4.38744	4.13162	4.33921	4.36199	4.41927	4.34946	4.47198	4.69524	4.4538	4.55861	4.69693	4.48724	4.75939	5.4952	4.48736	4.33669	4.58374	4.9012	4.33436	5.02695	4.60618	4.52414	4.55001	4.61049	4.5841	4.53293	4.61143	4.50275	4.60629	4.3134	4.62216	5.59149	4.44504	6.32675	4.75974	5.73978	4.48147	4.40822
LOC101929549	4.12513	4.01641	3.91821	4.07162	3.91087	4.35945	3.80066	4.34943	3.93193	4.21491	4.17816	4.35086	4.46656	4.20604	4.30415	4.40696	4.18494	4.13417	4.30415	4.42469	4.45301	4.28113	4.30569	4.41454	4.26002	4.50876	4.38044	4.57447	4.26568	4.19629	4.29503	4.53759	4.19901	3.97985	4.30415	4.35793	4.3371	4.1353	4.21611	4.26002	4.12112	4.4828	4.6799	4.51665	4.40031	4.1959	4.58238	4.7114	4.32998
CABLES2	6.67168	6.55662	6.95754	7.20698	6.96839	7.17002	7.00341	6.8981	6.81804	7.01504	7.30489	7.45491	6.99173	7.2093	7.28454	6.70149	7.80303	7.18984	7.41117	6.49741	7.41118	7.59062	7.2672	7.69777	6.83135	6.94301	7.46936	6.98004	6.48196	6.80022	5.85131	5.8531	6.83149	6.39772	7.40048	7.0806	6.64908	6.2369	7.33604	7.01535	7.2578	7.18306	7.5056	7.38022	6.98187	6.94585	7.43991	7.58083	7.19495
GGT1	5.22837	5.33002	5.29445	5.13512	5.24357	5.35298	5.31431	5.15569	5.31818	5.28225	5.38269	5.40251	5.47486	5.24908	5.02944	5.14168	5.12153	5.42371	5.17753	5.18807	5.32135	5.19507	5.05274	5.20448	4.98549	5.20313	5.10035	5.32316	5.46524	5.2167	5.55309	5.4237	5.07726	5.34386	5.25206	5.50188	5.41706	5.5007	5.08062	5.12853	5.45241	5.14186	5.5957	5.49948	5.06443	5.39616	5.52896	5.47836	5.39135
LOC339666	4.63338	4.77995	4.75219	4.74176	4.57585	4.85764	4.88027	4.69457	4.83497	4.51896	5.04892	4.89779	4.89733	4.91678	4.69667	4.98022	5.01075	4.83555	4.5209	4.91088	4.82753	4.87626	4.44369	4.73202	4.69328	4.91933	4.67525	4.56632	5.22413	5.00071	5.40701	4.82371	4.8524	4.76538	4.87626	4.76144	4.88185	4.63049	4.87063	5.04755	4.95092	4.84105	5.03273	4.9552	4.83497	4.66412	5.06984	5.1074	5.17845
ST8SIA5	5.10715	5.22552	5.1059	5.04113	5.18966	5.40711	5.19243	5.34899	5.19	5.46157	5.22076	5.41542	5.50385	5.122	5.36788	5.32016	5.3263	5.43975	5.28458	5.1329	5.08488	5.04804	5.25109	5.35026	4.78721	5.24456	5.63778	4.98776	5.47367	5.49114	5.21817	5.6152	5.36515	5.42231	5.07152	5.15743	5.51773	5.50817	5.4302	5.74949	5.30699	5.65883	5.13332	5.10047	4.91283	5.02314	5.4278	5.28299	5.30227
SNX7	8.54428	8.54725	8.41903	8.74353	8.46928	8.71332	8.4817	8.87728	8.48506	8.76568	8.44336	8.38426	8.63159	8.34392	8.74207	8.86109	8.73577	8.72026	8.50811	8.94275	7.8362	8.49601	9.23755	8.35428	8.93786	9.07942	9.12509	8.51765	5.60793	8.49159	7.58642	8.99014	8.54222	8.81995	8.36006	8.17844	8.49463	8.82965	9.14763	8.92628	8.926	8.05334	8.03413	8.37498	8.00681	8.19997	7.99629	7.82704	8.23988
ATP6V1C1	6.80872	6.67442	6.69755	6.79537	6.70579	6.79474	6.6101	6.81395	6.60164	6.63635	6.72564	6.53085	6.7265	6.50607	7.03401	7.10295	6.98337	6.64165	6.86218	6.70376	6.63397	6.62921	6.78285	6.6757	6.84857	6.77625	7.06334	6.18116	5.94022	6.45097	6.27487	6.89211	6.54	6.56741	6.37461	6.32018	6.62813	6.48205	7.28752	7.29177	6.51259	6.36409	6.00345	6.43168	6.37096	6.36783	6.51606	6.37893	6.43798
ORMDL3	6.14334	6.30716	5.97525	5.96111	6.17735	6.03115	6.00278	5.76427	6.10405	5.84912	6.13977	6.17184	6.02356	6.6063	6.06182	6.26193	6.28078	6.10889	6.20437	6.03864	6.0801	6.10498	6.5385	6.05806	6.30194	6.23412	6.22945	6.10708	5.79691	6.22674	6.17064	6.34198	6.46138	6.20666	5.86939	5.95359	6.01083	6.14362	6.25949	5.71421	6.1941	6.18354	6.26559	5.95733	5.84155	5.81816	6.20452	6.07828	5.8502
DNAJC13	5.1945	4.95627	4.99254	5.11971	5.01841	4.94726	5.05978	5.16529	5.09337	5.00669	5.11352	5.07365	4.99007	5.04033	5.02428	4.902	4.81295	5.08848	5.16238	5.27276	5.04111	4.99265	5.15563	5.2019	5.04088	5.01141	5.25121	4.93104	5.09398	4.90691	4.81484	4.9741	5.33241	5.11313	5.1673	5.00152	4.88631	4.94815	5.05547	5.2896	5.16229	4.78873	5.09701	4.95717	5.05402	5.08807	4.84907	4.78115	4.95332
MBOAT1	6.34164	6.03267	6.74672	6.72045	6.42276	6.32087	6.3528	6.72238	6.25475	6.83463	6.27236	6.30931	6.2016	6.2737	6.73722	6.69612	6.44378	6.39635	6.06264	6.43472	5.7841	6.18791	6.48308	6.87745	6.50362	6.71596	6.59893	6.40265	5.99352	6.26075	6.07899	6.41016	6.14697	6.55252	6.07605	6.29972	6.06184	6.50848	6.31042	6.59165	6.69206	7.11633	5.64208	6.51193	6.24213	6.60764	5.70195	5.77352	5.9123
BMP8A	4.49662	4.76994	4.67899	4.53892	4.66712	4.84384	4.78014	4.55228	4.7124	4.57173	4.77654	4.70988	4.69306	4.68389	4.66668	4.54749	4.72972	4.78173	4.7547	4.65576	4.64727	4.70386	4.575	4.66881	4.58968	4.76173	4.59426	4.77746	4.84193	4.66772	4.75961	4.54837	4.75974	4.76188	4.65408	4.76181	4.67223	4.6881	4.68106	4.88247	4.54621	4.71596	5.07371	4.84177	4.67941	4.60076	4.97566	4.95663	4.8604
GRIA3	3.81774	3.61476	3.34146	3.54135	3.53449	3.51649	3.44043	3.49239	3.55216	3.43223	3.33967	3.62625	3.49593	3.42388	3.43087	3.49537	3.55611	3.54143	3.57046	3.71764	3.61167	3.68789	3.50803	3.39077	3.45019	3.45657	3.4235	3.69357	3.71742	3.72176	3.58306	3.56748	3.63126	3.71007	3.5062	3.60708	3.59265	3.53198	3.50148	3.49969	3.41651	3.7845	3.71389	3.77746	3.55566	3.51413	3.49714	3.59669	3.90247
SLC6A12	3.8239	3.72885	3.92143	4.03578	3.76046	3.94219	3.75351	3.96376	3.76363	3.84544	4.00238	4.09227	3.79215	3.74413	3.87169	3.52169	3.99197	3.76658	3.94637	3.87483	3.94597	4.05963	3.77629	4.01835	3.79428	3.89077	3.68056	3.83709	4.31207	3.94597	3.99925	3.85801	3.91529	3.96997	3.92703	3.97903	3.83777	4.10587	3.73314	3.76681	3.94908	4.01863	4.50333	4.1432	3.94419	3.84257	4.00507	4.24223	3.89059
CNOT6L	5.10276	4.95601	4.92615	4.78532	4.91109	4.85672	4.8434	4.91497	4.88837	4.8895	4.81753	5.01044	4.91402	4.74411	4.98034	5.09793	4.82392	4.67417	4.78577	4.7763	4.66946	4.69312	4.98099	4.74652	4.8523	4.80432	4.83228	4.878	4.43591	4.8805	4.98768	4.94535	4.90526	4.78732	4.6833	4.6568	4.8602	4.81046	4.81947	4.99963	4.76159	4.57232	4.29768	4.31251	4.72655	4.53066	4.41978	4.55826	4.72259
MEDAG	5.41355	5.29961	4.91881	5.17714	5.36926	5.50884	5.23166	5.01564	5.37337	4.74886	5.01754	4.88919	4.73079	4.7437	5.32844	4.87606	5.30803	5.04661	5.17959	5.03065	5.85062	5.59079	5.2572	5.69148	6.42727	5.51177	4.91754	5.17046	5.43386	5.19381	5.63225	4.9121	5.18851	5.24243	6.1582	5.24358	5.32161	5.1077	5.63734	5.16787	5.56041	5.27318	6.03469	5.18346	6.42645	5.87229	6.08531	5.50008	5.94968
SORT1	7.53138	7.52085	7.42032	7.37509	7.37845	7.35922	7.47112	7.26741	7.5658	7.42374	7.50568	7.39052	7.45162	7.41897	7.47772	7.40763	7.64887	7.48784	7.5405	7.2355	7.20167	7.21929	7.75544	7.55752	7.38949	7.40775	7.59595	7.26088	7.29754	7.61216	7.09611	7.43048	7.66886	7.42462	7.36395	7.29201	7.25454	7.15258	7.74944	7.59489	7.46939	7.5659	7.19256	7.00705	7.1228	7.03118	7.1181	7.45069	7.44214
C4orf46	7.11848	7.12783	7.31599	7.15978	6.99464	7.2987	7.33083	7.65866	7.2337	7.33872	7.14684	6.87275	7.21686	7.0539	7.27492	7.13679	7.00417	7.15286	7.07058	7.24734	6.94679	6.94648	7.16124	6.78619	7.11417	7.27039	7.3818	6.99655	6.59449	7.0488	6.92055	6.94216	7.03241	7.07658	6.83121	6.98825	6.98043	7.27063	7.25128	7.03618	7.03731	7.03023	6.53693	6.3828	7.19405	7.22147	6.60939	6.53408	7.02821
SNX13	5.55512	5.48712	5.72272	5.54864	5.45609	5.42921	5.44255	5.70969	5.5968	5.74484	5.52528	5.29551	5.66526	5.41828	5.52016	5.51903	5.45134	5.42779	5.47592	5.4162	5.32861	5.39086	5.5368	5.5652	5.66447	5.50346	5.69991	5.27939	4.73985	5.31827	5.09761	5.36423	5.26785	5.33482	5.28426	5.36858	5.42374	5.48521	5.95261	5.93249	5.34178	5.41014	4.79742	5.03637	5.11351	5.07374	5.15052	5.22172	5.25603
COMP	8.50334	7.12411	4.66626	6.32125	7.21181	6.65085	5.83789	4.84701	4.76408	3.84196	6.72026	5.94767	4.69817	5.86735	7.04729	6.26414	8.02951	7.04553	6.739	5.05165	8.13512	5.16435	5.18557	6.90454	8.36967	4.79694	5.16911	5.22324	5.10381	5.32956	8.19367	9.33005	9.09064	8.8471	8.8324	5.30741	4.85261	4.72743	7.54705	4.82343	7.086	5.36583	6.77595	4.73899	6.83025	4.44562	6.25335	4.2922	7.68787
RND2	4.59617	4.64171	4.62226	4.83045	4.5503	4.51466	4.62296	4.58574	4.6137	4.56856	4.5655	4.73554	4.80223	4.90435	4.39266	4.55528	4.53949	4.63184	4.66145	4.67572	4.70284	4.67756	4.66344	4.57972	4.73015	4.43169	4.57001	5.04038	4.68183	5.03276	4.53705	4.47889	4.73936	4.63233	4.61276	4.81417	4.6171	4.75706	4.79411	4.81123	4.81995	4.50237	5.00165	4.92734	4.89578	4.89332	4.83913	4.60688	4.65615
PSMG3-AS1	5.20439	5.11904	5.14674	5.06172	5.38218	5.31909	4.96745	5.32125	4.92345	4.93192	5.41468	5.77186	5.43607	5.31923	4.6888	5.3355	4.91137	5.26271	5.4028	5.39362	5.07914	5.19254	4.85957	4.8904	5.67699	5.84692	5.2226	5.56571	5.13859	5.00213	5.29285	4.83901	5.20421	5.24217	5.32294	5.56266	5.23807	5.72301	5.00854	5.21018	5.76605	5.6061	5.97302	5.87103	5.30637	5.46858	5.62565	5.66046	5.41822
FA2H	3.74069	3.7826	3.87123	3.79935	3.89152	3.97739	3.93473	3.90391	3.98232	3.88575	3.88411	3.93878	4.0683	3.97177	3.8756	3.74135	4.02935	3.82064	4.03681	3.9269	4.02827	3.93215	3.6757	3.64749	3.80922	3.9584	3.69501	4.09019	4.17875	4.08474	3.99205	4.12983	3.88479	3.87227	4.06462	3.87833	4.11171	4.04055	3.98756	4.00426	3.93606	4.18005	4.37493	4.0784	4.07908	4.10024	4.23386	4.174	4.06238
LOC100507194	2.8375	2.7829	3.19441	2.91422	3.01486	3.04224	2.96563	2.78086	2.79687	2.66927	3.29068	3.00846	3.07579	2.96073	3.0677	3.01108	3.02105	3.06182	2.62512	3.14239	3.13621	2.90558	3.08046	3.11814	2.9161	2.86406	3.27686	2.99645	3.0756	3.34016	3.07341	3.13099	2.98216	3.03493	3.06141	3.16146	3.01786	3.05126	3.11407	3.02023	3.08779	3.03973	3.40064	3.17395	2.74265	2.94135	3.13608	3.61263	3.08714
VPS35	7.78268	7.79691	7.82367	8.00301	7.89291	7.86675	7.9038	8.13625	7.78399	8.05038	7.80515	7.81993	7.91913	7.49754	7.82833	7.91456	7.78091	8.0095	7.74599	8.07117	7.38374	7.74842	7.72097	7.42311	7.65735	7.93497	7.81827	8.0756	7.26767	7.92103	7.4233	8.03282	7.86291	7.99231	7.50129	7.77307	7.71926	7.8743	7.82381	8.172	7.55734	7.73414	7.02509	7.47394	7.70026	7.88394	7.32067	7.36552	7.60796
MPC1	7.66998	8.04844	7.87466	7.9698	7.87613	8.06859	7.6939	7.90971	7.88032	8.08299	7.85777	7.86865	8.01326	7.70584	7.84492	7.94674	8.25862	8.08994	7.74862	7.73552	7.80216	8.02618	8.15553	7.85083	7.6281	7.99987	7.8011	7.57647	7.36084	7.87383	7.53709	8.28232	8.09711	7.94317	7.8635	7.72185	7.79265	8.03862	7.84623	8.03744	7.54692	7.54972	7.59425	7.51893	7.33362	7.4827	7.88025	7.74931	7.7237
CSDE1	10.9561	10.7384	10.8763	11.1478	10.8547	10.9113	10.7903	10.9452	10.7339	10.8517	10.9023	10.8645	10.9762	10.8787	11.3702	11.1662	11.2064	11.0236	11.2486	11.1124	10.706	10.9631	10.6995	10.2231	11.0566	11.142	10.7596	10.7477	9.28588	10.8315	10.728	11.2834	11.3895	11.1026	10.7368	10.9323	10.9859	11.0337	10.9259	10.7148	10.3488	10.2531	10.0679	10.5095	10.6363	10.6521	10.2822	10.3661	10.6412
SLAMF9	4.34368	4.41592	4.3515	4.38554	4.1684	4.42882	4.17833	4.25221	4.33031	4.24443	4.47071	4.54278	4.42875	4.34229	4.36241	4.14433	4.39906	4.27095	4.50569	4.16196	4.51474	4.29078	4.22768	4.35634	4.26866	4.4731	4.26503	4.44995	4.5639	4.41061	4.41728	4.43992	4.34865	4.24606	4.23023	4.23029	4.34579	4.47414	4.27814	4.35137	4.5534	4.57539	4.521	4.54757	4.46269	4.33978	4.53385	4.56072	4.45758
MGAT4C	3.393	2.68581	2.84067	2.75974	3.19047	2.85424	3.64062	3.19154	3.53047	3.22883	2.91027	2.92605	2.70168	3.00938	3.00594	3.15863	3.1616	3.14359	3.15929	3.42827	3.13822	3.28807	3.16239	2.97979	3.27235	3.28324	3.26957	3.31618	3.23366	3.17071	3.16431	3.16109	3.14928	3.0632	3.36029	3.28397	3.13187	3.1446	3.00259	3.00858	3.01535	3.2873	3.25399	3.35642	4.37841	3.33284	3.30329	3.09838	3.45587
CSDC2	8.40973	8.65436	8.48659	8.54534	8.08879	8.75054	7.71301	8.00523	8.36676	8.61284	8.47646	8.72603	8.88245	8.95102	8.49591	8.69175	8.56117	8.43145	8.65191	8.5269	8.39941	8.33057	8.91701	8.37336	7.48879	7.94235	7.88719	8.61893	9.08642	8.66294	8.47197	8.3746	8.93252	8.7158	8.64112	9.84755	8.93658	8.47002	9.19411	7.40614	9.61229	9.38672	9.47365	9.62031	8.28117	8.55501	8.85912	9.22687	9.3387
ELMOD2	4.95688	4.93887	4.98788	5.12458	5.08557	5.08343	4.99333	5.20554	5.07762	5.12166	4.96213	4.87504	5.08603	4.98977	5.07279	5.0164	4.75384	4.88358	4.95898	5.01645	4.75402	4.93251	5.11954	4.92566	5.06208	5.05287	5.14857	5.0872	4.93049	5.12439	4.77285	4.95518	4.78005	5.04904	4.97004	4.82226	4.72372	4.97568	5.14775	5.11725	5.06631	5.19982	4.76079	4.78869	4.99637	4.89784	4.97363	4.87884	4.93397
CUL2	5.81114	5.61773	5.91728	6.0052	5.9103	5.87566	5.83496	5.84214	5.75825	5.98604	5.75997	5.28637	5.58331	5.73032	6.01697	5.67606	5.71855	5.57714	5.78842	5.88626	5.20743	5.47164	5.8605	5.54655	5.76523	5.6756	5.99383	5.50788	4.79987	5.5009	5.20066	5.48303	5.52206	5.59518	5.54571	5.38211	5.6515	5.45741	5.97929	6.24552	5.96335	5.45332	5.36146	5.49948	5.27827	5.82898	4.91618	4.9358	5.42641
FAM175B	6.90153	6.83984	6.89113	6.90069	6.91789	6.82084	6.80856	7.13626	6.88048	7.00229	6.7141	6.56531	6.85686	6.52903	7.12094	6.86437	7.0852	7.08713	7.15043	7.03762	6.66258	6.56059	6.63779	6.75273	7.01825	6.92516	6.80575	6.35871	5.84233	6.5986	6.41614	6.91992	7.05681	6.88181	6.89417	6.81759	7.00427	6.8869	6.85798	6.79818	6.19539	6.56747	5.8675	6.41433	6.75387	6.72533	6.37167	6.68073	6.50523
RAB6A	6.97026	7.03863	6.91813	6.88387	6.7709	6.9297	6.94903	7.02641	6.86472	6.86616	7.01272	7.01848	6.92676	6.80163	6.91694	6.98231	6.84411	6.70166	6.95683	6.8269	6.87671	6.96616	6.81187	6.88654	6.85792	6.78798	6.97671	6.76884	6.68783	6.8139	6.80457	6.6523	6.8516	6.80679	6.67114	6.74609	6.74119	6.75926	6.86342	7.08789	6.71463	6.94916	6.56831	6.58938	6.79728	6.77331	6.75836	6.60205	6.8346
RP11-731J8.2	3.13907	2.97303	2.92483	2.94678	2.8669	2.94449	3.05005	3.01676	3.13575	3.14738	2.87234	3.0415	2.95221	2.86924	3.10663	2.95412	2.94295	3.00612	3.12609	3.07264	2.99275	2.96043	2.89457	3.02471	3.05264	3.01567	3.38948	3.09083	3.07357	3.22547	2.94953	2.84605	2.85979	2.91757	2.88529	2.94067	3.13399	2.95158	3.07562	2.92451	3.17016	3.09086	3.18371	3.12391	3.07377	2.97839	2.99918	3.16534	3.25546
MED25	5.8693	5.89569	5.97423	5.8883	5.99809	5.95577	5.95737	6.00378	6.08711	5.91853	5.93519	6.15428	5.93088	6.11545	6.01098	5.79458	6.14852	5.86551	6.13952	5.91899	5.99458	5.78711	5.77167	6.16339	5.81443	5.90617	5.5096	5.71335	6.49302	5.97986	6.0546	5.57784	5.79781	5.68679	6.00449	5.93123	6.02553	5.93916	5.71269	5.66638	5.9668	6.16903	6.21848	6.18369	5.96784	6.02994	6.11896	5.96716	6.07775
SLC17A3	3.29311	3.51322	3.81728	3.23629	3.30493	3.77202	3.24164	3.5469	3.32225	3.65887	3.38651	3.67785	3.45128	3.58935	3.36816	3.52644	3.28852	3.63183	3.49184	3.38947	3.39053	3.2901	3.59344	3.63929	3.63081	3.53149	3.62355	3.51449	3.56423	4.43687	3.68364	3.51632	3.50535	3.46728	3.44682	3.59759	3.62935	3.55716	3.45913	3.59759	3.63826	4.00645	3.7549	3.64269	3.7873	3.69417	3.59196	3.61186	3.73101
LINC01186	4.19423	4.42005	3.90152	4.24578	4.7633	4.50419	3.90234	4.13928	4.59035	4.62472	5.09033	4.72636	5.10711	4.66249	4.5983	4.5495	4.50426	4.40254	4.28175	4.99887	4.7679	4.51952	4.2154	4.47361	4.46204	4.37403	4.89031	4.36506	4.51275	4.24193	4.64634	3.86322	4.47743	4.22873	4.73574	4.68306	4.46796	4.23776	4.43924	4.4856	4.50406	4.50961	5.29549	5.02117	4.58429	4.53119	4.81026	5.26986	4.44128
FAM81A	4.13178	4.07202	4.20315	4.38715	4.20306	4.34782	4.40821	4.19814	4.31465	4.3374	4.2514	4.24438	4.19967	4.38763	4.22105	4.21875	4.61572	4.21086	4.26656	4.30927	4.33714	4.36248	4.34511	4.22159	4.05205	4.30321	4.35231	4.4209	4.59389	4.5308	4.18664	4.0837	4.32022	4.30287	4.37408	4.37676	4.30423	4.36624	4.35076	4.46478	4.19299	4.47855	4.77423	4.41552	4.41313	4.34602	4.63153	4.56722	4.46639
CASP1	6.76426	6.43929	6.75491	6.77633	6.89306	6.43712	6.35356	6.37154	6.60295	6.4157	6.42524	6.09511	5.88951	5.86374	5.93276	6.00037	6.1484	6.31327	5.99896	6.40231	6.15443	6.08365	6.76066	6.3241	6.9029	6.74202	6.29226	6.25075	5.7562	5.91384	6.58567	6.35365	6.07375	6.07279	6.23725	6.24261	6.31181	6.28745	6.1967	6.24185	6.37549	5.5564	5.76532	5.97529	6.16445	6.59452	5.83584	5.62248	5.311
ALDH5A1	5.73199	5.75551	6.15197	5.97607	5.91824	5.91207	5.91714	6.14901	6.04793	6.21244	5.75936	5.75543	6.07014	6.26144	6.55943	6.16771	6.04423	6.3843	6.21741	5.82475	5.80829	5.87418	6.2114	6.08249	6.17708	6.30779	6.19251	5.93761	5.51983	6.22944	5.83431	6.18522	5.92313	5.85565	5.85716	5.66396	5.95536	6.20345	6.10379	6.32265	6.01573	5.86703	5.58451	5.83986	6.124	5.91368	5.80321	5.70241	5.94345
KCTD16	3.04314	3.10437	2.9573	3.00604	2.99714	3.03933	3.07176	3.35392	3.17074	3.24301	3.08383	3.12716	3.10762	3.04394	3.15945	3.0708	3.13794	3.14985	3.13442	3.08237	2.99723	2.99679	3.11035	3.0517	3.13016	3.01489	3.15255	3.30974	3.17925	3.20729	3.15818	3.20983	2.88095	3.1163	3.05841	3.03134	3.16458	3.06983	3.04311	3.10343	3.16835	2.99326	3.40404	3.29801	3.01563	3.29468	3.16856	3.3187	3.07204
TPTEP1	4.31463	4.34168	4.2872	4.15632	4.26827	4.32226	4.22234	4.33484	4.07981	4.15352	4.3771	4.21403	4.45503	4.69629	4.32161	4.40618	4.42853	4.25248	4.346	4.20883	4.51121	4.5154	4.40924	4.47911	4.15574	4.39216	4.4316	4.32764	4.60968	4.59596	4.49805	4.44912	4.37534	4.407	4.34753	4.47268	4.45861	4.33515	4.38395	4.56326	4.50718	4.47685	4.77983	4.29016	4.66853	4.32753	4.74635	4.56965	4.51157
LOC102724967	5.03944	5.1354	5.15749	5.00638	5.01434	5.11941	5.23142	4.89134	5.07832	4.93103	5.17475	5.08996	5.27114	5.31519	5.00642	5.04437	5.27229	4.84433	5.23779	5.44953	5.27792	5.28774	5.14874	5.22158	4.59619	5.01979	5.30693	4.88492	5.66479	4.89514	4.80119	4.9421	5.20891	4.8368	4.78282	5.00006	4.879	5.19437	4.79376	5.14874	5.6244	4.74593	5.54261	5.32465	5.12914	5.17122	5.53415	5.31054	5.22745
CC2D2B	4.28497	4.5452	3.92414	4.56925	4.38159	4.67739	4.36573	4.48934	4.35107	4.32346	4.43078	4.12867	4.40817	4.47358	4.08771	4.45676	4.65275	4.65755	4.63014	4.28437	4.90542	4.68568	4.57233	4.32761	4.54336	4.39331	4.34434	4.22487	4.70653	4.65105	4.50901	4.58508	4.61958	4.48109	4.64492	4.48075	4.55189	4.58212	4.71977	4.6603	4.22104	4.7395	4.75724	4.89203	4.89412	4.48718	4.76254	4.96151	4.47846
CLN8	5.47725	5.48962	5.36379	5.25576	5.35757	5.41783	5.37256	5.33793	5.16921	5.16849	5.27479	5.32598	5.19444	5.18069	5.42804	5.40392	5.64306	5.46694	5.39109	5.34739	5.35572	5.37909	5.39702	5.3084	5.49268	5.47136	5.2037	5.19403	4.94012	5.10803	5.28823	5.62286	5.48422	5.43005	5.46814	5.30092	5.29956	5.2753	5.17932	5.11763	5.1498	5.20762	4.98507	5.1975	5.3267	5.31826	5.4214	5.31302	4.97244
TPP1	7.58527	7.65404	7.47881	7.0886	7.15052	7.10042	7.1353	7.02158	7.25692	7.18597	7.46726	7.8317	7.2508	7.01427	7.4724	7.4722	7.37869	7.24786	7.30794	7.17647	7.28595	7.14955	7.448	7.4527	7.32771	7.35455	7.36769	7.0509	6.85767	6.70095	7.50287	7.36022	7.71664	7.30603	7.45055	7.42529	7.38969	7.36628	7.34039	7.15558	7.49529	6.81386	6.74459	7.18369	7.2355	7.22075	7.04959	7.18811	6.82402
ADCK4	5.06065	5.28872	4.95663	5.0536	5.10938	5.27877	5.14594	5.16727	5.08041	5.04925	5.19916	5.23295	5.11809	5.11906	5.2005	4.99625	5.12489	5.0327	5.092	5.25076	5.00091	5.30779	4.81506	4.78918	4.805	5.02885	4.88187	5.38582	5.34737	5.2689	5.21232	5.0101	5.20015	5.14136	5.17079	5.39616	5.17501	5.3049	5.14451	4.96337	5.2709	5.59428	5.41522	5.21438	5.12933	5.14925	5.53945	5.51965	5.33129
OXCT1	10.2685	10.5346	10.6396	10.9144	10.7025	10.6888	10.4238	10.6146	10.4708	10.4885	10.5989	9.92167	10.5008	10.5822	11.4577	10.9368	11.1786	10.8857	11.4735	10.4502	10.8127	10.6948	11.0778	10.9912	11.2122	11.276	11.1992	10.4685	8.33906	11.0838	9.83187	10.7558	10.8525	10.239	10.2207	9.41479	10.6832	10.7349	11.3146	10.3873	10.5048	10.6103	10.3699	10.1877	10.1666	10.0938	10.4506	10.5811	10.3778
BCL6	7.67907	7.38039	7.50071	7.23553	7.45324	7.36054	7.69405	7.37309	7.27731	7.24656	7.39901	7.2064	7.24631	7.88764	7.49107	7.31698	7.37031	7.15304	7.34402	7.49985	6.81348	6.49059	6.88732	7.13223	7.2941	7.1426	7.57886	7.49028	7.27419	7.11965	7.09416	7.09143	7.41011	7.27793	7.15461	7.93979	6.92228	6.74872	7.49173	7.08634	7.21521	7.33124	7.26007	7.28533	7.10017	7.35859	7.11721	7.19559	7.55843
UAP1L1	5.53834	5.75189	5.14065	5.33676	5.30082	5.30611	5.57611	5.67764	5.38813	5.44517	5.38106	5.50219	5.34763	5.36873	5.30849	5.37345	5.15901	5.42037	5.33714	5.11696	5.12561	4.81813	6.59022	6.19175	5.52516	5.15772	6.04086	5.86643	5.12676	5.04915	5.24742	5.35142	5.8907	5.30542	4.79844	5.08827	5.30297	5.22502	5.97144	5.0821	5.65245	6.76639	5.13597	5.15666	5.26274	5.73516	5.07422	5.1128	4.79615
NCBP1	4.20874	4.30432	4.26344	4.09074	3.90152	3.91745	4.10625	4.18577	3.99028	4.19727	4.11057	4.00154	4.1346	4.04111	4.13405	4.03469	4.01516	4.01034	3.95361	4.00089	3.79771	3.67018	4.15464	3.77502	4.12939	3.89001	4.19527	4.01074	3.72271	4.01083	3.77431	3.9677	4.04953	3.83183	3.91416	3.99523	3.99742	3.98627	4.1884	4.03928	4.15675	4.00765	3.1498	3.52367	4.01007	4.08037	3.48395	3.75096	3.73447
PCP4	5.72531	5.97021	5.31904	6.50001	5.99875	6.08051	5.46171	6.08099	5.20093	5.79778	5.3405	5.22845	6.34061	5.45217	5.88741	5.47591	5.88285	5.94119	6.03297	6.29632	5.95224	6.57643	6.21502	6.02451	5.9149	6.30257	6.11965	5.79497	5.69008	5.71712	5.22366	5.15858	5.76876	5.19236	5.65154	5.80815	5.14163	5.37224	5.3816	5.63505	6.82928	5.81881	7.574	6.86606	5.55771	6.30098	6.14048	6.46061	5.92862
LOC339593	3.14846	3.4556	3.32951	3.3088	3.41051	3.22449	3.30018	3.10886	3.41041	3.39311	3.4745	3.34533	3.71019	3.21473	3.43138	3.43742	3.22336	3.33179	3.29179	3.13936	3.22302	3.37273	3.18118	3.23752	3.30724	3.2119	3.33297	3.4391	3.32933	3.46648	3.25639	3.00977	3.40795	3.2564	3.19694	3.18825	3.35555	3.35685	3.25923	3.17135	3.44668	3.53379	3.43609	3.41203	3.4072	3.34814	3.53704	3.18649	3.48119
YIPF1	7.16081	7.13287	7.19678	7.37162	7.32315	7.06192	7.02043	7.13613	7.19229	7.02579	7.11657	7.18659	6.99244	7.05617	7.37475	7.39741	7.40951	7.09457	7.25016	6.93343	7.20565	6.85552	7.66453	7.29754	7.26914	7.07237	7.46978	7.21229	6.5514	7.31339	7.35148	7.17405	7.27814	7.09794	7.09933	7.10913	7.09933	7.05766	7.29461	7.51003	7.23798	7.02598	7.16027	7.21506	6.98272	7.22618	7.08878	7.05062	7.08963
LINC00599	4.68218	5.07904	4.781	5.07558	4.86903	5.08921	4.84422	5.01193	4.97033	4.91305	5.07836	5.09959	4.94504	4.77704	5.11111	4.93169	4.92849	5.01712	4.89348	4.89096	5.05431	5.16161	4.86274	4.9754	4.83573	5.01263	4.7992	5.1262	5.49645	5.39694	5.4292	4.94372	5.11876	4.99303	4.88303	4.93668	5.01498	5.24543	4.93132	4.95427	4.95197	5.24781	5.69993	5.29971	5.07371	5.00113	5.4807	5.39036	5.39264
CRADD	7.15128	7.20849	7.4671	7.71975	7.51973	7.7055	7.65961	7.8678	7.4928	7.69691	7.60263	7.10539	7.8303	7.5667	7.57665	7.35313	7.55809	7.66	7.83096	8.02346	7.24782	7.76788	8.12323	6.79201	7.89146	7.88491	8.34014	7.68409	6.51179	7.15407	6.64402	7.40385	7.42902	7.41882	6.95488	7.28788	7.68381	7.50225	7.96599	7.4831	8.13288	6.73216	7.0704	7.21501	6.78629	7.17141	7.17794	7.19434	7.10291
SPATA19	4.11708	4.15833	3.92944	3.95153	4.0516	4.08681	3.92036	3.75273	4.06436	3.99098	4.10039	4.2559	4.03223	4.15104	3.98339	3.86683	4.00721	4.13408	4.178	4.07797	4.1795	4.09299	3.97017	4.10704	4.04484	4.00623	3.97796	4.18278	4.38096	4.15006	4.32869	4.30245	4.08293	4.19993	4.08116	4.17013	4.28144	4.24808	4.06507	4.14261	4.1203	4.31858	4.65581	4.37387	4.12311	4.16847	4.23875	4.52739	4.44302
C5orf22	5.59746	5.56944	5.17042	5.1357	5.38194	5.51743	5.20556	5.47647	5.10597	5.22852	5.43987	5.34283	5.1392	4.96435	5.6442	5.34188	5.32031	5.25901	5.20543	5.07345	4.98529	4.91092	5.1871	5.09829	5.32949	5.09995	5.44046	5.33794	4.93502	5.37226	4.9049	5.06107	4.99163	5.09764	5.12837	5.00003	5.30227	5.17887	5.4195	5.38598	5.19145	5.39924	4.80848	4.89276	4.90753	4.94313	4.98303	5.22502	5.23268
TFDP1	6.41801	6.34044	6.41998	6.41988	6.36551	6.43255	6.47611	6.4768	6.46086	6.35644	6.29509	6.23491	6.37423	6.24366	6.37785	6.70634	6.15963	6.33319	6.22123	6.29683	6.20291	6.22229	6.4716	6.50138	6.45445	6.50668	6.44656	6.05118	5.79188	5.51755	5.88243	6.1975	6.26084	6.2886	6.16411	6.116	6.27328	6.41723	6.47653	6.44652	6.22088	5.57419	5.81947	5.9083	6.17752	6.06987	6.10605	6.16626	6.07893
LINC01252	3.26811	3.39402	3.10416	3.27218	3.46266	3.32083	2.87912	2.75258	3.09534	3.22391	3.14857	3.24704	3.35012	3.34243	3.18885	3.24817	3.15534	3.51213	3.29517	3.31739	3.30407	3.31273	3.63912	3.01072	3.19865	3.29508	3.12037	3.45348	3.48358	3.25803	3.32986	3.34682	3.26516	3.4415	3.46649	3.19708	3.26391	3.30458	3.14224	3.1172	3.3631	3.59146	3.56812	3.17527	3.32513	3.37028	3.51943	3.63888	3.4704
ST3GAL6	5.54079	5.57705	5.26834	5.55978	5.34702	5.68591	5.28437	5.35313	5.39824	5.22201	5.46658	5.21002	5.27947	5.29606	5.73123	5.50946	5.52148	5.104	5.66311	5.08549	5.27982	5.05964	5.4849	5.84278	5.60636	5.41671	5.64519	5.27945	5.34045	5.54388	5.42542	5.59882	5.47379	5.38201	5.09264	4.81681	5.24408	5.02725	5.80139	5.80235	5.10843	5.5404	4.97105	5.18401	5.26551	5.18779	5.41949	5.29598	5.5732
LOC152586	2.5973	2.83393	2.6873	2.57436	2.57665	2.4815	2.54102	2.6904	2.55139	2.57617	2.69088	2.68484	2.81397	2.53479	2.66382	2.61966	2.71291	2.79363	2.84857	2.71059	2.73579	2.68405	2.7942	2.73949	2.63897	2.83962	2.55851	2.75283	2.64222	2.8713	2.75048	2.83875	2.73479	2.642	2.65206	2.69132	2.75963	2.53006	2.62539	2.73374	2.83752	2.9138	3.18395	2.72096	2.55507	2.66039	2.82854	3.20384	2.8679
PCGF5	6.50353	6.63302	6.71543	7.05993	6.49026	6.8713	6.77109	6.99697	6.52674	6.62055	6.77458	6.68908	6.81146	6.56372	6.77917	7.0332	6.38373	6.53301	6.57327	6.52671	6.33956	6.55593	6.74999	6.83734	6.60659	6.57655	6.85808	6.71821	6.19824	6.84531	6.1109	6.57387	6.08636	6.39101	6.07813	6.23448	6.26291	6.28565	6.75708	6.94373	6.49261	6.57971	5.49268	6.18015	6.52178	6.35015	6.08196	6.30548	6.23719
CTSB	10.3576	10.555	10.1618	10.3303	9.97232	10.0016	9.64706	9.58129	9.72995	9.73093	10.2705	10.2707	9.8614	9.81178	10.422	10.3239	10.7417	10.5072	10.2439	10.0868	10.1278	10.218	10.5053	10.2167	10.4263	10.5848	9.79672	9.93497	9.31957	10.3989	9.9332	10.6488	10.76	10.5851	10.3652	10.0975	9.92902	10.1945	10.1148	10.1247	10.0932	9.91565	9.78691	10.1167	9.92428	10.3255	9.98356	10.1964	10.1697
GLIS3	5.37151	4.70214	4.70491	4.59153	4.94659	5.11234	4.65163	4.96013	4.51129	4.6008	4.7397	4.72123	4.94688	4.51533	4.70114	4.88107	4.97757	4.95681	4.9327	5.01093	4.98492	4.67392	5.15351	4.94774	5.24804	4.71333	4.71014	4.93587	4.59962	4.66619	4.83034	5.1434	4.9776	5.25797	5.23372	4.51593	4.68399	4.77614	4.6829	4.50558	4.36694	4.50362	4.08513	4.01462	5.41479	4.83487	4.34152	4.65533	5.1874
DCAF17	5.01428	4.81119	4.99733	4.7302	4.70649	4.58871	4.6859	5.02401	4.59787	4.59881	4.61486	4.29842	4.66207	4.43947	4.58131	4.71384	4.38154	4.46536	4.67105	4.41078	4.26641	4.43991	4.65137	4.61107	4.57716	4.63533	4.57324	4.43013	4.12909	4.24794	4.31849	4.54374	4.53395	4.5689	4.56823	4.54877	4.50282	4.52503	4.85561	4.82291	4.5882	4.54003	3.54237	4.06097	4.65195	4.43398	4.05974	4.2766	4.25748
COQ2	5.60372	5.83257	5.63731	5.81225	5.73581	5.70591	5.5603	5.75707	5.60853	5.85772	5.78595	5.48081	5.86662	5.63987	5.74618	5.88145	5.84911	5.8327	5.77136	5.58805	5.48077	5.72189	5.92684	5.64915	5.77261	5.60581	5.70812	5.66255	5.7147	5.91719	5.23748	5.53921	5.34675	5.36436	5.53154	5.31758	5.70891	5.45051	5.9632	5.93131	6.05024	5.93545	5.46885	5.20975	5.4044	5.8024	5.70395	5.38836	5.81932
SETD3	7.53817	7.51336	7.46712	7.9579	7.60381	7.68116	7.33759	7.56935	7.46372	7.41078	7.32918	7.4655	7.52941	7.48014	7.79795	7.64182	7.93192	7.60496	7.88588	7.67524	7.47584	7.67668	7.7794	7.84412	7.74416	7.59687	7.72532	7.72523	7.38233	7.79411	7.35777	7.83477	7.98899	7.62881	7.4465	7.34526	7.39519	7.44584	7.62442	7.79447	7.76589	7.40222	7.40936	7.30609	7.53863	7.61236	7.65395	7.73418	7.78912
SMIM5	5.88652	6.68734	6.01406	6.11616	6.58082	6.52599	6.33986	6.33621	6.86946	7.0062	6.60966	6.5992	6.95157	7.01146	6.05643	5.85962	6.44287	6.67518	7.09911	7.31428	6.35315	6.62275	6.356	6.66455	6.04738	6.47948	6.49193	6.42659	6.63399	6.22928	6.24317	5.55215	6.38974	6.24069	6.80116	6.86712	6.88658	6.79156	6.61389	6.65179	7.1342	6.65462	6.87458	7.01447	6.11006	7.16036	6.78607	7.00691	6.44417
ZNF780A	4.4173	4.14738	4.45008	4.43554	4.04745	3.86465	4.21875	4.37548	4.26668	4.47308	4.11392	4.2171	4.22903	3.81394	4.15233	4.28904	4.085	4.1457	4.00395	4.06124	3.89132	3.92815	4.13065	3.98333	4.09201	4.1043	4.07266	4.14193	3.96978	4.42316	3.98031	3.99907	4.05478	4.02845	3.87454	3.96004	3.99153	4.08021	4.0102	3.89868	3.98538	4.1223	3.63442	3.84711	4.1872	4.19427	3.7001	3.91173	3.3905
CCND2	6.80547	6.91807	6.88566	6.84289	6.63384	6.7859	6.31161	6.73619	6.55685	6.81167	7.00712	7.02623	7.07184	6.48408	6.95511	6.78278	7.07936	7.05914	6.75178	6.86558	6.38253	6.81702	6.6545	6.28966	6.82179	6.92177	6.81815	7.15674	6.19705	6.57231	6.70802	7.71874	7.317	7.07967	6.54481	6.88634	7.11836	7.04704	6.53861	6.62364	6.48638	6.05597	6.24403	6.45663	6.66855	6.14848	6.39984	6.72099	6.50801
LOC730101	4.75804	4.50585	4.95618	4.80186	4.70128	4.96277	5.27069	5.28579	4.41138	4.90155	5.14308	5.28596	4.80441	4.92028	5.00284	5.30944	4.89984	5.27373	5.60582	4.89836	4.63503	5.15495	5.48036	4.96898	5.15519	5.4737	4.61087	4.70193	4.73881	4.6822	4.49615	4.65757	5.09078	5.10206	4.82577	4.57207	4.50986	4.71647	5.30265	5.67887	5.09241	5.09977	4.80784	4.90631	4.85174	5.12676	4.5552	4.41372	4.56384
ABLIM3	8.69845	8.47896	8.71402	8.38694	8.33875	8.2518	8.70946	8.1743	8.79403	9.00996	8.68113	9.17254	8.4904	8.85958	8.69422	8.98059	8.36875	8.17188	9.29553	9.22331	7.84767	8.05008	8.41609	8.21738	8.20157	8.45162	8.95987	9.28075	7.79965	8.91003	8.85893	8.83838	8.89963	8.46898	8.61648	8.81658	8.40212	8.66413	8.38847	7.92436	8.64444	8.85965	9.21457	9.34072	8.68227	8.41085	8.94066	8.91354	8.66013
AK097453	3.96051	3.97683	4.30656	3.9708	3.84663	4.1346	4.08104	4.13526	4.14929	4.09889	4.05784	4.14051	4.07208	4.19793	4.04176	4.02232	4.05508	3.88568	4.11586	3.95199	4.18841	4.09912	4.09429	4.09553	3.79513	3.93751	3.9398	4.27542	4.12151	4.39626	4.52251	4.33139	4.13183	4.08166	4.2942	4.06238	4.27768	4.15823	4.03197	4.16953	4.02464	4.44904	4.23659	4.31467	4.31032	4.22873	4.3931	4.30894	4.35788
DNER	6.75858	6.45896	6.2149	6.18183	6.44805	5.94843	7.37979	7.05801	6.91068	6.73481	4.98184	5.13686	5.59977	4.30762	6.68127	6.21905	6.85751	7.92139	8.51373	8.69422	5.94468	7.54158	4.67236	4.45373	5.92723	5.48055	9.61781	8.45377	4.72038	7.66963	4.62992	3.92242	5.81788	6.74187	6.73489	7.71609	4.90025	4.39346	5.01541	5.74795	3.47775	6.38736	5.71074	6.53322	5.62396	7.08001	7.36663	7.93247	8.45572
ZNF208	4.21933	4.54782	5.12724	5.30372	4.81964	4.51331	5.2066	5.03426	4.35516	4.6076	4.668	3.84225	5.16136	4.94929	4.28525	4.15604	4.29904	4.30452	5.72995	5.63161	4.76476	4.65879	4.72249	4.55181	4.41531	4.47025	3.94734	4.02605	4.12652	4.711	4.08884	4.2751	4.15299	4.39207	4.15512	4.15931	4.38821	4.58515	4.94296	4.58544	4.43754	4.66562	3.68905	3.98336	3.94368	4.38503	4.47088	4.30612	4.43038
ARHGEF5	5.27515	5.18081	5.14384	5.25992	5.24332	5.2572	5.38727	5.1256	5.22478	4.97476	4.87243	4.89583	5.27458	5.49761	5.0717	5.14117	5.21244	5.35736	5.21465	5.24598	5.22575	5.35129	5.57127	5.24358	5.59201	5.31048	5.20391	5.08632	5.14495	5.77514	5.4201	5.42131	5.22942	5.53186	5.51623	5.40672	5.31462	5.48885	5.13506	5.13513	5.65816	5.41589	6.13228	5.63591	6.1863	5.58155	5.7008	5.34548	5.66202
KIAA1024	3.15107	3.15162	3.22026	3.12339	2.93671	3.19762	3.04838	3.3057	3.09777	2.70874	3.33755	3.09501	3.10509	3.03175	3.3442	3.32881	3.08802	3.26753	3.39063	3.34203	3.22496	3.18933	3.21129	3.13953	3.16974	3.33128	2.94275	3.37066	3.43392	3.29587	3.20911	3.17986	3.2596	3.31186	3.27072	3.19693	3.27293	3.15263	3.30034	3.38586	3.20263	3.32447	3.69223	3.33086	3.41094	3.67602	3.41189	3.55433	3.3238
OR5AK4P	3.12465	3.17199	3.22474	3.28712	3.28934	3.33828	3.35736	3.21777	3.30133	3.30399	3.26222	3.3054	3.36557	3.27419	3.35642	3.3051	3.29852	3.34882	3.31923	3.28165	3.3799	3.27462	3.25242	3.24651	3.23511	3.24923	3.22492	3.18769	3.41251	3.27835	3.3575	3.31008	3.28629	3.38484	3.25905	3.20392	3.41828	3.29773	3.21671	3.4386	3.22382	3.46258	3.33881	3.36741	3.36868	3.36302	3.50666	3.56218	3.60147
DDR1-AS1	4.0948	4.013	3.94728	4.01713	3.88107	3.97908	3.97712	3.84241	4.09281	4.00961	3.89474	4.15501	3.92146	4.02172	4.05561	3.95908	4.00023	4.00907	3.99885	4.05646	4.112	4.07172	3.73944	3.99502	4.1381	4.32988	3.89354	4.24658	4.27341	4.25765	4.14844	3.98146	4.03471	3.99887	3.97313	3.91962	3.96202	3.92375	3.79585	3.88905	4.21616	4.47179	4.58517	4.22343	4.15502	4.12654	4.22215	4.18978	4.154
DLG3	5.81167	5.666	5.96263	5.85529	5.77963	5.73017	5.9348	5.72957	5.72862	5.6861	5.693	5.73737	5.81589	5.89453	5.8853	5.87602	5.81162	5.61932	5.76486	5.48296	5.75285	5.49939	6.03355	6.04322	5.72165	5.57829	5.80781	5.87348	6.08645	5.76259	5.87314	5.71957	6.00241	5.64628	5.89107	5.66895	5.86859	5.56032	6.59379	5.74358	5.56998	5.74973	5.78747	5.54204	5.65932	5.58642	5.60361	5.62642	5.76138
SMPDL3B	5.13481	5.26569	4.82806	4.83256	5.09148	4.84984	4.9802	4.74683	5.09772	4.61854	4.94686	5.20794	5.06272	5.00081	4.92789	4.94789	5.14297	4.88105	4.97886	4.92485	5.17301	5.1015	4.79395	5.04112	5.18141	4.79972	4.91577	5.08555	5.25174	5.51187	5.24951	5.03972	4.80579	4.95724	5.02418	5.07613	5.2292	5.14995	5.02874	5.04817	4.97703	5.01735	5.5816	4.99196	5.73782	5.01884	5.39002	5.21842	5.1959
COL8A2	6.2004	5.62971	5.50385	5.44118	5.5298	5.48574	5.46763	5.34897	5.19719	4.97959	5.64329	5.5727	5.55157	5.6507	5.5438	5.23448	5.86953	5.35063	5.58551	5.25154	5.53711	5.52798	5.44226	5.62378	5.9355	5.35908	5.7518	5.35886	5.3552	4.89827	5.60475	5.66557	6.29981	5.6037	5.79119	5.32597	5.49808	5.46772	5.67737	5.32877	5.38616	5.12568	5.34387	5.35256	5.63468	5.32247	5.35538	5.21155	5.46486
RFX5	6.75132	6.74798	6.90682	6.92877	6.86393	6.80625	6.90533	7.08716	6.83923	6.75202	6.78212	6.77837	6.58806	6.67551	6.98769	6.77482	6.72697	6.89425	7.26252	6.65321	6.70413	6.55707	7.35696	7.15272	6.8212	6.75397	6.76646	6.69453	6.61532	7.0351	6.36909	6.8327	6.84703	6.99327	6.88127	6.53824	6.89997	6.99372	7.0302	7.07182	7.04434	6.98886	6.65456	6.78578	6.76538	6.77651	6.83166	6.66971	6.41251
MYPN	7.38159	7.67769	7.56996	8.06147	7.65308	8.23205	7.38962	7.86146	7.28036	7.86026	7.64287	7.90895	7.85535	7.53315	8.20324	8.14411	8.81364	8.35688	7.52195	7.32121	7.89757	8.09394	8.0817	7.65405	7.56884	7.99275	7.9087	8.04446	6.93286	8.05351	7.67498	8.08644	7.31636	7.83684	6.93496	6.9817	7.58415	7.26242	7.94996	8.70618	7.6969	8.43951	7.61888	7.78581	7.17044	7.25378	7.46201	7.85938	7.59067
LOC100996668	7.06245	6.83542	7.01352	6.83621	7.00647	6.88412	7.09249	7.21794	6.96284	6.89941	7.09742	6.80464	6.90546	6.63248	7.13649	6.95222	7.18095	6.68459	7.09839	6.85794	6.87034	6.80617	6.6195	6.70331	6.81215	6.74687	6.67281	6.70428	6.57107	6.67428	6.85524	7.02242	7.35844	7.13559	6.90335	6.73277	6.94586	6.80392	6.97214	6.82926	5.98303	6.16457	5.76746	6.12568	6.58112	6.25953	6.46129	6.62333	6.65762
PTDSS1	9.59377	9.59436	10.4383	9.95775	9.93208	9.69188	10.6275	10.3912	10.0541	10.5238	10.1196	10.2097	10.329	10.3332	9.98401	9.93366	10.0208	10.038	10.6299	10.6564	9.94958	10.4179	9.77319	9.73926	9.8423	9.99694	10.9939	10.138	9.2313	9.61276	9.27756	8.83101	9.61234	8.86214	9.90541	10.3203	10.5047	10.076	10.4246	10.0094	10.1773	9.3379	10.4095	10.6171	9.87515	10.4702	10.1295	10.3803	9.85032
HTR2B	6.84681	7.15197	5.41717	6.83605	6.63666	6.89067	4.98809	6.23715	5.70755	6.12851	6.75504	7.12375	5.38676	4.34163	5.3172	5.69482	6.62137	7.40724	6.38582	6.35179	6.01385	7.23618	7.19066	5.65675	6.80278	7.22821	5.87704	5.13206	5.43319	5.43205	6.05726	7.48164	6.6588	7.39577	6.07886	6.82817	5.53913	6.6225	5.60732	5.65675	5.95306	5.41098	5.37058	6.46472	6.08114	6.61334	5.29673	6.93784	4.65378
AGK	5.51669	5.88493	5.87608	6.01818	6.16187	6.08631	6.10424	6.24702	6.07155	6.25401	5.87352	5.69809	6.0929	5.91046	5.94716	6.02916	5.8419	5.99884	6.01754	5.89121	5.76072	6.04126	6.01072	6.23548	5.71569	5.90193	6.02158	5.23445	5.74506	5.97231	5.08348	5.44253	5.57528	5.63351	5.59109	5.47549	5.60809	5.61571	6.09457	6.31676	5.81093	5.72969	5.19654	5.4396	5.47471	5.60103	5.44455	5.58889	5.69574
PRMT2	6.39803	6.38633	6.19375	6.38859	6.33604	6.47366	6.4283	6.48656	6.18063	6.27403	6.24318	6.24462	6.286	6.16559	6.30881	6.43542	6.00001	5.99449	6.22906	6.25271	6.1367	6.15722	6.70856	6.23356	6.33237	6.34704	6.41857	6.43362	5.88953	5.81806	6.42805	6.51208	6.28971	6.44672	6.04096	6.04155	6.21675	6.34665	6.26489	6.15664	6.46582	6.36632	5.90179	6.04725	6.07672	6.05983	6.22806	6.10415	5.83533
NSDHL	6.18766	6.54508	6.28064	6.60242	6.53258	6.50503	6.41296	6.62096	6.52772	6.73312	6.30865	6.54822	6.81	6.67131	6.49538	6.77416	6.25173	6.3814	6.58638	7.08951	6.38144	6.93755	7.06061	6.56673	6.58999	6.59653	6.63671	7.09257	5.55859	6.63889	5.95277	6.31111	6.25157	6.33962	6.50114	6.72032	6.12658	6.2153	6.69055	6.43416	6.36658	6.31686	6.66568	6.82541	6.33894	6.81643	6.61023	6.92341	6.53673
LOC286149	4.26077	4.56774	4.26272	4.36857	4.23865	4.6048	4.4413	4.30212	4.22626	4.41433	4.68434	4.51104	4.64152	4.56691	4.43144	4.44552	4.56146	4.34152	4.65313	4.58042	4.62938	4.52938	4.30469	4.73921	4.50424	4.46274	4.75357	4.70926	4.70435	5.02416	4.8045	4.54597	4.17242	4.39324	4.33463	4.60837	4.57795	4.60442	4.82091	4.2804	4.54636	5.21386	4.76606	4.733	4.77874	4.66654	5.06922	4.80552	4.6624
WRAP73	5.23293	5.09224	5.1368	5.07489	5.02985	5.02409	5.10287	5.15833	5.12492	5.18505	5.14109	4.95419	5.14945	5.19691	5.06716	4.96628	4.95721	5.01448	4.95176	5.03615	4.95921	4.66227	5.57211	5.20869	5.40546	5.2971	5.0619	5.28545	5.31107	5.23442	5.14882	5.20818	5.21305	5.25571	5.17948	5.11713	5.14104	5.25179	5.15503	4.47707	5.54068	5.34219	5.00026	5.18623	4.94191	5.11799	5.02016	4.91734	4.89557
LRRC39	7.72473	7.96869	8.4005	8.88042	8.18906	8.56335	8.1953	8.67933	8.05505	8.79057	7.98057	7.89353	8.41505	8.171	8.52756	8.32767	8.1353	8.30642	8.10862	8.35923	7.61914	7.94529	7.7415	8.42903	8.01262	8.51745	8.57368	7.31328	7.77519	7.70209	6.7353	7.39995	7.73749	7.53963	7.75575	7.6432	8.04558	7.77456	7.81135	7.68574	8.11844	8.20243	7.1537	7.91838	6.92817	7.67904	6.97855	7.03807	7.51399
LINC00888	7.04073	7.26248	8.08231	8.40859	7.85565	7.8732	7.96547	8.02649	7.99383	8.14473	7.92338	7.42863	7.91945	7.83903	8.57605	8.41431	8.04892	8.09691	7.63676	7.97402	7.77933	8.11312	7.8669	7.82913	7.82107	8.06454	8.17954	7.77047	6.869	7.48445	7.04661	7.4366	7.53147	7.38075	7.33506	7.37948	7.43239	7.1103	7.76081	8.14061	7.79759	7.93475	7.51521	7.42066	7.06321	7.48439	7.59806	7.47685	7.56351
HHIP	3.10399	3.15529	3.11344	3.01208	3.25932	3.22955	3.03329	3.11465	3.29654	3.07158	3.15051	3.2737	3.31524	3.35783	3.28724	3.20376	3.26464	3.24955	3.35229	3.17211	3.2905	3.1966	3.36911	3.18382	3.21879	3.27248	3.22839	3.17753	3.2775	3.3312	3.33687	3.20968	3.28414	3.21046	3.20109	3.20703	3.25475	3.19329	3.18505	3.20953	3.30818	3.45057	3.61375	3.17137	3.71051	3.33531	3.51114	3.15334	3.62977
LOC284933	4.64344	4.78407	4.70689	4.60985	4.6087	4.82074	4.74551	4.51748	4.7565	4.72162	4.9543	4.80067	4.84007	4.86211	4.77758	4.80362	4.8556	4.83854	5.00843	4.87263	4.9301	4.91634	4.66636	4.75359	4.89575	4.87091	4.76727	4.57897	4.87091	5.08248	4.87967	4.91385	4.64592	4.82752	4.93589	4.85402	4.91514	5.03409	4.62017	4.70328	4.89056	5.02092	5.22276	4.90444	5.13867	4.88209	5.1539	5.02261	4.92274
NSG1	5.74303	5.33801	5.52605	5.05325	5.31784	4.97199	5.58537	5.80522	5.86169	5.68623	5.18393	6.2501	5.91011	5.26743	5.48094	5.39543	5.71684	5.55456	5.35118	5.71574	5.93742	5.88945	5.84007	5.41056	6.52708	6.21781	5.72119	5.7915	5.32182	5.54044	5.53701	5.34149	5.39358	5.44702	6.21698	5.71437	5.97599	5.75466	5.89321	5.43736	6.25614	5.33254	6.57462	6.33258	6.70839	6.62085	6.4352	5.71135	5.78045
LOC101928988	3.44726	3.11295	3.76725	3.52522	3.47361	3.50685	3.03328	3.33844	3.30444	3.7262	3.44065	3.7336	3.30562	3.24118	4.21584	3.99886	3.25117	3.60097	3.19392	3.49113	3.54349	3.4108	2.5701	3.3275	3.43751	2.94577	2.96757	3.67229	3.66442	3.13312	3.00289	2.92963	3.22516	2.89733	3.58629	3.54529	3.10119	3.14038	3.27992	2.93478	3.04104	3.33498	3.51036	3.93867	3.21043	3.33579	3.56028	3.38385	3.5269
AKAP3	5.4225	5.56069	7.86731	7.30991	6.08599	6.37493	6.43814	6.40427	8.39566	8.79094	6.64552	5.8636	6.80658	6.81354	5.81028	5.31069	5.52877	5.45907	5.81507	7.58167	6.09201	6.76503	5.50209	6.44903	5.20398	5.05859	7.0357	7.28847	5.29036	5.47071	5.89666	4.91068	5.64352	5.45829	8.55619	8.42543	5.72855	5.14695	5.10031	5.2065	5.75728	5.85035	6.17242	7.87171	5.4524	5.30869	7.61187	7.21744	5.57495
HCCS	7.99923	8.37881	8.09378	8.53006	8.10486	8.3724	8.19829	8.3099	8.19482	8.33493	8.16241	8.20568	8.39304	7.96418	8.27264	8.32759	8.79478	8.4486	8.26552	8.28796	7.99638	8.49702	8.41187	7.64743	8.04219	8.35111	8.39129	7.93697	6.97247	8.32704	7.14152	7.83064	7.77568	7.79994	8.12143	7.85558	8.26737	7.9883	8.44065	8.24387	8.24671	8.1693	7.40533	7.65986	7.74748	8.06412	7.65786	8.02926	8.0854
ART5	4.84543	5.03226	4.86311	4.95377	4.73197	4.97053	4.8117	4.77628	4.9479	5.04412	5.08723	5.19194	4.98614	4.95223	4.74458	4.78863	4.8229	4.96424	4.8232	5.02156	5.07096	4.98015	4.60596	4.96424	4.83632	4.71511	4.70677	4.41635	4.90202	4.97972	4.70157	4.9875	4.82289	4.79697	4.79119	5.09127	5.02071	4.45356	4.93257	4.96537	4.96608	4.9888	5.13445	4.82358	4.71628	4.87548	5.13144	5.10784	4.84291
LOC100506548	5.98385	5.86406	6.18323	6.19255	5.9377	6.06715	6.16474	6.04731	6.03667	6.33897	5.89191	5.98375	5.95053	6.06891	6.2824	6.13592	6.05783	6.44525	6.10562	6.41367	5.90326	5.96233	5.89738	5.65569	6.02931	6.0975	6.89913	6.68444	6.01312	6.27763	6.51298	6.5714	6.32069	6.44543	6.05023	6.08749	6.30103	6.45648	6.38618	6.35161	5.86865	5.8884	6.30939	6.04919	5.94715	5.76897	6.21054	5.81367	5.85353
SOX21	4.24147	4.13344	4.20598	4.27719	4.30085	4.29401	4.01921	4.34198	4.13263	4.37594	4.29784	4.35414	4.56242	4.35319	4.45096	4.39197	4.29029	4.25779	4.32695	4.28422	4.22727	4.38895	4.25947	4.16751	4.24729	4.31355	4.09119	4.35341	4.39884	4.32179	4.2513	4.58415	4.18825	4.29793	4.32198	4.44009	4.40933	4.66179	4.09586	4.26658	4.16429	4.95348	4.62576	4.71368	4.32651	4.35399	4.50594	4.76883	4.42436
SOS2	5.14809	5.2049	5.21308	4.98512	5.03942	5.03688	5.04245	5.22508	5.06092	5.05979	5.09205	5.07274	5.28694	5.0221	4.99319	4.97792	4.86843	4.95196	5.00051	4.90814	4.86547	4.94384	4.89846	5.07278	4.86372	4.93827	4.8399	5.01069	4.90101	4.84991	5.04282	5.22863	5.00167	5.13544	5.09996	5.23989	5.0954	5.09443	4.93643	4.85114	4.78169	4.93247	4.34962	4.43189	4.82	4.76631	4.85483	4.91203	4.82949
NRAP	7.09067	7.21943	7.52625	7.18029	6.94169	7.15823	6.89718	5.80062	7.12285	7.31734	7.50378	7.96306	7.87415	5.91402	7.2076	6.29226	7.17709	6.68856	6.57015	6.55431	6.78286	7.09891	6.20592	6.29283	6.45259	6.68459	6.11193	6.96497	6.92235	6.99057	6.8238	7.0497	7.30325	7.20194	6.82374	7.1469	7.22061	7.23809	6.45201	6.64313	5.45021	5.78611	4.48991	5.54848	5.13228	5.30922	6.07946	6.64252	5.77021
CNBD1	2.84624	2.9458	2.9399	2.99506	2.8386	2.88978	2.96547	2.99104	2.8936	2.90416	2.88346	2.95865	2.8174	2.93273	2.89869	3.14875	3.04076	3.02836	3.07481	3.03928	2.95559	2.97732	2.9926	3.05082	3.14683	3.00951	2.90853	3.09253	3.05601	3.23857	2.93068	3.11399	3.01264	3.15392	2.91791	3.03756	3.08966	3.00951	2.90232	2.95511	3.03494	3.12407	3.453	3.18836	2.93131	2.94842	3.15889	3.56129	3.24982
CDH10	3.1483	3.06328	2.93622	2.92954	3.1576	3.25493	3.54786	3.63548	3.09318	3.20096	3.34976	3.37582	2.90211	3.19929	3.02156	3.3356	3.21246	3.10837	3.16906	3.38839	3.153	3.2581	3.05274	3.12833	3.13088	3.1105	3.36545	3.27714	3.39788	3.38072	3.11969	3.18714	3.11762	3.06333	3.27898	3.39523	3.29985	3.17314	3.08499	3.02259	3.23923	3.5814	3.48457	3.42519	3.49451	2.99336	3.29879	3.48269	3.36794
CRYM	10.1478	10.7121	10.4952	11.0979	10.6748	11.006	9.82508	10.5994	10.4211	11.1124	10.5152	10.8261	10.8198	10.134	11.0511	11.1715	9.97315	10.8548	10.759	10.9405	10.4533	11.1569	10.8495	10.4673	10.67	11.4141	10.691	10.2291	9.54197	10.7991	10.0539	10.6814	10.6259	10.7152	9.7044	10.724	10.6992	10.7868	10.5654	10.8832	11.1547	11.2685	9.82827	10.7403	9.34694	10.5049	10.4346	10.7471	10.5648
LINC00702	7.78047	7.20493	6.03661	6.94724	7.5969	7.79965	6.73115	7.20819	6.46311	5.1178	7.24096	6.69054	6.24082	7.11101	8.30114	7.27898	8.42838	6.34791	6.8498	5.38935	8.04328	6.43111	8.66575	8.56662	8.16639	6.14174	6.72551	7.82274	6.91226	8.05412	6.76905	7.87205	8.75613	8.44946	7.5121	6.65096	6.95229	6.55361	8.18016	8.17022	6.19168	6.5137	8.23988	6.59905	7.67057	5.43241	6.80058	6.73048	7.27845
SPCS3	7.50668	7.52979	7.45475	7.59727	7.62715	7.54624	7.23609	7.2361	7.29994	7.30457	7.51128	7.08538	7.26737	7.11287	7.33919	7.32206	7.50971	7.36091	7.21268	7.10287	7.04648	7.02066	7.48386	7.28405	7.64329	7.33949	7.30376	7.30406	7.41492	7.25219	7.39283	7.52026	6.94697	7.10305	6.94911	6.86334	7.21955	7.16573	7.46484	7.59361	7.33936	6.86347	6.6679	6.62843	7.60652	7.27968	6.78479	6.96889	7.38755
C3orf49	4.40529	4.59934	4.34533	4.27343	4.27004	4.388	4.15299	4.22931	4.24778	4.34319	4.32396	4.63401	4.37776	4.22904	4.31655	4.26051	4.30773	4.33087	4.28035	4.18663	4.51149	4.41052	4.19115	4.29349	4.40127	4.07286	4.40095	4.38011	4.40481	4.54052	4.5629	4.25835	4.25997	4.25149	4.2088	4.42777	4.25051	4.36662	4.17422	4.38011	4.32028	4.16282	4.67828	4.34016	4.29558	4.23398	4.45705	4.52554	4.39634
DIRC3	4.63242	4.72765	4.27405	4.48816	4.49559	4.4542	4.35562	4.36273	4.66349	4.50043	4.66284	4.26457	4.6741	4.56726	4.35499	4.56238	4.44737	4.40372	4.68509	4.50946	4.62549	4.7084	4.55385	4.70872	4.56562	4.65315	4.40128	4.79589	4.33068	4.86713	4.6499	4.37731	4.50909	4.60317	4.60317	4.83718	4.49459	4.54967	4.36553	4.59632	4.79172	4.86173	4.8406	5.01699	4.69647	4.91583	4.92503	4.48517	4.85988
LOC102725451	3.77296	3.6673	3.89681	3.75846	4.08936	3.68161	3.88832	3.67993	3.3801	3.68509	3.92772	3.7122	3.60213	3.73715	3.81995	3.68068	3.82167	3.83451	3.84468	3.71175	3.91496	3.90426	3.97158	3.95765	3.79102	3.68353	3.90684	4.22349	3.84529	3.99848	3.88785	3.96898	3.78526	4.07077	3.77917	3.83117	3.92958	3.77547	3.75965	3.75926	3.92348	3.98001	4.36447	3.77246	4.06263	3.80439	4.15337	4.05789	4.31054
WSCD2	4.03169	4.23451	4.15487	4.21765	4.1022	4.36201	4.17072	4.19353	4.16623	4.09515	4.37982	4.38908	4.29855	4.02653	4.3278	4.32733	4.30202	4.24455	4.37108	4.26615	4.30146	4.46565	4.2321	3.93661	3.97765	4.27602	4.22813	4.00588	4.48737	4.50199	4.29003	4.17736	4.36907	4.14197	4.38954	4.14998	4.33256	4.31339	4.14407	4.29297	4.5009	4.48333	4.73666	4.58321	4.27101	4.16728	4.44825	4.73345	4.44002
PPP1R12B	6.57984	6.79968	6.85143	7.17455	6.91496	7.21403	7.01058	7.49982	6.81551	7.48583	6.92058	7.41753	7.13968	6.77755	7.48791	7.32827	7.35863	7.4105	6.88494	7.16249	6.47714	7.00551	6.71369	6.36756	6.72497	7.1677	6.51027	6.77717	6.93536	7.08566	6.83234	7.14686	7.20917	7.07456	6.78473	6.86186	7.07726	7.35823	5.98839	6.38383	6.75303	6.84364	6.46492	6.87792	6.39318	6.54131	6.55077	6.92546	6.37095
CREB1	6.39387	6.20587	6.55041	6.25057	6.09215	5.9862	6.19895	6.26225	6.26422	6.34684	6.30866	6.3093	6.24374	5.83088	6.37641	6.38962	6.27354	6.22235	6.10052	6.23419	5.96403	6.07248	6.14257	6.13768	6.27957	6.26337	5.89748	6.03018	5.77692	6.01151	6.12798	6.16044	6.34044	6.38342	6.12309	6.11389	5.98167	6.05906	6.132	6.28192	5.79657	5.71663	5.43486	5.63758	6.34682	6.10372	5.67512	5.79555	5.72761
KIAA0020	5.55282	5.60299	5.46489	5.39127	5.65844	5.61269	5.47012	5.55963	5.42386	5.47429	5.47297	5.28355	5.40599	5.45332	5.45784	5.55429	5.52432	5.4985	5.43839	5.34918	5.59852	5.40874	5.70418	5.58921	5.53047	5.29794	5.38168	5.68413	5.58025	5.85235	5.42332	5.45231	5.67443	5.40231	5.49523	5.37813	5.36345	5.48787	5.46025	5.37091	5.48686	5.45088	5.6196	5.2433	5.39904	5.53726	5.35351	5.41864	5.51066
SH3KBP1	7.91468	7.71399	8.44709	8.15038	8.36609	7.93103	8.06052	7.79041	8.11212	7.96643	8.16087	8.21505	8.19053	8.51741	8.19031	7.89666	8.09826	7.84418	7.91652	8.5156	7.97608	8.36561	7.5558	7.63906	8.04419	7.95736	7.93266	8.25564	7.51265	7.32218	8.2784	7.45998	8.14832	7.31979	8.83086	8.75613	8.07667	7.50941	7.66351	7.87405	7.72991	7.04422	8.33889	8.5761	8.13114	8.33414	8.17277	8.06895	7.64171
SLC39A6	6.83738	6.53312	6.55664	6.3402	6.46952	6.21902	6.55586	6.74762	6.37405	6.39901	6.42017	6.19775	6.27776	6.16672	6.39883	6.38724	6.54086	6.21507	6.33507	6.27459	6.26374	6.22567	6.16592	6.04575	6.59565	6.34313	6.41431	6.29597	5.86946	6.28351	6.4913	6.60182	6.19798	6.25872	6.15024	6.21986	6.13972	6.38118	6.59572	6.38001	6.1825	5.99059	5.32976	5.91782	6.33221	6.16438	5.99984	6.043	5.98476
GK	5.00065	4.9514	4.87801	5.01023	5.08582	5.00814	4.85797	5.06959	4.98207	4.9005	4.93283	4.80394	4.95026	4.78742	4.64466	4.58896	4.91045	4.8666	4.76303	4.70078	4.72781	4.77267	4.7019	4.73204	4.75458	4.78425	4.82364	4.6982	4.93609	4.93407	4.73783	4.71887	4.77031	4.79484	4.80206	4.56756	4.87249	4.85252	5.00961	4.95039	4.80186	4.88035	4.2441	4.39282	4.7834	4.752	4.6583	4.5929	4.77669
REM2	3.3134	3.48654	3.3341	3.6015	3.58048	3.59225	3.37561	3.30899	3.64936	3.49788	3.52568	3.47368	3.50561	3.32522	3.65514	3.67365	3.57759	3.87896	3.58736	3.50622	3.53901	3.86008	3.65059	4.02548	3.59339	3.74019	3.49712	3.63605	3.63254	3.80802	3.65715	3.61684	3.76613	3.48712	3.67731	3.71547	3.80543	3.48978	3.56687	3.68848	3.58578	3.64046	3.85692	4.11339	3.84833	3.65702	4.03211	3.86811	3.82038
P4HA1	6.12068	6.07	5.62329	5.63808	5.79192	5.68405	5.54208	5.79461	5.6556	5.86251	5.66801	5.57274	5.74612	5.58287	5.661	5.72316	5.60723	5.48323	5.71194	5.59565	5.39319	5.29044	5.98579	5.90789	5.9464	5.69705	6.03216	5.7528	4.83246	5.55769	5.15952	5.71398	5.43214	5.60149	5.43975	5.50779	5.58789	5.52955	6.10645	6.09181	5.57848	5.45219	5.10928	5.11136	5.60328	5.56014	5.24343	5.23588	5.60944
CDK12	5.0694	5.01236	5.0732	4.95352	5.01904	5.039	5.12214	5.21655	5.09245	5.09879	5.10802	5.13112	5.09281	5.01893	5.11659	5.09085	5.06307	5.08029	5.05501	5.13386	5.07915	5.19012	5.16553	5.18271	5.17305	5.2136	4.98368	5.05501	5.07928	4.90622	5.03281	4.94199	5.01597	5.09567	5.17272	5.01695	4.93772	4.95848	5.11616	5.30186	4.98535	4.96468	4.89509	4.86596	5.15016	5.09412	4.91507	4.96625	5.02039
BNC2	5.27362	4.44429	4.86829	4.75112	4.87932	4.32342	5.08492	4.82989	5.21498	4.62869	4.46832	4.5242	4.6059	4.86174	4.82684	5.14777	4.89878	4.70899	4.7524	5.02586	4.82894	4.81464	4.83226	5.21446	5.81705	4.73802	4.87017	4.77089	4.82306	4.58899	4.8191	4.6293	4.979	4.76654	5.75924	4.98529	4.76369	4.49377	4.56704	4.6616	4.84864	4.85707	5.64036	4.70362	6.4035	5.33847	5.41795	4.54834	5.10645
TMEM132B	3.48857	3.67085	3.42882	3.70462	3.60548	3.65358	3.68126	3.79215	3.66417	3.57242	3.42441	3.77562	3.72264	3.67345	3.44969	3.38129	3.56921	3.61382	3.48495	4.05902	3.53686	3.95486	3.58757	3.55354	3.50218	3.43272	3.4187	3.5743	3.69598	3.78311	3.56185	3.53617	3.48464	3.69407	3.54278	3.89932	3.67257	3.74397	3.40768	3.49701	3.90904	3.8316	3.94884	4.09942	3.87134	3.85561	3.76431	3.65242	3.75015
B4GALT1	4.87274	5.08334	4.7732	4.87097	4.89313	5.0211	4.97142	5.0528	4.90736	5.12488	4.73404	4.98565	4.98037	4.89562	4.99625	4.98056	4.8988	5.19957	4.91322	4.93026	4.97311	4.94877	5.22337	4.9244	5.16639	5.08527	4.93982	5.02705	4.81069	4.97991	5.04263	4.91333	5.00513	4.93793	5.20408	5.25775	5.0097	5.11977	5.07914	4.94486	5.07008	5.29024	5.27286	5.16831	5.12417	5.16321	5.08875	5.3423	5.10187
CMBL	7.93964	7.7385	7.97123	7.96372	7.75729	7.7359	8.0328	7.79417	7.96267	8.03705	7.96412	8.1691	8.0568	8.14816	7.94059	7.71833	7.85431	8.05567	7.7656	8.07391	7.91462	8.17732	7.56239	7.60482	7.97475	7.98945	7.62611	7.67175	8.23097	7.96755	7.41942	7.57858	7.80722	7.90133	7.90956	7.90364	7.93002	8.09853	7.80984	7.85403	7.99551	8.0601	8.15767	8.14027	7.98517	7.90086	8.0783	7.77345	7.89195
TESC	5.53358	5.52522	5.77998	5.77856	5.87408	5.59103	6.00101	5.57379	5.92024	5.82877	5.88982	5.82327	5.66436	5.67769	5.39409	5.33933	5.69882	5.73255	5.79672	6.20419	5.73496	5.56545	5.32229	5.24691	5.44535	5.58667	5.60227	6.21958	5.98467	5.60073	5.43152	4.71285	5.83333	5.35466	5.72205	5.71168	5.80381	5.42406	5.72563	5.36701	5.84599	5.57001	6.132	6.18366	5.40584	5.78762	5.96845	5.76498	5.80287
VIPAS39	6.51456	6.45814	6.697	6.44187	6.60312	6.41563	6.50127	6.60511	6.55801	6.61656	6.49362	6.60089	6.5014	6.45236	6.62139	6.63922	6.52183	6.39724	6.58151	6.54079	6.37363	6.32398	6.66536	6.57354	6.55573	6.59916	6.6104	6.14592	6.40617	6.61594	6.1851	6.64028	6.52616	6.38542	6.47355	6.35508	6.63087	6.65244	6.44537	6.31834	6.54452	6.49277	6.03017	6.50718	6.21721	6.4601	6.43367	6.42441	6.2223
SLC16A1	7.01334	6.7125	6.39054	6.91793	6.86543	7.33269	6.83583	7.42498	6.63114	6.6638	6.53374	6.22814	7.21206	6.58292	6.92789	7.22006	6.86457	6.6747	6.62297	6.59557	6.274	6.55863	7.22313	6.96434	7.05718	6.62067	6.75584	7.27842	5.72523	7.03736	6.32473	6.9289	6.46518	6.67241	6.6168	6.46543	6.21789	6.35593	7.24071	7.10944	6.52777	6.62659	6.27596	5.88394	7.25308	6.42371	6.34577	6.53441	6.77984
RABEP1	6.38403	6.29372	6.19149	6.22803	6.13387	6.17463	6.08518	6.36178	6.05146	6.07373	6.20287	6.22697	6.24041	6.01597	6.29461	6.43933	6.34135	6.08279	5.99943	6.04494	5.97189	6.20757	6.65908	6.34739	6.32983	6.19712	6.35864	5.9138	5.30944	5.96072	5.92657	6.42065	6.52446	6.2538	5.93622	5.93485	6.09494	6.14206	6.40459	6.50128	6.23349	6.06344	5.64062	5.82514	6.01664	6.04082	6.10634	6.15971	5.97537
TASP1	5.49986	5.13906	5.16804	5.36001	5.23846	5.08383	5.79314	5.55702	5.66857	5.2881	5.46123	4.98986	5.04769	4.96076	5.47944	5.28904	5.17533	5.19792	5.3401	4.98768	5.08689	4.91115	5.27504	4.97447	5.22716	5.07381	5.33514	5.2536	4.98271	5.09405	4.95542	4.79054	5.25213	5.11659	4.89586	4.76291	5.02605	4.83629	5.38505	5.33903	4.97065	5.04949	4.46085	4.52817	4.95036	5.00345	4.42241	4.58891	4.82071
ZDHHC3	5.688	5.73338	5.66749	5.66576	5.71824	5.64951	5.69206	5.62771	5.72365	5.63279	5.68946	5.74797	5.72025	5.78807	5.76972	5.80344	6.02384	5.85504	5.70923	5.77356	5.62136	5.67673	5.82085	5.58026	5.84018	5.66162	5.736	5.59718	5.57338	5.86405	5.77016	5.71738	5.80398	5.8071	5.82076	5.74872	5.81808	5.63543	5.915	5.51081	5.97146	5.46179	5.70269	5.69082	5.63378	5.6833	5.65047	5.65348	5.63268
CBLN2	4.72612	4.443	3.87248	4.15594	4.37881	3.60257	4.45889	3.91281	4.31877	4.11209	4.38835	4.5172	4.38368	4.23013	4.62169	4.67883	4.58708	4.79975	4.38773	4.56662	4.58022	4.49203	4.63735	4.69884	5.42384	4.69489	4.67349	4.77486	4.50876	5.2344	4.64218	4.54322	4.48659	4.51714	4.71311	4.72208	4.46091	4.72534	4.43184	4.45907	4.7293	4.54993	6.63704	4.56927	6.0506	5.53468	5.78244	4.57409	4.5678
KB-1568E2.1	2.94879	2.89499	2.65675	2.93001	2.98372	2.64253	2.99827	2.74816	2.78023	2.73038	2.84986	3.1181	3.0085	2.89317	2.88317	3.04386	2.99607	2.88786	2.96107	2.84964	2.88964	2.93586	3.06496	2.95944	3.03734	2.88334	2.84585	3.04848	3.04635	3.01599	2.94508	3.0162	2.91452	2.83094	2.83941	2.70984	3.07559	2.90156	2.71241	2.85418	3.06337	2.99825	3.09129	3.41838	2.77166	2.91514	3.08221	3.27303	3.15276
KLHL12	6.52547	6.57101	6.60287	6.78842	6.68245	6.6779	6.54024	6.72442	6.5751	6.6052	6.40685	6.43852	6.64763	6.55533	6.86889	6.7888	6.69974	6.43735	6.49593	6.6792	6.3136	6.49902	6.61849	6.60772	6.71923	6.66971	6.79028	6.38868	5.69285	6.33947	5.89426	6.5708	6.31486	6.57928	6.58506	6.42169	6.49669	6.35367	6.78734	6.80592	6.14956	6.31638	6.04942	6.2885	6.31734	6.63519	6.03199	6.26199	6.27558
MAPKAPK2	6.82689	6.95209	6.73461	6.80102	6.55537	6.85521	6.7135	6.68406	6.48658	6.63261	6.76069	7.01764	6.83858	6.64631	6.79573	6.68797	6.90985	6.58408	6.57237	6.46544	6.41123	6.54983	7.09249	6.63722	6.59756	6.54783	6.30607	6.72361	6.83578	6.81964	6.78413	7.07998	6.99008	6.99417	6.63365	6.88925	6.93784	6.93775	6.41308	6.18315	6.61374	6.66142	5.95444	6.47305	6.01434	6.34336	6.49297	6.98081	6.4134
GTPBP8	6.52835	6.49164	6.81749	6.69726	6.6063	6.61394	6.68926	6.91607	6.48861	6.65433	6.47735	6.15926	6.55713	6.50249	6.80522	6.73355	6.69607	6.75603	6.46764	6.55167	6.48458	6.33032	6.85841	6.70301	6.56437	6.69694	6.63016	6.72816	6.4352	6.72355	6.67729	6.77844	6.39002	6.59688	6.55076	6.30497	6.51796	6.41457	6.58275	6.55286	6.51445	6.31721	6.30341	6.23015	6.68261	6.86754	6.17627	6.36357	6.757
NTRK3	5.02959	5.28014	5.08998	5.32814	5.11199	5.01927	5.07478	4.96659	5.14908	5.07245	5.08269	4.89391	5.10388	5.6046	4.73645	4.7707	4.95363	4.87203	4.80377	4.85045	5.03882	4.95494	5.02336	5.01666	4.78235	4.87283	5.03146	5.25817	5.27435	5.15689	5.30393	5.338	4.92285	5.02428	4.9255	5.30477	5.24147	5.09523	5.13847	5.02296	5.10545	5.051	5.15456	5.31519	4.92819	5.01846	4.98772	5.4255	4.96191
EVI2B	6.61233	6.31778	6.65239	6.71678	6.54571	5.96208	6.16081	5.81255	6.19782	5.87659	6.5503	6.10792	5.64655	5.89973	6.2221	5.82235	6.45215	5.8066	5.66555	6.44626	5.61732	5.74416	5.96383	6.47948	6.3616	6.47278	6.16612	5.78868	5.46255	5.77568	6.64241	6.34879	5.56479	6.0299	5.74694	5.77572	5.47584	5.56153	5.91093	5.9516	5.74247	5.4737	5.3553	5.65673	5.87758	6.44877	5.16019	4.43405	4.99056
TNIK	4.97865	5.03769	5.53477	5.77385	5.29872	5.67941	5.20761	5.60558	4.92131	5.5754	5.35522	5.48622	5.47182	5.15653	5.41713	5.94683	5.00291	5.12068	5.33343	5.27278	4.82529	5.12739	5.33398	5.17506	5.07788	5.34643	5.82059	5.18453	5.43601	5.51313	5.0972	5.38915	5.55062	5.2234	5.16571	5.03359	5.43368	5.37813	5.7039	6.14331	5.16871	4.95741	4.66045	5.03138	5.11018	5.05014	5.23192	5.27789	5.04523
ACSM1	3.55532	3.66345	3.47617	3.45226	3.51603	3.51808	3.6265	3.53972	3.63951	3.6807	3.55398	3.55085	3.7532	3.62568	3.66523	3.59391	3.6126	3.58633	3.58499	3.74823	3.75691	3.7236	3.48816	3.57983	3.54897	3.57156	3.61054	3.62073	3.85457	3.64577	3.81185	3.51533	3.75882	3.73523	3.63908	3.71816	3.64864	3.63937	3.54495	3.74576	3.65903	3.69853	3.99708	3.99377	3.75227	3.58299	3.71161	3.83912	3.71741
RP11-96D1.11	3.52475	3.92727	3.38415	3.91414	3.98252	3.7458	3.97102	3.69156	3.91868	3.64093	3.93099	3.5725	3.99359	3.88805	3.97871	3.96484	3.98524	3.76604	3.83244	3.94556	3.93922	4.12431	4.15114	4.256	3.83524	4.08723	3.97747	4.26839	4.16476	4.29563	4.02078	3.94278	3.83134	4.03348	4.02078	3.85614	3.92533	3.85511	3.73878	4.02078	4.19479	4.48913	4.64674	4.29397	4.54822	4.35864	4.63507	4.13091	4.3553
TTC13	6.67853	6.29848	6.57307	6.84372	6.75277	6.52136	6.71878	6.84763	6.59289	6.65513	6.45259	6.28704	6.27979	6.61305	6.42505	6.57434	6.82897	6.67599	6.89995	6.62897	6.10336	5.92768	6.77185	6.8049	6.9764	6.66068	6.75765	6.61987	6.19325	6.22842	6.50149	6.7165	6.43714	6.41266	6.81534	6.37208	6.33249	6.43567	6.58432	6.88809	6.54783	6.26774	6.27474	6.10418	6.62788	6.74649	5.98085	6.08381	6.62935
CACNA2D3	5.09795	5.00949	5.115	5.39368	4.99201	4.97919	4.92894	5.48614	5.22572	5.26205	5.22334	4.99546	4.83213	4.52321	4.52342	4.90662	4.71646	4.76231	4.8439	5.40968	4.46413	4.87077	4.76126	4.79094	5.01192	4.79597	5.24021	5.29058	5.01029	4.72947	4.48894	4.48727	4.78081	4.61135	5.05628	5.65124	4.39275	4.89346	4.82665	5.42794	5.47844	5.02958	5.26025	5.30764	5.08238	5.53538	5.2903	4.79285	4.91894
EGLN1	6.46878	6.50328	6.50409	6.40225	6.28532	6.35692	6.29233	6.37801	6.29897	6.4451	6.1931	6.12779	6.47687	6.20683	6.62334	6.47819	6.46027	6.44891	6.35163	6.30357	6.21241	6.26691	6.36094	6.29509	6.39006	6.45423	6.89637	6.13435	5.32357	6.19489	5.9973	6.18722	6.36433	6.15399	6.06842	6.10593	6.73334	6.52795	7.22028	7.05934	6.28285	6.09249	5.66128	5.89512	6.12525	6.1868	6.29111	6.09083	6.55051
NCBP2	6.85854	6.77581	6.73263	6.846	6.63531	6.64456	6.71239	6.6657	6.66074	6.59174	6.63134	6.58031	6.73535	6.67385	6.71012	6.84132	6.65202	6.6985	6.57171	6.63754	6.30908	6.64818	6.64093	6.39894	6.89234	6.8271	7.07762	6.77081	6.54168	6.77201	6.89756	6.74565	6.66479	6.68996	6.84247	6.5102	6.56246	6.80113	6.68981	6.88421	6.9284	6.32064	6.30638	6.40051	6.91126	6.85118	6.34887	6.5308	6.54972
CLSTN2	5.79283	5.15084	5.68636	4.64518	5.69996	5.37884	6.63555	6.2056	5.84663	5.88233	6.40508	6.39529	6.04613	7.09516	5.99113	5.60523	6.52852	5.70146	6.0605	6.13493	6.21392	6.31271	5.79732	5.66471	6.54528	5.6411	6.15736	6.97792	5.29638	5.2783	5.43479	5.11596	5.5333	5.3544	6.1372	7.29587	5.6771	5.79953	5.94498	5.32474	6.32056	4.79385	6.51737	7.38927	5.75028	6.65327	5.40593	6.35758	6.0564
SAGE1	2.70212	2.82359	2.56077	2.63775	2.67511	2.62163	2.82186	2.65428	2.6103	2.57685	2.81772	2.92298	2.81872	2.61771	2.81827	2.89928	2.84816	2.75017	2.82504	2.70139	2.8371	2.81827	2.79781	2.77811	2.75758	2.83115	2.82402	3.11189	2.9676	3.03641	2.86493	2.5759	2.73025	2.77432	2.79895	2.79885	2.75488	2.68987	2.64598	2.74671	2.74266	3.16257	2.98265	3.18576	2.80491	2.57044	3.04932	2.94624	3.02774
CCDC25	7.56804	7.46032	7.5694	7.84719	7.66186	7.59694	7.62651	7.798	7.4541	7.50918	7.45737	7.33247	7.68413	7.53757	7.81671	7.77498	7.54816	7.55558	7.55505	7.27374	7.50906	7.42503	7.88567	7.53124	7.7205	7.61559	7.75154	7.53461	7.41144	7.92038	7.37844	7.77276	7.78019	7.59118	7.51182	7.41703	7.24197	7.20177	7.72598	7.84215	7.62938	7.78775	7.53249	7.47262	7.51979	7.43467	7.42425	7.34702	7.56705
HPR	6.47309	5.97362	6.17952	6.27821	5.52377	5.28778	5.35283	4.91762	5.69734	5.1947	6.03665	6.04324	5.97411	5.91462	6.15273	6.015	5.35313	5.991	6.45617	6.28915	5.41913	6.67406	4.9926	4.97282	5.64385	5.51373	6.17048	5.14083	4.7116	4.70924	4.84045	4.6259	5.19533	4.89706	6.22203	6.58936	6.54006	6.0678	7.61254	7.27733	6.69801	6.20156	6.77359	6.91795	5.76792	6.27199	5.71822	5.01099	7.71273
MFN2	6.9236	7.06891	6.91104	7.01578	6.80587	7.05469	6.69891	6.32519	6.73178	6.87111	7.02821	7.21976	6.91627	6.59465	7.12876	7.4197	6.97715	6.88005	6.72852	6.58777	6.62354	6.59486	6.66039	6.65924	6.57516	6.67167	6.63588	6.68625	6.863	6.91969	6.9292	6.98076	7.13506	6.92217	6.8448	6.74859	7.10301	7.023	6.62176	6.00418	6.47394	6.77139	5.85727	6.40929	6.2894	6.38995	6.62193	6.95028	6.61918
NIPAL3	5.7751	5.77619	5.76863	5.74202	5.64078	5.68838	5.65922	5.79118	5.70881	5.81684	5.75542	5.93301	5.89052	5.73959	5.91545	5.85307	5.86843	6.02349	5.81634	5.90193	5.69677	5.91942	5.98807	5.5677	5.75274	5.78212	5.7209	5.61576	5.41667	5.76279	5.83201	5.64263	6.14785	5.81976	5.83627	5.82236	5.99255	5.91169	5.88429	5.78917	5.71989	5.85117	5.76702	5.76949	5.88306	5.71273	5.77286	5.65615	5.76767
PFKFB2	5.46115	5.62655	5.36534	5.48947	5.83234	5.79842	5.44659	5.35407	5.71167	5.69172	5.60064	5.21142	5.4652	5.42068	5.89952	5.44012	6.12949	5.5893	5.7764	5.50472	5.87608	5.82548	5.54014	5.64569	5.61998	5.5592	5.70288	5.27988	5.14894	5.20256	5.17761	5.66081	5.76759	5.16417	5.80189	5.15509	5.40488	5.10163	5.49366	5.51415	5.59703	4.99701	5.41004	5.12926	5.33801	5.48459	5.33457	5.34207	5.10751
WFDC2	4.56404	4.52155	4.2388	4.28418	4.40882	4.38108	4.41792	4.24692	4.39896	4.23854	4.43442	4.33229	4.3244	4.40223	4.29035	4.39395	4.41206	4.25044	4.38473	4.32653	4.47765	4.38496	4.22213	4.35315	4.62164	4.54311	4.3804	4.44079	4.55228	4.4146	4.57229	4.64944	4.41518	4.30948	4.4046	4.4426	4.5436	4.47801	4.45001	4.45808	4.44932	4.29294	4.69581	4.41735	4.95435	4.33775	4.75317	4.35704	4.68929
SGCD	7.04813	6.96979	7.10441	7.40232	7.14537	7.27964	7.30999	7.67367	7.20742	7.52877	7.13592	7.15232	7.26973	6.99684	7.26763	7.28678	7.18295	7.54845	7.2241	7.46325	6.9175	7.46543	7.45969	7.21344	6.98762	7.25013	6.74961	7.46118	7.09776	7.37519	6.93947	7.14433	7.21761	7.41964	6.92841	6.98609	6.99358	7.27567	6.96518	7.11857	7.05321	7.11044	6.95778	7.23853	6.67323	6.99583	6.70354	7.09966	6.81227
STOML1	6.12235	6.0571	6.26157	6.37684	6.33303	6.34565	6.26184	6.21411	6.086	6.10284	6.29334	6.34503	6.33908	6.46878	6.12892	6.28203	6.20783	5.8332	6.47468	6.27111	6.3672	6.20021	6.46099	6.24901	6.13266	6.17804	6.40928	6.38741	6.36939	6.18445	6.33507	6.09819	6.00888	6.07142	6.47181	6.26024	6.11991	5.8895	6.28165	6.1582	6.4726	6.55661	6.54266	6.63953	6.44337	6.27781	6.48364	6.61441	6.19111
C17orf105	2.84569	2.75815	2.9051	2.92152	2.73831	2.68645	2.67548	2.79684	3.01377	2.92378	2.98725	2.878	2.88603	3.18	2.88992	2.957	2.95538	2.7132	2.8551	2.81346	3.01846	2.85369	2.80811	2.85423	2.83996	3.03081	2.83215	2.99923	3.07737	3.19893	2.78902	2.95853	2.99065	2.87227	2.9671	2.81996	2.93759	2.80933	2.83312	2.75703	2.90284	3.06916	3.2676	2.93372	2.92945	3.01474	2.88328	3.10745	3.33902
GFPT1	6.90458	6.74767	6.53254	6.73409	6.8064	6.61112	6.55754	6.71372	6.576	6.41496	6.39701	6.30983	6.27752	6.68731	7.17337	7.19145	6.96463	6.64866	6.78378	6.26321	6.68387	6.5128	7.34398	7.43498	7.20295	6.64106	7.34604	6.7985	5.41387	7.08674	6.12992	6.97761	6.54855	6.86507	6.38157	5.72506	6.25829	6.41723	7.4821	7.54686	6.3	6.01784	5.97548	5.95282	7.30926	6.75379	6.0475	6.41243	6.46233
C11orf24	7.56899	7.69471	7.33095	7.70692	7.51301	7.60967	7.62983	7.98746	7.33644	7.20683	7.34273	7.40656	7.35629	7.44881	7.57752	7.68919	8.14635	7.90967	7.73198	7.23676	7.8379	7.33715	8.6523	7.98493	7.76524	7.27488	7.45645	7.58759	7.18724	7.71189	7.41142	8.05827	7.6238	7.68641	7.67249	7.06082	7.42006	7.24996	7.51546	7.11461	7.48737	7.18501	7.64113	7.23056	7.68934	7.28716	7.64653	7.99053	7.29689
RMDN1	6.726	6.73049	6.57487	6.8399	6.60782	6.75949	6.81658	7.1765	6.76921	6.88617	6.95592	6.7492	6.86348	6.70924	6.80125	6.86931	6.5785	6.51152	6.84292	6.82564	6.50951	6.75642	6.67115	6.76133	6.90953	6.83397	6.87106	6.59634	6.14618	6.73995	6.15465	6.66766	6.47364	6.75194	6.3621	6.26199	6.28167	6.30577	6.55289	6.73043	6.91756	6.83192	6.45671	6.38621	6.16616	6.29805	6.36793	6.33531	6.50165
LINC00964	3.27732	3.44166	3.43286	3.43537	3.38573	3.34433	3.24174	3.45608	3.18797	3.09482	3.42989	3.39784	3.32429	3.2458	3.41459	3.40653	3.29257	3.28232	3.39934	3.39042	3.24918	3.43174	3.4276	3.29215	3.38764	3.25107	3.43166	3.4853	3.51389	3.35125	3.26876	3.46985	3.41303	3.34718	3.49494	3.8902	3.36297	3.30795	3.26153	3.2844	3.45571	3.40039	3.53212	3.98374	3.33195	3.34173	3.50821	3.51776	3.43537
LOC101927253	3.93027	4.0412	3.86232	4.0212	3.88245	3.93466	3.97813	3.99007	3.97923	3.99248	4.02414	4.02399	4.08688	4.01605	4.03841	4.17039	4.06613	4.18081	4.03555	3.9333	4.00952	4.13005	4.06372	4.08418	4.00415	4.01697	3.80192	3.91642	4.08437	4.57635	4.22246	4.08662	4.09782	3.78478	4.03598	4.10748	4.17302	3.9524	4.01269	4.33332	4.01825	4.28279	4.67139	4.08285	3.89839	4.04974	4.3548	4.4944	4.38097
EXOSC7	7.32942	7.29067	7.34017	7.616	7.33826	7.33796	7.29987	7.30651	7.36378	7.45382	7.19959	7.33486	7.40852	7.39771	7.81958	7.75179	7.57208	7.42151	7.36031	7.38632	6.99626	7.53892	7.58911	7.38637	7.58031	7.79738	7.51828	7.41452	6.8409	7.02251	7.12414	7.18451	7.2987	7.02487	7.07645	6.9649	7.40399	7.42838	7.48306	7.29866	8.08155	7.95008	7.30941	7.32648	7.13621	7.39189	7.31988	7.0125	7.35599
EPHB6	6.04433	4.92528	4.78793	4.86502	5.20753	4.55518	5.18011	4.71722	5.64057	4.8856	4.93346	4.5992	4.98043	5.37295	5.08518	5.42698	5.20127	5.15646	4.98843	5.24527	5.57308	5.4247	5.90934	5.57937	6.55154	5.36752	5.42507	6.15325	5.37642	5.21403	5.6479	4.63349	5.50034	5.05488	5.83074	5.40166	5.37199	5.02174	5.21987	4.78766	5.6808	5.20253	7.63974	5.37157	7.43037	6.38647	6.89924	4.83898	5.81643
LOC101929497	3.21293	3.36081	3.30158	2.96712	3.40488	3.3152	3.47451	3.28142	3.30462	3.24933	3.22685	3.09934	3.15507	3.25185	3.39069	3.26217	3.2228	3.28017	3.26338	3.22982	3.28586	3.30314	3.35346	3.29297	3.29351	3.26893	3.33628	3.32478	3.42575	3.46549	3.36406	3.36079	3.36916	3.36911	3.27536	3.3356	3.35437	3.46744	3.24553	3.23157	3.43977	3.55112	3.77713	3.55877	3.49669	3.31769	3.66806	3.45158	3.68352
ZNF385B	7.46702	8.19092	8.05921	8.50299	7.839	8.31632	8.00939	8.61248	7.70232	8.54281	7.8627	8.24654	7.96175	7.42045	7.90807	8.53287	7.60593	8.59838	7.6409	8.60542	7.187	8.28096	8.17774	7.70688	7.75748	8.52288	8.2864	7.5356	6.87234	8.16784	6.74067	8.01556	7.39497	7.8847	6.31236	7.58247	7.73865	8.41473	8.65059	8.93088	8.1025	7.71134	5.92557	7.57708	7.05758	7.66945	7.1754	7.67338	7.10321
GRM5	3.87367	3.87315	4.07557	3.87228	4.00888	4.03716	4.11491	3.90244	3.9762	4.02104	4.09067	4.05776	4.01931	3.88707	3.92689	3.93451	3.99139	3.96089	4.05673	3.97853	3.96466	3.95384	3.89608	3.88311	3.98012	3.99515	4.00795	3.83454	4.0833	4.19092	4.1223	3.94802	3.94508	3.94423	3.87911	4.04158	4.05698	4.06698	3.87751	4.01751	4.07738	4.34143	4.26869	4.13267	3.96194	3.91294	4.35843	4.24524	4.14338
STT3A	7.55198	7.27323	7.36445	7.03128	7.112	6.92224	7.45696	7.12552	7.37664	7.52331	6.90636	6.69555	7.25035	7.26319	7.07512	7.00925	7.40164	7.08185	7.31131	7.55044	6.98704	6.98812	7.54374	6.96634	7.94498	7.59199	7.13219	7.30776	5.83843	7.39737	6.48621	6.92504	7.18027	7.11964	7.54698	6.9336	7.27757	7.02476	7.20921	5.4937	6.87807	6.91748	6.43579	6.17144	7.09156	6.91215	6.66051	6.61242	6.35061
PLCD3	6.09358	6.03919	6.19746	6.03783	6.00214	6.10617	6.19756	5.91061	5.98214	5.9414	6.13579	6.24271	6.11941	6.10724	6.09623	5.94711	6.22249	6.13021	6.04082	6.25934	6.19797	6.36259	6.04926	6.18097	5.86113	6.16069	6.40962	6.18278	6.09312	6.12612	6.067	5.7494	6.05361	5.98549	6.06618	6.66216	6.23593	6.07014	5.89848	5.65229	6.27737	6.26942	6.48297	6.33612	6.16591	6.10317	6.322	6.50792	6.17497
UTRN	6.62559	6.38208	6.63502	6.00881	6.3964	6.14019	6.46841	6.08101	6.36816	6.21494	6.41405	6.26275	6.43432	6.29424	6.08156	6.16897	5.99094	6.15323	6.10926	5.99087	6.31307	6.16789	6.21425	6.42254	6.24852	6.25441	6.36951	6.16581	6.17258	6.25065	6.28862	6.31402	6.20599	6.02969	6.28181	6.1646	6.05902	6.25673	6.28637	6.43351	6.35079	5.81994	5.76609	5.66214	6.12032	5.72952	6.11031	6.03122	5.86948
CLLU1	5.06227	5.52849	4.3928	4.81567	5.60806	6.65509	5.29247	5.86725	5.09089	5.39671	4.49938	4.69408	4.65859	4.57154	5.01117	4.81265	4.96363	5.37209	5.1084	4.72542	5.04176	5.10996	5.96752	4.91899	5.01552	5.10373	4.99897	5.23296	4.47849	4.93617	5.03233	5.77325	4.9793	5.23106	4.66342	4.4462	4.74896	5.01337	4.88883	5.25284	4.90764	4.8872	4.62784	4.23789	4.52208	4.64886	5.30878	5.44185	3.90132
GOLGA3	6.00182	5.87785	5.89486	5.96275	5.87309	5.86018	5.69199	5.91003	5.62664	5.58743	5.75999	5.75973	5.8058	5.98938	5.78966	5.832	5.87343	6.02317	5.70483	5.65437	5.97035	5.69991	6.48785	5.94557	5.86508	5.89116	5.93597	6.03995	5.52133	5.99788	5.99975	6.43965	6.20736	6.10566	5.90302	5.84213	5.70181	6.01517	5.94483	5.82058	6.00613	6.08541	6.03923	5.73974	6.10552	5.75899	5.77781	5.90301	6.04142
PRSS16	4.01859	3.99835	3.90117	3.51085	4.02594	3.80691	3.74852	3.74013	4.09482	3.52304	3.99851	3.7891	4.01561	3.93221	3.89879	3.81929	3.94454	4.0304	4.06892	3.86344	4.00672	4.13087	4.08079	4.07851	4.26626	3.86342	3.97244	3.9234	4.07926	4.42478	3.92466	4.03652	3.99394	3.96502	4.10568	3.9472	4.19399	4.10813	3.89195	3.88517	4.0447	3.88003	4.92161	4.00524	5.18729	4.15077	4.67117	4.02875	4.19436
RBFOX1	7.34865	7.29154	8.30113	8.41424	7.80691	7.88776	8.16024	8.3086	7.97369	8.71295	8.03132	8.35648	8.23764	7.99658	8.19053	8.21641	7.64509	7.95926	8.14642	8.57277	7.36284	8.33793	7.44304	7.65444	7.61073	8.1685	8.05425	7.84317	7.90932	8.00922	7.13861	7.1886	7.56372	7.45269	8.00037	8.50897	8.13433	8.17124	7.57981	7.75326	8.46032	7.7284	8.03137	8.72229	7.59667	8.33001	7.69451	8.0577	7.89484
NINL	6.15966	5.22003	5.89468	5.96683	6.12575	5.86132	6.15045	6.24965	6.14786	5.9048	5.61807	5.32135	6.07109	6.13802	6.06321	6.18559	5.50931	6.05029	5.72303	6.22835	5.82644	6.17818	6.1967	5.59738	6.86656	6.17201	5.74048	5.95203	6.00055	6.14082	5.79587	5.87875	5.92154	5.98501	6.78766	6.64366	5.30988	5.43356	5.51171	5.50026	5.79729	6.34389	6.98357	6.35975	6.54638	6.2656	6.6588	5.77999	6.18825
PREX1	6.34863	6.2946	6.352	6.36221	6.24656	6.22555	6.11853	5.96119	6.21609	5.90116	6.18187	6.24736	6.15543	6.19	5.92741	6.08489	6.1302	6.35774	5.98356	6.06165	5.86101	6.2284	6.28385	6.22207	6.38085	6.05766	5.78749	6.2327	6.21941	5.74636	6.5501	6.21519	5.9716	6.06794	6.25817	6.40752	6.54912	6.25617	6.38191	6.51129	6.65699	5.49212	5.77459	5.9336	5.83982	6.02261	6.1605	6.17596	5.95596
AKIRIN2	7.00492	7.19821	6.89244	6.55051	6.90294	6.79123	6.91402	6.768	6.92936	6.79107	6.81885	6.82801	7.04191	6.89187	7.09107	7.07319	6.96493	6.6288	7.05595	6.65725	6.62834	6.46935	6.88853	6.67627	6.94284	6.78735	6.9265	6.59185	6.22769	6.81695	6.48455	6.75814	6.85147	6.74479	6.67682	6.60332	6.64146	6.68447	6.88467	6.74386	6.80615	6.4101	5.98386	6.45911	6.51795	6.75769	6.45953	6.78475	6.34146
HSPA5	9.13462	8.92031	8.98442	9.05566	8.98352	8.88892	9.16896	8.88854	9.07174	9.08018	8.91444	8.93091	8.86989	8.89714	8.9672	8.94022	9.51979	9.3994	9.60806	9.1795	8.71425	9.03937	9.19144	8.83078	9.3056	9.04684	9.51867	9.65122	8.16964	9.13143	8.41888	8.47611	8.77524	8.65005	9.32669	8.94361	9.31535	9.35006	9.35137	8.3119	9.16037	9.12333	9.53622	9.1489	9.80974	9.38504	9.23325	9.42003	9.09296
PPID	8.16208	8.12027	8.25548	8.12609	7.86172	7.87818	8.04524	8.0874	7.88851	8.13698	7.78147	7.95931	7.87701	7.73774	8.4661	8.07891	8.45293	7.91494	7.98686	7.67969	7.83666	7.93583	8.07676	7.65136	8.45002	8.16682	8.68698	7.8124	6.7599	8.08072	7.32769	8.18858	7.42904	8.10083	7.77707	7.7638	8.30551	8.1214	8.52757	7.9103	7.83006	7.05998	7.16004	7.87942	7.73627	7.94204	7.62234	7.83568	7.64264
KIF9	6.83764	6.96325	6.76746	6.95928	7.02134	7.28907	7.13758	7.31647	7.11537	7.05929	6.87857	6.86151	7.06552	6.96621	7.08987	7.08739	7.41619	7.16624	7.11819	6.83812	7.1198	7.09581	7.32317	7.12676	7.19046	7.19631	6.90661	6.95056	6.6665	7.49286	7.03996	7.16619	6.82934	7.21837	6.90702	6.76295	7.16762	7.21346	7.18779	7.12998	7.26894	7.2985	7.14782	6.9918	6.81823	7.01516	7.04014	7.30459	7.32246
LOC554174	4.15969	4.43343	4.21427	4.36	4.20457	4.50827	4.10802	4.05912	4.38834	4.33285	4.3896	4.63709	4.29856	4.42809	4.22509	4.41683	4.51462	4.34057	4.07826	4.34093	4.64394	4.42609	4.28997	4.30184	4.47938	4.63506	4.3487	4.47619	4.53733	4.21706	4.40201	4.49822	4.43737	4.36527	4.21789	4.4528	4.63344	4.37831	4.35851	4.44993	4.40185	4.61172	4.83951	4.82521	4.43343	4.44098	4.39157	4.9537	4.67425
LOC389895	2.69391	3.02786	3.03734	3.02472	3.0961	2.99794	2.74359	3.11267	2.99211	3.0115	3.08729	3.19181	3.1629	2.94735	2.98776	3.2091	3.16543	3.0073	3.02069	2.94772	3.30947	3.17362	3.2193	2.9824	3.13339	2.7704	3.08347	3.13008	3.4063	3.08713	3.17674	3.20121	2.99033	3.07861	3.08896	3.19667	3.23296	3.04386	3.13339	3.11045	3.06004	3.24282	3.56404	3.58329	3.44584	3.53334	2.9443	3.34547	3.23458
LINC00161	3.21337	3.34825	3.32411	3.18225	3.23489	3.34984	3.36781	3.28081	3.18407	3.20694	3.4456	3.37414	3.25486	3.35984	3.391	3.38568	3.40606	3.35707	3.31072	3.26587	3.32761	3.35484	3.248	3.36721	3.29906	3.32635	3.33662	3.46258	3.60677	3.51922	3.53223	3.29055	3.17344	3.2885	3.34172	3.33659	3.46403	3.36971	3.2902	3.30179	3.40695	3.53454	3.92423	3.40542	3.50982	3.4676	3.61188	3.55073	3.36998
EIF3I	9.32956	9.22812	9.44395	9.26109	9.25651	9.21384	9.38631	9.24023	9.34089	9.25693	9.19984	9.22472	9.15048	9.32117	9.06523	9.33009	9.60271	9.26939	9.30925	9.42167	9.46299	9.45464	9.3953	9.285	9.42058	9.55434	9.39594	9.01587	8.68482	9.0711	8.7741	8.99914	9.14806	9.20322	9.41251	9.21716	9.53895	9.25293	9.58137	8.89113	8.97558	8.54843	8.90998	8.97194	8.9644	9.11979	8.99912	8.9077	8.92052
RALY	8.33762	8.47004	8.40643	8.22758	8.38627	8.55056	8.61104	8.47447	8.46804	8.44068	8.23016	8.28175	8.3348	8.3786	7.90151	8.46962	8.69226	8.52278	8.33222	8.15293	8.43752	8.15026	8.97996	8.7694	8.14552	8.52772	8.2826	8.59226	8.58622	7.86023	8.49047	8.69407	8.89355	8.5859	8.20347	8.4457	8.81717	8.61114	8.62901	7.45813	8.92649	8.34868	8.53919	8.31742	7.95294	8.36729	8.35183	8.42323	8.07311
LOC101060321	7.082	6.86925	6.94787	7.06127	7.20425	6.77015	7.04018	7.06602	7.13526	7.11868	6.89811	6.64561	6.90011	6.8783	7.13036	6.34467	6.40097	6.78073	6.94046	6.55699	6.57845	6.4868	6.58748	6.95905	6.74669	6.80698	7.05399	6.82084	7.81565	6.68164	7.20734	6.73931	7.29762	6.77682	7.38285	7.05402	6.7719	6.89887	6.91579	6.7846	7.4814	7.06686	7.38411	7.20338	6.92044	7.29574	7.11367	6.83448	6.90618
TBC1D19	6.33738	6.5212	5.76808	6.76205	6.05451	6.3487	5.86988	6.54311	5.90591	6.36457	6.03006	6.1879	6.17093	5.89422	6.04835	6.72164	6.11354	6.29016	6.28829	6.52899	5.53272	6.08234	6.43943	6.00045	5.8025	6.24235	6.64982	6.29346	5.51299	6.39751	5.61428	6.15425	5.98429	6.15966	6.19306	6.14141	6.05401	6.35419	6.24558	6.16863	6.35694	6.16302	5.28293	5.89937	5.91093	6.1275	5.67848	6.36252	6.03178
TMEM178A	6.29195	5.79748	6.89714	6.10481	6.00928	6.0385	7.24553	6.81237	6.09565	6.11203	6.29308	6.02045	6.14993	6.38522	6.27498	5.70628	5.83502	5.52403	6.09	6.46048	5.7621	5.0888	5.90775	5.82602	5.6394	5.54462	6.28148	5.56884	5.9473	5.87659	6.01978	5.21054	5.56385	5.56385	6.42069	6.69815	4.95651	4.59499	5.81567	5.60948	6.56803	5.75463	5.63499	5.99339	5.83991	6.13009	5.79641	5.66208	5.69516
C12orf4	6.37323	6.3052	6.23899	6.53332	6.27962	6.31783	6.18507	6.36471	6.02656	6.22389	6.24405	6.08912	5.95989	5.86644	6.39609	6.30512	6.08486	6.0704	6.20078	6.0261	5.96224	5.97267	6.72175	6.51848	6.48158	6.29611	6.49853	6.08508	5.66263	6.48158	5.99792	6.23248	6.3163	5.9877	6.10591	5.68472	5.75862	5.92165	6.40415	6.47593	6.71056	6.58711	5.90828	5.96217	6.1455	6.12982	5.92122	6.05451	6.05365
PLEKHH1	4.64906	4.6127	4.84121	4.61338	4.97478	4.74094	4.84883	4.95429	4.96138	4.94143	4.76654	4.66349	4.74383	5.18885	5.15047	4.68249	4.72917	4.73011	4.74547	4.96902	4.7908	4.46676	4.73557	5.00439	4.65161	4.39347	5.12843	4.95351	5.03298	5.0195	4.99741	4.50715	4.65874	4.23053	4.76263	4.97101	4.38768	4.34014	5.16105	4.71918	4.90713	5.2543	4.92143	4.86899	5.54436	5.38918	4.42982	4.78738	4.99041
RAP1GAP	5.92882	6.2075	5.89855	5.88891	6.09778	6.07017	5.96913	5.92788	6.03787	6.05446	6.04208	6.11204	6.08502	6.08689	6.00073	5.83814	5.80738	6.10682	6.20764	6.11345	6.06682	6.12809	5.84327	5.87724	5.93098	6.33482	5.93334	5.79094	6.24418	5.94422	5.91585	5.76277	5.89926	6.03944	6.02234	6.36142	5.99558	5.75756	5.78523	5.82601	5.82911	6.54887	6.3341	6.13591	6.05583	5.99193	6.26313	6.29164	6.22206
FAM120C	5.45315	5.42502	5.5921	5.49759	5.57341	5.48675	5.60567	5.63946	5.50468	5.54878	5.27183	5.49521	5.33588	5.63373	5.69662	5.7815	5.31799	5.60682	5.78842	5.78473	5.4122	5.39238	5.62702	5.79695	5.51101	5.43163	5.30313	5.59144	5.1973	5.65107	5.19147	5.26157	5.46317	5.31476	5.39163	5.36314	5.16737	5.44399	5.31194	5.75556	5.60752	5.81235	5.72811	5.68248	5.82666	5.9131	5.54791	5.40498	5.78766
GOT1	10.2785	10.7861	11.0351	11.1754	10.7271	10.9147	10.8879	10.8312	10.8021	11.017	10.7833	10.8194	11.1682	10.7865	11.1842	11.0662	11.4835	11.016	11.1979	10.7963	10.8061	11.4211	10.9566	10.739	10.8842	11.3136	11.1251	10.1705	9.46116	10.6526	9.77355	10.6836	11.0935	10.5709	11.0638	11.0621	11.3736	11.2685	11.2483	10.6752	11.0098	10.7886	10.4937	11.0188	9.69158	10.5245	10.7483	11.1365	10.6388
KBTBD2	6.52121	6.50973	6.48472	6.31344	6.32608	6.50204	6.35977	6.59838	6.29094	6.45442	6.26426	6.38127	6.39037	5.79531	6.18563	6.1961	6.36035	6.33637	6.24766	6.38792	6.20758	6.19261	6.47619	6.28329	6.32213	6.37012	6.23133	6.24182	6.12711	6.20733	6.05328	6.39154	6.39735	6.41982	6.33988	6.10236	6.10122	6.26771	6.17439	6.24237	6.13088	6.10507	5.15416	5.72426	5.81052	5.8868	6.00593	6.27602	5.85599
STAT5B	6.1925	6.11118	6.24993	6.12059	6.07913	6.05344	6.0196	6.00675	6.16915	6.11958	6.10462	6.06549	6.20135	6.29798	5.94272	6.17698	6.11244	6.10356	5.74377	6.0214	6.20555	5.97367	6.29616	6.11506	6.09615	5.99452	6.03215	6.23317	6.23227	6.00045	6.42756	6.33223	6.34022	6.29672	6.11947	6.26278	6.15102	6.26929	6.04921	5.69671	5.92895	6.16843	5.66301	6.03321	5.95809	5.86585	5.9131	5.89883	5.78477
EHD3	5.81432	5.68577	5.68313	5.58682	6.00787	5.81753	5.83239	5.8038	5.67155	5.46433	5.79979	5.77539	5.60557	5.77812	6.12428	5.75593	5.98324	5.9034	5.97156	5.6486	6.12737	5.71795	6.14801	6.28041	5.81525	5.77556	5.8671	5.44004	5.57771	5.59444	6.00437	6.38124	6.32546	5.98798	5.7915	5.44621	5.72282	5.7943	5.87834	5.66069	5.80763	5.73976	5.94188	5.58074	5.90479	5.56678	6.05818	5.89243	5.70342
RP11-804H8.6	4.59742	4.46675	4.71236	4.60623	4.62232	4.65162	4.71001	4.56058	4.44059	4.58802	4.5851	4.66617	4.7475	4.6655	4.57167	4.54692	4.78817	4.5641	4.64622	4.42205	4.77175	4.75534	4.61417	4.75878	4.75305	4.61471	4.87914	4.7462	4.43493	4.58641	4.70375	4.65533	4.75699	4.64265	4.48458	4.51278	4.73194	4.63818	4.6746	4.97519	4.90011	4.70181	4.64283	5.14645	4.60772	4.71117	5.08781	4.90385	4.64276
HOXC12	3.78307	4.10916	3.87556	4.05347	4.05678	4.034	4.05923	3.73334	4.08506	3.80546	4.37765	4.2129	4.16173	3.98937	4.13852	3.89422	4.16866	4.13852	3.92635	4.17232	4.17176	4.13852	4.36636	4.08013	4.03853	4.01959	3.8473	4.00931	4.02515	3.86792	4.00007	3.96197	4.19145	4.1508	4.3882	4.13497	4.12151	4.27766	4.04953	4.15073	4.19255	4.09636	4.69833	4.08451	4.05197	4.0382	4.71391	4.55974	4.58116
C16orf54	5.14195	4.62046	5.82405	5.29668	5.44541	4.23919	5.1816	4.27757	5.26925	4.39574	5.54718	4.99497	3.72598	4.76101	4.59716	4.44265	4.68609	4.69689	4.45576	4.76034	4.43893	4.45377	4.40381	4.65653	4.74302	4.60273	4.72275	4.48204	4.39068	4.48324	5.48041	4.46424	4.53304	4.47132	4.49429	4.41387	4.51224	4.2933	4.44398	4.35591	4.47928	4.49814	3.7612	3.98923	4.81574	5.12026	4.41159	3.42099	3.20725
SERPINI2	3.32805	3.65631	3.30884	3.53477	3.56826	3.80357	3.46455	3.60245	3.6078	3.46682	3.57637	3.56631	4.137	3.62796	3.50929	3.59819	3.5855	3.7503	3.70327	3.76747	3.53048	3.80076	3.41577	3.5406	3.60587	3.74442	3.61208	3.50956	3.51666	3.64447	3.56765	3.46633	3.35916	3.35101	3.5998	3.87359	3.60055	3.46435	3.55347	3.44722	3.61431	3.8423	3.88734	3.98683	3.32597	3.95643	3.7387	3.91728	3.70705
LAPTM4B	10.5894	10.8138	10.6569	10.7562	10.5683	10.7377	10.7765	10.9568	10.6564	10.8388	10.6995	10.686	10.6392	10.3491	11.1529	11.0375	11.9761	11.5606	10.8539	10.9421	10.388	11.0288	11.2385	10.5068	11.1375	11.1695	11.0232	10.1653	8.14601	11.13	10.0435	11.6059	10.8974	11.1033	10.124	10.5243	11.0112	11.1237	11.3918	10.0836	10.1403	9.94874	9.14516	10.1902	10.3028	10.2744	10.4234	10.6687	10.8179
LRRN3	7.18371	6.7347	8.24501	7.89436	8.77503	7.99382	9.31973	8.86605	8.71817	9.00488	8.11598	7.84179	8.64056	9.19673	8.23463	7.71012	8.59179	8.21143	8.44421	9.06292	7.68594	7.9851	7.33683	7.38278	8.32017	7.92047	6.72441	8.09764	9.36106	8.28126	6.55107	6.28648	6.20961	6.78579	9.10783	9.23484	8.03485	7.71294	7.22286	6.23505	8.30349	7.08424	8.70394	9.00217	7.55886	8.51217	7.24387	8.19433	8.95369
GPX7	5.90057	6.00708	5.77459	5.98214	5.90742	6.08268	6.07479	6.56472	6.24359	6.32296	5.77313	5.82701	6.34353	6.17242	5.89185	5.95026	6.74207	6.60851	5.9954	6.27021	5.8953	6.64992	6.95024	6.08848	6.4508	6.48273	6.4021	5.50013	5.26115	6.15417	5.38256	5.91096	6.14437	6.27387	6.73964	6.23763	6.29115	6.50617	6.47882	6.6239	6.26945	6.20769	5.46252	5.78661	6.3461	6.35652	6.13696	6.28601	5.5551
RASD1	7.2722	6.85598	7.31668	5.6242	8.26471	7.87727	7.44652	7.01977	7.71059	7.71251	6.87024	6.44654	7.63612	7.63055	6.55572	6.94799	6.18011	5.94343	8.19181	7.51271	7.04726	6.70122	6.2901	8.55821	7.03238	6.42874	6.29144	7.57538	6.96462	7.13834	7.24626	6.1149	6.38772	6.04241	8.80118	9.93883	6.26004	6.6306	10.0642	6.52554	6.72283	7.29214	8.04811	8.56921	7.14424	7.69669	7.62871	7.99307	7.7914
ATP13A4	3.37748	3.55636	3.35341	3.39252	3.46297	3.49428	3.39196	3.41202	3.255	3.40599	3.46707	3.65956	3.56354	3.48267	3.53926	3.38373	3.33566	3.50263	3.51892	3.46554	3.50041	3.51091	3.42473	3.48093	3.42567	3.46497	3.52153	3.46736	3.42612	3.62639	3.58144	3.51253	3.50516	3.51747	3.53642	3.53259	3.5829	3.53316	3.37613	3.49094	3.44181	3.60466	3.76573	3.5182	3.4143	3.22829	3.62301	3.69308	3.71424
LYZ	7.65786	7.80526	5.93837	5.81436	8.31122	8.02075	5.3703	5.16388	7.66113	7.14174	8.14334	7.96211	5.38262	5.21786	6.01279	5.92299	7.48888	7.22799	6.00685	6.76682	6.19271	6.14735	6.15028	6.67132	7.75091	7.52658	6.63579	5.968	5.63872	5.81147	7.47847	7.21125	6.40975	6.70224	6.23292	6.26593	5.83555	6.00468	6.9713	6.83296	6.2766	5.81494	4.70619	4.99661	5.11001	5.61122	7.68764	6.43074	4.69676
SMARCD3	6.55376	6.75667	6.60422	7.04681	6.46783	6.84037	6.72195	6.80434	6.72295	6.83836	6.6592	7.02334	6.86068	6.61911	6.46221	6.74031	6.39391	6.79649	6.72463	6.87887	6.59307	6.6478	6.60972	6.4414	6.36393	6.71511	6.55172	7.17712	6.97875	6.94522	6.57005	6.63308	6.73243	6.62775	6.42876	6.93252	6.48941	6.77398	6.47363	6.30633	7.05031	7.20582	7.08373	6.92704	6.65674	6.83276	6.89298	7.0384	6.52676
LEPROTL1	8.58342	8.62104	8.31154	8.37256	8.41522	8.50821	8.43387	8.56297	8.4143	8.51259	8.26788	8.08292	8.16193	8.01842	8.66982	8.77093	8.5342	8.64018	8.6136	8.51426	8.16008	8.19268	8.88414	8.74243	8.89623	8.74497	8.71955	8.01921	6.91657	8.45056	7.78789	8.35931	8.18101	8.41584	8.20004	8.1186	8.44871	8.18791	8.71193	8.77403	8.35556	7.58185	7.69374	7.87604	8.45538	8.24561	8.13823	8.02376	8.25455
ADAM11	5.77503	5.87043	6.02017	6.04703	5.64362	5.68512	6.08888	5.82754	6.1632	6.14025	6.098	6.27518	6.08625	6.11303	6.32016	5.50582	5.69368	5.64588	6.45614	6.11228	5.89383	5.75538	5.28497	5.48886	5.4523	5.62206	6.33113	6.2123	6.49949	5.61816	5.55411	5.11161	5.92564	5.41255	6.0036	6.09978	6.23795	5.73274	5.93788	5.64722	6.19256	6.09254	6.42642	6.25824	5.74866	5.78228	6.11229	6.04959	6.05672
DCST2	3.60041	3.68348	3.44939	3.4071	3.61792	3.43456	3.73501	3.57955	3.56802	3.65833	3.76812	3.39166	3.63905	3.63666	3.68389	3.61271	3.72983	3.67082	3.53178	3.63281	3.67697	3.68389	3.85155	3.63705	3.66526	3.68389	3.52779	3.80933	3.70301	3.68389	3.66779	3.5189	3.56406	3.66676	3.59299	3.79368	3.60725	3.68389	3.37209	3.56521	3.91817	3.59829	4.37531	3.79692	3.68067	3.65643	3.98877	3.6534	3.95215
BVES	6.27926	6.68215	6.56514	6.78175	6.45169	6.79374	6.8117	6.45575	6.70612	6.52751	6.56516	6.43133	6.51577	6.2786	6.33904	6.55572	7.16258	7.40491	6.81641	6.37907	6.22306	6.27279	7.39139	7.21761	6.48285	6.47395	6.95334	6.07332	5.72985	6.20662	6.04885	6.73579	6.25271	6.51446	6.21059	6.08671	7.06464	6.34376	7.34326	7.42425	6.49348	5.93627	5.88957	6.03377	6.09655	5.72781	6.09285	6.44434	6.40546
DLEC1	4.44064	4.62263	4.43128	4.62812	4.54724	4.67468	4.57099	4.35486	4.58132	4.41148	4.5787	4.62547	4.57309	4.67997	4.51163	4.47246	4.63924	4.54633	4.67055	4.54043	4.66221	4.66555	4.27119	4.53207	4.68577	4.51737	4.48629	4.51337	4.62574	4.76989	4.60321	4.52714	4.52399	4.58461	4.7392	4.47188	4.79481	4.62322	4.58252	4.67423	4.57333	4.89442	5.01331	4.85554	4.67801	4.48363	4.79114	4.66163	4.72712
DDX18	7.6899	7.55778	7.48167	7.62203	7.54074	7.48411	7.57882	7.7383	7.42979	7.5831	7.36455	7.01192	7.4197	7.32046	7.51902	7.5207	7.48698	7.46141	7.47765	7.45496	7.24227	7.05041	7.48913	7.59352	7.74226	7.66939	7.70266	7.42361	6.56088	7.14238	6.94901	7.45799	7.30866	7.35637	7.38659	7.26773	7.35675	7.35065	7.81988	7.82678	7.21159	6.92393	6.67254	6.93145	7.39892	7.47337	6.83505	6.92057	7.31282
LUZP2	4.85149	4.87695	4.93624	4.45337	5.00105	4.72056	4.73616	4.56762	4.70744	4.72675	5.06891	4.80398	4.65552	5.00955	4.70947	4.77725	4.55578	4.48122	4.76426	4.71881	4.79624	4.73244	4.74423	4.80764	4.67384	4.48616	4.89845	4.82629	5.04832	5.00618	4.89763	5.03202	4.81205	4.83258	4.93884	4.92749	4.82662	4.96736	4.81473	4.84281	4.92039	4.92983	4.95482	5.03289	4.82622	4.79584	4.95984	4.94479	5.00908
NHLRC2	5.41078	5.44434	5.61241	5.5937	5.3942	5.54384	5.66489	5.71079	5.48397	5.63442	5.50532	5.33131	5.43449	5.43594	5.68378	5.63334	5.48219	5.44717	5.36314	5.20362	5.24017	5.36996	5.38745	5.63827	5.473	5.54928	5.59402	5.29894	5.43078	5.46889	5.11428	5.35445	5.00581	5.26928	5.17301	5.09744	5.21932	5.17235	5.87389	5.98021	5.46107	5.40044	4.67195	5.03121	5.22532	5.2809	5.0127	4.98609	5.51698
CDC27	6.90634	6.77231	6.93214	6.69911	6.7459	6.90151	6.75827	7.00792	6.84399	6.91038	6.78118	6.83916	6.80737	6.58639	7.36134	7.01213	7.2226	7.08494	7.0792	7.05358	6.62308	6.82857	6.69782	6.80667	7.02353	6.73777	6.33499	6.53671	6.73698	6.9716	6.77663	7.00796	7.10109	7.18984	7.0138	6.89804	7.0169	6.84746	6.49302	6.44103	6.42647	6.50947	6.1171	6.58466	6.71412	6.57823	6.47393	6.79076	6.65807
FABP3	11.0369	11.7262	11.332	12.0009	11.4602	11.8577	11.6939	11.8513	11.5103	11.5873	11.5843	11.1313	11.1997	10.9921	11.5918	11.7067	12.0604	11.9501	11.1802	11.1465	11.5353	11.4948	11.7259	11.5234	11.6548	11.7741	11.1027	11.32	11.0737	11.6315	10.6954	11.3554	11.3064	11.2807	11.3249	11.0965	11.2974	11.1875	11.3342	10.3305	11.4278	11.3121	10.5985	10.859	10.816	11.275	10.9869	11.3146	11.8062
FAM60A	6.17137	6.06642	6.2421	5.99381	6.05333	5.98816	6.22772	6.41334	5.99281	5.97259	5.90896	5.8459	5.93852	5.55474	6.13073	5.87187	6.2203	5.9261	5.92865	5.89151	6.14884	6.23673	6.02225	6.09844	6.01247	5.88614	6.11294	5.84534	5.83296	5.37463	5.74354	5.88645	5.77921	5.89027	6.08155	5.73888	6.05896	6.10938	6.43205	6.24545	6.07054	5.74661	4.95128	5.55538	6.22229	5.68964	5.71879	5.78025	5.86826
CALCOCO2	6.70396	6.80155	6.74099	6.78404	6.43123	6.74277	6.43833	6.57529	6.61083	6.83221	6.57888	6.76002	6.69869	6.67957	6.83445	6.75413	6.31982	6.63429	6.60242	6.58666	6.45618	6.69992	6.56021	6.62986	6.61292	6.91796	6.82609	6.78668	6.61053	6.89708	6.59413	6.61766	6.54202	6.45081	6.8383	6.99997	6.71396	6.74812	6.73381	7.16855	7.16132	6.71047	6.75309	7.11673	6.72157	6.96258	6.7725	6.98273	6.84551
NUS1	5.85904	5.74517	5.66896	5.65793	5.44608	5.52525	5.57834	5.72223	5.54992	5.4763	5.5874	5.51429	5.63717	5.37152	5.57574	5.62593	5.39724	5.38792	5.51536	5.48814	5.21902	5.43547	5.74732	5.57396	5.74692	5.63402	5.92532	5.41364	5.12783	5.54805	4.90796	5.44281	5.45722	5.40849	5.41464	5.30046	5.60002	5.51943	5.76065	5.81689	5.57268	5.50746	4.70204	5.04037	5.68567	5.60997	5.20157	5.33172	5.31698
NUMBL	7.67617	7.51074	7.53769	7.60744	7.51938	7.48368	7.52439	7.49377	7.62466	7.5239	7.2348	7.65794	7.5575	7.58006	7.31902	7.46489	7.4361	7.66787	7.38031	7.47849	7.53118	7.51904	7.23052	7.28694	7.49597	7.4815	7.47891	7.56811	7.7506	7.53897	7.68115	7.77239	7.44289	7.79387	7.64874	7.72277	7.67375	7.5902	7.34775	7.31915	7.14842	7.69567	7.59389	7.62216	7.88289	7.6441	7.59418	7.69971	7.55943
ATXN2	7.72571	7.66775	7.77107	7.74233	7.84033	7.75369	7.87782	7.79127	7.76249	7.79316	7.63758	7.85532	7.80986	7.91892	8.00353	7.86198	7.98694	7.69711	8.05866	7.8891	7.67338	7.69645	8.01323	7.94192	7.79743	7.72528	8.11291	7.53146	7.42152	7.58888	7.39876	7.83948	8.0262	7.8324	7.71372	7.89576	7.74951	8.14862	7.60304	7.86647	8.02592	7.81976	7.73627	7.68645	7.61384	7.91085	7.57114	7.7355	7.52096
SRD5A1	4.90449	4.47107	4.84254	4.45665	5.03112	4.59136	4.75348	4.73132	4.59834	4.38877	4.65696	4.50879	4.24421	4.67034	4.51938	4.54166	4.66612	4.49456	4.6028	4.57482	4.44254	4.45945	4.56203	4.55959	4.4794	4.48025	4.74689	4.6988	4.45784	4.69063	4.4617	4.44117	4.4713	4.58903	4.62548	4.53816	4.46017	4.54892	4.69006	4.79688	4.58255	4.55437	4.24081	4.21883	4.96729	4.57791	4.35491	4.05486	4.41435
LOC101927133	3.05497	3.12599	3.15027	3.20941	2.97436	2.91921	3.0846	2.97787	3.07521	3.00274	3.32742	3.20256	3.23733	3.03315	3.1207	3.1109	3.09291	3.09725	3.20144	3.09258	3.0899	3.03441	3.20768	2.96739	3.20015	3.0883	3.1167	3.2166	3.16837	3.29246	3.38828	3.13555	3.00817	2.99679	3.20199	3.10822	3.40338	3.18973	3.06847	3.17202	2.94433	3.20104	3.22983	3.52239	3.10695	3.14387	3.47835	3.4176	3.06115
LINC01029	3.45134	3.59872	3.59257	3.56943	3.61193	3.63729	3.48297	3.55703	3.56485	3.42182	3.72279	3.56798	3.72928	3.57363	3.78667	3.51423	3.77206	3.66993	3.64762	3.69848	3.70329	3.74904	3.72338	3.56953	3.68174	3.60401	3.70398	3.81357	3.78469	3.98873	3.58956	3.52433	3.72005	3.54344	3.67167	3.35247	3.67686	3.75516	3.61288	3.72393	3.838	3.70329	4.11882	3.87407	3.72664	3.66783	4.0392	4.01051	3.63646
PLEKHB2	6.93444	6.9897	6.86371	7.09376	6.9853	7.08133	6.62107	6.76305	6.77229	6.74576	6.9226	6.79442	6.67365	6.64798	7.32049	7.10725	7.39042	7.25514	6.8214	6.87813	6.9965	7.16533	7.29051	6.52678	7.25451	7.08062	6.625	6.70692	5.6997	6.94231	6.83458	7.36463	6.60316	6.8624	6.63036	6.28768	6.953	6.86687	7.16748	6.41828	6.60723	6.3345	6.40967	6.50047	6.58833	6.50166	6.79466	6.94652	6.70822
FW339973	2.66096	2.46726	2.3774	2.50803	2.59265	2.59354	2.58662	2.71295	2.60434	2.41437	2.54782	2.57583	2.70927	2.56892	2.63472	2.58563	2.56433	2.47211	2.67779	2.59229	2.43861	2.63819	2.63976	2.54006	2.6615	2.62643	2.74355	2.71384	2.66001	2.63472	2.64188	2.54488	2.67099	2.71543	2.67651	2.63472	2.64319	2.69644	2.45836	2.40325	2.51792	2.8196	3.19013	2.77919	2.60085	2.58619	2.83997	2.93361	2.83754
LZIC	6.69506	6.73567	6.83721	7.05075	6.88855	6.94302	6.81469	7.14427	6.84333	7.11121	6.76705	6.7012	6.96001	6.7087	7.00184	6.83598	6.89098	7.03942	6.8034	7.03543	6.70788	6.72504	7.02503	6.39531	6.72831	6.75565	6.78585	7.16157	7.01244	6.82509	6.95825	7.01815	6.91694	6.98161	6.80599	6.94043	6.89388	6.93716	6.66448	6.55807	6.73918	6.25535	6.6837	6.78662	6.65391	6.84972	6.64428	6.70797	6.51687
LOC101928858	4.23778	4.34789	4.19631	4.17156	4.28303	4.25324	3.8877	4.36911	3.89842	4.0971	4.45661	4.34081	4.2889	4.40844	4.14732	4.3584	4.44283	4.36177	4.46515	4.2426	4.61071	4.43915	4.40178	4.26874	4.25905	4.30245	4.46741	4.59945	4.56223	4.39947	4.22169	4.28005	4.43698	4.30483	4.36226	4.38521	4.26616	4.24332	4.31692	4.34588	4.34916	4.37207	4.77738	4.6941	4.4152	4.27839	4.63604	4.69185	4.62189
ARHGAP44	5.73719	5.39425	5.05105	5.22426	5.39632	5.21165	5.30208	5.05783	5.37676	5.20347	5.14431	5.2981	5.2245	5.35747	5.35009	5.30323	5.29087	5.39702	5.40823	5.45571	4.88778	4.83681	4.86961	5.49799	6.31659	5.6622	5.73776	5.47962	5.58713	5.33107	5.06861	5.16968	5.71061	5.39309	5.62183	5.51062	5.12546	4.9862	4.99574	5.34201	4.81135	5.18257	5.97178	5.42623	6.2473	5.31269	5.78244	5.37224	5.66978
APOBEC2	8.31919	8.63569	9.57802	9.63545	9.52683	9.56581	10.0944	10.1424	9.61121	10.1256	9.52091	9.34276	9.67902	9.56052	9.23555	9.3285	10.0877	9.64769	9.49723	9.56585	8.77286	9.50446	9.26498	9.30063	9.26163	9.87916	9.54914	8.82704	8.82875	9.38517	8.35766	8.73036	9.33844	8.9833	8.88317	8.80348	9.79782	9.654	9.74421	9.64892	9.6987	8.55417	8.6735	9.16205	8.22868	9.1533	8.88712	9.15122	8.8534
SLC17A2	3.14984	3.13381	2.72736	3.03121	3.09132	3.07249	3.03226	3.05623	3.12123	3.21535	3.22948	3.16025	3.13052	3.16105	2.9432	3.20319	3.1535	3.06887	3.20352	3.077	3.16561	3.19975	3.19842	3.10948	3.0477	2.85116	3.09669	3.06472	3.298	3.19398	3.17026	3.06164	3.15444	3.23737	3.03676	2.80268	3.23289	3.1847	2.92857	3.02357	3.01359	3.34713	3.54867	3.46045	3.00714	3.36656	3.09676	3.30093	3.16731
JAZF1	6.73407	6.79537	6.65082	6.58115	6.69435	6.77515	6.70579	6.92197	6.53319	6.50744	6.72172	6.684	6.65097	6.4232	6.59959	6.9787	6.85008	6.82486	6.99158	6.65184	6.34434	6.52694	6.69238	6.66331	6.8972	6.78981	7.05217	6.17163	5.72655	6.30488	6.22298	6.8836	6.72262	6.6624	6.85664	6.42366	6.65709	6.63708	7.00141	6.83106	6.30855	6.4177	6.16156	6.2287	6.57867	6.30904	6.62696	6.55777	6.53348
RALYL	5.64679	5.76874	6.11854	6.49806	5.19013	6.24296	6.09196	6.49024	5.79901	6.539	5.81475	6.39036	6.6173	5.64149	6.18522	6.25224	5.22501	5.49028	6.5393	6.69249	5.35396	6.19873	5.7931	6.10226	5.02408	5.08494	6.58635	5.48918	5.24255	5.8065	5.09047	4.2998	5.17371	5.54805	5.48473	5.79714	5.70232	5.89253	6.00229	6.24835	6.56995	6.24585	5.27704	6.20775	5.38586	6.49102	5.72431	5.84905	5.78714
LOC102725271	7.07561	7.51936	6.58417	7.78489	6.71884	7.48138	7.24176	8.09335	7.37127	7.96304	6.40391	8.37661	8.21871	7.06176	6.6455	8.37437	6.53767	8.9151	5.8877	9.36944	6.35312	8.43036	7.74318	6.57666	7.06673	7.8306	6.0724	9.24978	5.83565	7.5	5.82071	6.79239	5.89561	8.19026	7.54804	9.57501	5.82817	7.81992	5.44621	7.73167	7.67784	8.00172	7.93833	8.62294	8.70465	8.33747	7.27364	8.07008	7.56136
LOC101060004	4.3278	4.32713	4.32955	4.05754	4.28296	4.52167	4.25857	4.24119	4.42904	4.12209	4.40249	4.42058	4.42159	4.1082	4.1956	4.0138	4.28264	4.3337	4.27727	4.15453	4.41181	4.58596	4.07567	4.34339	4.14794	4.09683	4.4205	4.55894	4.20454	4.49604	4.31187	4.35403	4.52044	4.26586	4.13954	4.27461	4.04249	4.35195	4.12842	4.17647	4.15103	4.23972	4.6395	4.39564	4.25951	4.23018	4.43491	4.55077	4.53912
DNAJB4	8.37936	8.50759	8.08021	8.31998	7.86321	8.12246	8.23793	8.55463	7.80613	8.0232	8.18607	8.02856	8.28994	7.38084	8.03311	8.40823	8.31265	7.89043	7.73387	7.58587	7.62547	7.88662	7.49755	7.81372	8.03953	7.90887	8.32411	7.38117	7.28637	7.48647	7.12513	8.18931	7.06021	7.43449	7.44516	7.4359	7.93396	8.0959	7.73487	8.05146	7.50536	7.31232	5.90195	6.58964	7.58293	7.47967	6.99062	7.44461	7.23368
STX7	6.49219	6.41996	6.49581	6.46362	6.51059	6.49706	6.33421	6.42182	6.32489	6.44874	6.46452	6.40479	6.45535	6.46506	6.48853	6.66178	6.25756	6.2834	6.33452	6.40539	6.16449	6.18251	6.71901	6.54168	6.54956	6.56793	6.64674	6.47206	5.88359	6.47777	6.22209	6.492	6.41982	6.352	6.32883	6.37307	6.09364	6.35107	6.52266	6.69718	6.68973	6.75131	6.05866	6.30389	6.43563	6.53089	6.07008	6.13822	6.34836
OR51B5	3.43693	3.60135	3.56211	3.72165	3.6504	3.75721	3.46247	3.53758	3.46708	3.55402	3.60657	3.54155	3.72407	3.64628	3.75551	3.65641	3.75608	3.72009	3.6674	3.62759	3.74858	3.67794	3.70765	3.77983	3.76867	3.6932	3.60839	3.84852	3.79881	3.92821	3.78023	3.65494	3.63813	3.72597	3.71367	3.75708	3.71959	3.77689	3.68691	3.70489	3.63377	3.82805	4.37207	3.94783	3.72922	3.57118	3.89009	3.9679	3.71504
LOC100996694	7.81307	7.86685	8.28169	8.88867	8.02197	8.50314	8.52904	8.70752	8.20934	8.52568	8.27956	7.38175	8.38509	7.87444	8.40827	8.59389	7.5252	7.82274	8.50855	8.11224	6.91709	7.74343	8.68223	8.15072	7.63966	7.80622	8.94123	8.36018	7.89374	8.71788	7.18486	7.91376	7.64519	7.93882	6.37727	7.07408	8.21739	7.94585	8.94967	8.96389	8.66884	8.65661	6.96709	7.94148	6.72139	7.5636	7.38069	7.17124	8.16295
LOC101927059	3.17918	3.10488	3.25113	3.12109	3.37676	3.10552	3.09921	3.32903	3.13003	3.19008	3.29023	3.35198	3.30815	3.32333	3.30924	3.24183	3.33567	3.09944	3.19235	3.16838	3.35004	3.15684	3.20365	3.27058	3.17403	3.37712	3.37048	3.29935	3.49434	3.36897	3.33038	3.3328	3.31812	3.23554	3.27522	3.22086	3.39241	3.39729	3.20221	3.24125	3.41397	3.36196	3.52416	3.40107	3.44099	3.29282	3.56468	3.27028	3.67114
PATE2	3.61129	3.52436	3.4571	3.18105	3.39631	3.59896	3.12879	3.41103	3.77213	3.62967	3.74629	3.40827	3.69029	3.56895	3.615	3.48688	3.70167	3.49985	3.49197	3.77846	3.61103	3.76651	3.68132	3.45543	3.53946	3.70489	3.50647	4.11025	3.64194	4.29739	3.77452	3.70489	3.73745	3.6828	3.59513	3.48885	3.79573	3.55799	3.80052	3.70653	3.59467	3.5175	4.25992	3.98331	3.93557	3.57064	3.89786	4.06622	3.67134
TMEM167A	8.86974	8.89587	8.52007	8.85889	8.72182	8.85623	8.64624	8.8448	8.59564	8.44261	8.66198	8.44594	8.70146	8.57768	9.09169	9.09785	9.14945	8.97507	9.10178	8.95366	8.78366	8.89302	9.24119	8.89056	9.25339	8.922	9.15806	8.40772	7.42224	8.49478	8.05427	8.78168	8.43046	8.79297	8.77154	8.42356	8.15532	8.31685	9.09673	9.0095	8.83835	8.51073	8.30187	8.39791	8.79143	8.72899	8.48833	8.78673	8.51203
DANCR	9.86795	10.3205	10.2284	10.3753	10.0313	10.2165	10.0007	10.1013	10.2069	10.2935	9.88937	9.782	10.1285	9.87904	10.0985	10.1553	10.2522	10.7703	10.5362	10.3401	9.87238	10.1582	10.2764	10.3091	10.0795	10.7159	10.8854	9.83947	9.54373	10.0142	9.54003	9.92242	9.94473	9.94499	9.59574	9.30243	10.4042	10.3706	10.8038	10.8309	10.4389	9.96685	9.79406	9.941	9.52541	10.0311	10.0567	10.1329	9.80371
S100A12	4.48215	4.39975	4.89152	3.90814	5.9857	6.55849	6.55959	4.58564	6.81192	5.51221	5.54672	4.51929	4.79134	6.45531	4.6294	4.76621	4.66538	4.84156	4.73529	4.65977	4.67752	4.60342	4.6276	4.9462	4.74653	4.70583	4.41963	4.69128	4.73459	4.72328	4.88904	4.63923	4.71377	4.71377	4.74825	4.72423	4.97364	4.87329	4.39935	4.80056	4.31106	4.82383	4.74554	3.84163	3.98455	3.03669	4.83914	3.21628	3.716
TSC1	8.02772	7.93079	8.22293	8.64102	8.17051	8.17507	8.16112	8.35068	8.2178	8.42361	8.21242	8.32158	8.18696	8.29191	8.38041	8.46814	8.1143	8.34956	8.42968	8.2516	8.03379	8.44919	8.6952	8.86907	8.24701	8.63258	8.54654	8.12437	7.55597	7.82245	8.04452	8.2163	8.4934	8.23774	7.95313	7.83493	8.21491	8.2224	8.26676	8.76579	8.32371	8.47579	8.21005	8.27435	8.21516	8.35276	8.00862	7.80365	8.23204
JUN	7.28294	7.28269	7.64841	6.7931	7.51622	7.47279	7.59674	7.62329	7.42819	6.98452	7.46016	6.52607	7.34109	7.31021	7.33226	7.29119	7.23813	7.63028	8.01024	6.4407	7.51105	7.06378	7.0349	6.86195	7.4841	7.08973	7.44608	7.22844	6.7226	6.60496	7.19268	7.01245	7.05957	6.99751	7.69585	7.19191	7.4402	7.04395	7.31514	7.41905	6.73481	6.26196	7.20846	6.91288	8.20433	7.43183	7.48486	7.23056	6.83652
SLC7A4	4.45521	4.59366	4.31008	4.49058	4.56116	4.53281	4.65057	4.53871	4.6508	4.5106	4.54736	4.73608	4.82435	4.62688	4.61342	4.49983	4.64473	4.63891	4.57881	4.62461	4.61334	4.64689	4.69142	4.5603	4.6051	4.54738	4.45047	4.77055	4.89686	4.65226	4.69032	4.53207	4.52386	4.79891	4.8018	4.79502	4.66663	4.83942	4.43234	4.46492	4.64032	4.76316	5.23269	4.54564	4.97945	4.69902	5.2753	4.66763	4.7542
CDC42EP2	6.31603	6.41756	6.26059	6.07709	6.34723	6.2637	6.35971	6.10709	6.71693	6.25507	6.19976	6.55301	6.4933	6.46747	6.31034	6.39352	6.37198	6.11952	6.42322	6.17273	6.47338	6.43061	6.19614	6.44903	6.39119	6.22219	6.47153	6.78763	6.31474	6.00027	6.93664	6.34967	6.43573	6.25407	6.56268	6.5553	6.7235	6.19332	6.56367	6.1809	6.30447	5.82425	6.89332	6.5123	6.42523	6.51402	6.54881	6.80251	6.47455
GRIP1	4.26557	3.8174	4.15652	4.18858	4.45915	4.40025	4.40773	4.19039	4.34095	4.39439	4.25919	4.42531	4.50117	4.47369	4.48941	4.35098	4.43892	4.30089	4.45952	4.37972	4.12	4.46033	4.21591	4.30552	4.41908	4.3026	4.05378	4.26567	4.39011	4.33896	4.09224	4.11862	4.13834	4.27123	4.49404	4.4258	4.11817	4.19719	4.41096	4.31901	4.40375	4.3216	4.79974	4.27962	4.49804	4.43725	4.41258	4.39344	4.56852
MKL2	4.95304	4.81248	5.0098	5.02127	5.10097	5.03354	5.19696	4.98358	5.03158	4.99899	4.98296	5.07874	5.24668	4.96509	5.01183	5.04789	4.8045	4.86852	4.98751	5.15616	4.99102	4.98939	4.9728	5.03283	4.86059	4.98128	4.99687	5.14774	4.77703	5.02625	5.07487	4.84336	4.77819	4.96314	5.0215	5.18862	4.7932	4.84008	5.00904	5.01919	5.1907	5.11958	5.15685	5.06106	4.97997	5.10833	4.9625	5.08137	5.23409
LOC101928850	3.91274	4.01706	3.90741	3.86591	4.07194	4.20946	3.61786	3.87383	4.02018	4.01122	4.04326	3.78738	3.89177	3.90054	3.97131	3.77323	3.9993	4.01567	4.0538	3.89667	4.00892	4.02802	3.9645	4.10026	3.98638	4.24222	3.82216	4.2013	3.96046	4.13191	4.1502	4.05706	4.00494	4.08388	4.07013	4.19126	3.93824	4.03854	3.87032	3.87351	3.99982	4.03232	4.02748	4.18015	3.84798	3.98722	4.24554	4.26261	4.23968
RP11-395I6.3	3.08238	2.81914	3.06377	3.22549	3.03436	3.06377	2.83577	3.37042	3.08427	3.26344	3.06672	3.22741	3.37238	3.06183	3.14565	3.04818	3.00426	3.21175	3.23054	3.24795	2.98084	2.96253	3.05646	3.09796	3.16149	3.18938	3.29917	2.99391	3.26582	2.71316	3.0585	2.90382	3.08251	2.8498	2.92715	3.13996	3.10991	2.95795	3.01578	3.18763	3.0825	3.33778	3.31802	3.2058	3.28313	3.15242	3.10563	3.10923	3.06822
RP11-1C8.6	3.19074	3.30198	3.11984	3.25186	3.14268	3.15156	3.09657	3.3322	3.30116	3.34538	3.09442	3.40062	3.32294	3.07484	2.88875	3.15478	3.35626	3.2779	3.23575	3.31526	3.39059	3.26932	3.49241	3.34624	3.1596	3.24322	3.33167	3.23973	3.30286	3.31203	3.27089	3.40958	3.01484	3.27816	3.16127	3.2964	3.47282	3.19694	3.13385	3.29095	3.32975	3.30513	3.22652	3.4688	3.16971	3.17363	3.27073	3.67642	3.36471
XPNPEP1	6.89601	6.88366	6.7432	6.91737	6.9015	6.9481	6.90096	7.08707	6.89003	6.87168	6.90842	6.85818	6.83399	6.75962	6.97632	6.97293	7.10473	6.82419	7.02788	6.89421	6.80024	6.9404	6.89828	6.68653	7.02285	6.83091	7.24374	6.61633	6.59016	6.68383	6.78346	6.96841	6.99771	6.94954	6.93001	6.96831	7.14335	7.02896	7.10394	6.79773	7.11238	6.40451	6.75733	6.75126	6.83051	6.80258	6.93818	6.91712	6.79605
PRDM1	5.52428	5.21443	5.47773	5.10847	5.95628	5.48539	5.25198	5.21579	5.35243	5.27064	5.83463	5.27084	5.1121	5.49266	5.31106	5.10766	5.51427	5.23075	5.42891	5.15976	5.51149	5.3213	5.36867	5.36613	5.53713	5.57862	5.4948	5.35456	5.28884	5.30512	5.3519	5.34058	5.23775	5.17614	5.28651	5.30845	5.28928	5.32146	5.52458	5.43985	5.44175	5.24355	4.92281	4.98651	5.35105	5.2159	5.28179	4.93931	5.01325
RP13-30A9.2	3.43908	3.56157	3.45456	3.52446	3.5818	3.63185	3.5438	3.27597	3.70145	3.57388	3.54138	3.70249	3.64927	3.59082	3.47749	3.48937	3.65206	3.57314	3.36025	3.60304	3.88166	3.40343	3.56509	3.48531	3.62087	3.55573	3.3372	3.55701	3.67871	3.60538	3.6992	3.58077	3.43523	3.4096	3.50384	3.60304	3.59352	3.54649	3.61956	3.51102	3.66648	3.84672	3.75772	3.61839	3.64922	3.47269	3.97301	3.50383	3.78412
NPC2	10.8523	10.7222	10.659	10.5208	10.6964	10.4348	10.5071	10.4354	10.2655	10.0362	10.6275	10.3216	10.3112	10.4772	10.2779	10.3119	10.8371	10.7031	10.8382	10.5972	10.9583	10.8334	10.9392	10.6419	11.2402	10.8046	11.1571	10.0751	9.14257	10.2608	10.288	10.4328	10.7422	10.438	10.6454	10.2155	10.294	10.1981	11.3057	10.7933	10.6552	9.8803	10.3137	10.236	10.663	10.8314	10.1764	9.9185	10.3674
KIF18B	4.77631	4.90953	4.89647	4.91412	4.72061	5.05775	4.82701	4.88023	4.86205	4.80699	4.9238	4.86205	4.75329	5.03795	4.55782	4.73519	4.82669	4.93221	5.06298	5.17185	4.63182	5.03145	4.94573	5.13109	4.60252	4.92815	4.72181	4.89736	4.92436	4.99982	4.78283	4.86987	4.87045	4.89661	5.04413	5.40754	4.72701	4.82759	4.81236	4.76156	4.76768	4.94898	4.93916	5.13801	5.11121	4.90337	5.51494	5.25073	5.13979
SUPT16H	6.69934	6.6346	6.86184	6.41619	6.529	6.35094	6.60669	6.41836	6.56159	6.68214	6.44517	6.62745	6.6542	6.40169	6.39818	6.41969	6.60633	6.41173	6.27962	6.43147	6.29986	6.43071	6.48581	6.37462	6.38878	6.56143	6.56342	6.79645	5.8662	6.02255	6.36675	6.38612	6.70835	6.88389	6.49226	6.45876	6.15844	6.61199	6.36331	6.18902	6.17919	6.36555	5.78583	5.98919	6.13405	5.96501	5.80783	6.14553	6.01817
POLD2	8.41088	8.43378	8.42279	8.58618	8.38376	8.66772	8.55404	8.40006	8.55051	8.54146	8.43272	8.63552	8.40859	8.59799	8.70329	8.87481	8.80671	8.4142	8.13591	8.02186	8.17479	8.16907	8.93086	8.30049	8.30158	8.51039	8.73768	8.39312	8.33806	8.57093	8.94468	9.22215	8.99013	8.82633	7.92207	8.05181	9.04907	8.79844	8.92518	7.80766	8.76403	8.36707	8.71857	8.46003	7.87167	8.1103	8.60744	8.58036	8.11742
VSTM2L	7.6681	7.72201	8.36285	7.88103	8.25996	7.8931	8.56858	7.9733	8.47463	8.22814	8.466	8.41866	8.03686	8.82646	8.67568	8.2736	8.60708	7.708	8.85071	8.08068	8.34363	7.58361	8.03276	7.8892	8.09236	7.39036	7.34123	8.17621	9.17305	8.18425	7.77893	7.25012	8.2948	7.92991	8.42781	8.29231	8.19801	7.67449	7.89969	5.97565	8.44668	7.88515	9.0006	8.35473	7.97879	8.05799	8.23071	8.6087	8.91755
NPPB	13.4429	13.6414	11.3874	13.088	13.2603	13.585	12.3432	13.1368	12.7408	11.6142	12.2368	11.5965	12.3879	12.0473	14.2903	13.7239	14.6865	14.2059	14.0876	10.0824	14.45	13.1962	14.9244	14.5273	14.3843	13.5962	13.9291	14.0514	13.6611	14.0344	13.9026	14.7035	14.4099	14.4902	13.572	11.4079	13.3571	13.0629	14.7744	14.0937	10.5211	11.8076	12.1065	11.2158	13.3124	12.525	13.2159	13.5574	13.3754
SYNJ2	5.29174	5.41559	5.12946	5.33838	5.12866	5.42635	5.15101	5.40224	5.10009	5.14398	5.11964	5.19364	5.33531	5.01819	5.23133	5.44995	5.34955	5.38325	5.01406	4.93753	5.25648	5.34414	5.73807	5.56247	5.17686	5.1068	5.12112	5.3784	5.09335	5.07105	5.11275	5.56462	5.43759	5.68763	5.26853	5.17958	5.08348	5.3065	5.45345	5.55433	5.24308	5.37235	5.05878	5.33772	5.3797	5.24769	5.18533	5.48972	5.08568
RP11-727F15.11	5.14357	5.41906	5.00155	5.29634	5.33567	5.35128	5.43952	5.57158	5.58631	5.55451	5.411	5.31848	5.27482	5.37412	6.00339	5.38018	5.29797	5.41556	5.75709	5.35006	5.29797	5.34151	5.32016	5.6432	5.22044	5.3236	5.2695	5.07397	5.70424	5.0376	5.33016	5.06033	5.31363	5.53688	5.80956	5.21635	5.27668	5.19836	5.5611	5.45363	5.4019	5.64848	5.47814	4.96807	4.87797	5.16876	5.17881	5.19443	5.64504
FIBP	8.42512	8.60762	8.50369	8.62565	8.3446	8.5031	8.70566	8.64676	8.45309	8.47786	8.44368	8.57952	8.23568	8.43059	8.52548	8.74707	9.09743	8.8395	8.59891	8.49117	8.57011	8.55016	9.1691	8.463	8.76687	8.58672	9.08361	8.51855	7.82043	8.65902	8.72084	8.91032	8.82035	8.82817	8.60287	8.26777	9.00725	8.74123	9.04105	8.25635	9.01984	8.76043	8.70438	8.59796	8.4596	8.52964	8.72034	8.88433	8.42055
TMEM183A	6.86656	6.80125	6.67862	6.47552	6.66918	6.63739	6.74528	6.75577	6.72865	6.62989	6.49731	6.49965	6.57215	6.75262	6.56045	6.64947	7.01342	6.92068	6.77357	6.5168	6.54791	6.33596	7.37199	6.55693	7.00726	6.91039	7.04227	6.8689	5.86807	6.65221	6.64933	6.85107	6.69365	6.73489	6.63529	6.43584	6.8689	6.57809	6.97157	6.33108	6.93411	6.1969	6.49185	6.28611	6.75668	6.63016	6.63517	6.4981	6.63658
PRIM2	3.67126	3.5958	3.76235	3.51309	3.59109	3.54159	3.68968	3.72745	3.70976	3.60746	3.54294	3.49256	3.61296	3.48961	3.48886	3.47754	3.51124	3.47651	3.55496	3.53533	3.50084	3.45345	3.45602	3.47929	3.461	3.54935	3.39263	3.57329	3.59196	3.65409	3.4358	3.44917	3.54253	3.50538	3.40479	3.39045	3.4929	3.48415	3.48852	3.47399	3.50557	3.75956	3.24798	3.36543	3.51936	3.48541	3.37555	3.4397	3.27096
NT5C2	8.25563	8.05369	8.03856	8.27677	8.07719	8.08521	8.14294	8.08371	8.10263	8.12493	8.04542	7.73211	7.78884	7.85567	8.56018	8.45805	8.3017	8.51311	7.69686	7.85993	8.15277	7.88525	8.53982	8.85718	8.14496	8.21716	8.34137	8.1908	7.17783	8.04388	7.89911	8.1894	8.25988	8.40512	7.91383	7.5589	7.80688	7.6149	8.10016	8.67	7.9026	8.34675	8.12974	8.01815	7.99106	8.08017	7.90575	7.88849	7.87237
RHBDL3	4.55301	4.72329	4.73029	4.73396	4.73922	4.86544	4.43366	4.58952	4.62436	4.68308	4.7128	4.96482	5.04604	4.69	4.57761	4.75186	4.48424	4.69916	4.48703	5.14485	4.46541	4.74907	4.55191	4.35664	4.36281	4.74871	4.78573	5.15435	4.75496	4.69234	4.39456	4.3555	4.36497	4.59792	4.64851	5.508	4.6055	4.7303	4.50676	4.50511	5.36561	4.87527	4.69691	5.0882	4.58453	4.79277	4.89578	4.8536	5.01325
ITGB2	6.28791	6.161	6.3845	6.11577	6.14402	5.70884	5.95579	5.0226	5.9045	5.5987	6.39508	6.1047	5.47615	5.76752	5.42981	5.64409	6.38067	6.28677	5.93165	5.96643	5.65772	5.66425	6.40436	6.17394	6.34112	6.28119	6.08443	6.01319	5.81808	5.83221	6.28075	6.19901	6.50523	6.20048	5.90937	5.94999	5.83324	5.73919	5.80058	5.67722	5.96971	5.5597	5.80386	6.14211	5.60067	6.05726	6.02712	5.56448	5.26317
LOC100133315	5.42182	5.48925	5.30716	5.49199	5.23774	5.65368	5.18942	5.27988	5.56556	5.6296	4.99151	5.437	5.52826	5.37526	5.2648	5.38238	4.99508	5.5389	5.10341	5.13092	5.2282	5.35413	5.43992	5.53021	5.04338	5.03594	5.50588	4.72549	6.64191	5.75566	5.5291	5.39343	5.33213	5.37855	5.56557	5.27836	5.32035	5.36914	4.8519	4.97568	5.41908	6.2157	5.51379	6.02772	5.4531	5.38457	5.27775	5.60342	5.38335
GRIN2A	4.39678	3.86127	5.16527	4.40507	5.06845	4.40049	5.82959	5.54301	5.27043	5.09579	5.38108	5.03022	4.45099	4.93905	5.38248	4.65473	5.46212	4.85454	5.28842	4.94625	4.82554	4.51202	4.90003	5.52539	5.16006	4.84697	4.91164	4.91647	4.98316	4.77168	4.45172	4.56859	4.75169	4.49699	5.03406	4.85449	5.22472	4.86339	4.87113	4.56856	4.83742	4.21792	5.30654	5.27852	5.5012	5.3746	5.17498	5.111	4.98928
SPINK2	4.59685	4.75797	4.68251	4.62724	4.90431	4.69083	4.65212	4.27398	4.30142	4.54319	4.69931	4.47394	5.35647	4.93791	4.32193	4.24007	4.2747	4.47137	4.36664	5.21328	4.71318	5.44861	4.623	4.49833	4.2633	4.29725	4.35603	4.80381	5.09197	5.10472	4.36494	4.70788	4.47392	4.43131	4.98888	6.64231	4.39249	4.58519	4.38726	4.58922	4.93854	4.57132	5.18452	6.94068	4.65953	4.91566	5.09827	5.61465	4.74512
LOC101928921	3.18717	3.33092	3.10004	3.24265	3.52499	3.42905	2.99449	3.1985	3.46241	3.4118	3.26479	3.53511	3.53804	3.35146	3.56039	3.49423	3.42831	3.38027	3.55897	3.21767	3.58241	3.56007	3.42759	3.45411	3.51042	3.43197	3.52549	3.66823	3.68454	3.53796	3.47925	3.52649	3.51204	3.4996	3.52649	3.59901	3.38614	3.69184	3.52649	3.55216	3.52649	3.66669	4.00559	3.38757	4.01527	3.39363	3.86503	3.98321	3.85264
BC036830	4.91016	4.93641	4.19528	5.20378	5.05574	5.59105	4.87775	5.38488	4.43967	4.33953	4.83433	4.25313	5.50283	4.78448	4.81566	4.45876	5.0805	4.39828	4.56045	4.41788	4.59281	4.616	4.97646	4.6774	4.50688	4.51909	4.9374	4.56717	4.64204	4.92471	4.14425	4.93678	4.79367	4.58528	4.52559	4.40276	4.74595	4.48607	5.31635	5.45921	4.37145	4.35812	4.21059	4.29542	4.48472	3.68138	4.50736	4.99462	4.66449
DIRAS1	5.33066	5.6949	5.3971	5.59199	5.48512	5.85424	5.38909	5.50432	5.3229	5.42891	5.58936	5.91121	5.68259	5.56047	5.83904	6.0318	5.45758	5.41749	5.2748	5.36017	5.36162	5.73451	5.89834	5.51048	5.20234	5.59731	4.76037	5.2316	5.0333	5.24117	5.32404	5.83838	6.0418	5.57986	5.05338	5.68983	5.6559	5.80582	5.35743	4.59737	5.91885	6.09484	5.44285	5.41769	4.81046	5.13491	5.65223	5.59585	5.30883
FAM95B1	5.08489	5.57056	5.2308	5.43844	5.33691	5.44379	5.30502	5.20516	5.44234	5.28773	5.44579	5.46	5.28912	5.30061	5.00862	4.92382	5.26317	5.29445	4.99143	5.284	4.96268	5.36979	4.70083	4.94516	4.89883	4.94218	5.04003	5.59602	6.2041	4.9852	5.24887	5.06016	5.76488	5.10353	5.58554	5.47144	5.14596	5.29708	4.97256	5.26585	5.40659	5.91334	5.44306	5.44037	5.2383	5.34568	5.61629	5.77007	5.50014
LOC729870	3.98164	4.16781	3.99256	4.11839	4.21934	3.94173	4.13287	3.938	4.1577	4.03777	4.04554	4.36261	4.14271	4.00403	4.22051	4.07716	4.15038	3.76636	4.04623	4.16993	4.05602	4.12606	3.99853	4.08755	4.02749	3.90335	4.26118	4.14962	4.32736	4.26462	4.07028	3.998	3.90674	4.14177	3.96066	4.27306	4.29009	4.18831	3.88816	4.17297	4.17045	4.16026	4.18337	4.33959	4.18176	3.8347	4.23424	4.44646	4.05909
VPS41	5.78601	5.45483	5.54904	5.63767	5.70631	5.6485	5.5991	5.56833	5.55451	5.69459	5.3168	5.40561	5.57141	5.64733	5.8492	5.56418	5.35919	5.57717	5.61961	5.70665	5.29366	5.55541	5.60014	5.55922	5.93519	5.60398	5.71918	5.52612	5.12181	5.54512	5.21311	5.51417	5.32307	5.59735	5.51327	5.39881	5.45099	5.53078	5.79228	5.93138	5.57919	5.32091	5.08564	5.41222	5.97048	5.81237	5.0913	5.08233	5.31242
TNS3	6.81907	6.7997	6.76652	6.79225	6.9031	6.76552	6.71799	6.83634	6.7368	6.61081	6.75386	6.77807	6.65633	6.96812	6.81832	6.67169	7.02612	6.77999	7.2468	6.9918	6.75201	6.95668	6.96464	6.92708	6.75103	6.77951	6.9076	6.81401	6.22007	6.85124	6.3606	6.69618	6.99154	6.81004	6.94833	6.81892	6.57786	6.58405	6.7649	6.78956	6.75153	6.87269	6.93456	7.01084	7.02648	6.92018	7.02821	7.05307	6.84035
KBTBD8	5.8957	5.91854	5.9008	6.5638	6.12733	6.48348	6.02032	6.11816	5.98239	6.58245	6.06987	5.71918	6.39628	6.2436	6.86952	6.78854	5.93403	6.02435	6.44393	6.32673	5.32901	5.48023	6.25007	5.74791	5.77832	5.91921	6.61996	5.63547	5.77715	6.49891	5.36165	6.35247	5.86158	5.64561	5.57326	5.56368	5.90072	5.70227	7.16688	7.13301	6.27256	6.75111	5.62496	5.53597	5.52894	5.99109	5.51341	5.12859	6.17648
CREBL2	8.08532	7.73471	7.90724	7.86318	7.77666	7.54761	7.8107	7.78026	7.67325	7.52902	7.82694	7.71246	7.64929	7.69945	7.791	8.14606	7.95141	8.01296	7.62166	7.76244	7.73081	7.78497	7.9252	7.91832	8.34502	8.20052	8.19765	7.66765	6.91342	7.69456	7.4369	7.97794	7.49614	7.91326	7.37528	7.53516	7.50675	7.38391	7.91202	8.03611	7.56694	7.35799	7.327	7.55989	7.77485	7.94315	7.28047	7.1135	7.35519
NT5DC2	5.00131	5.20366	4.8095	5.05256	4.84209	5.16652	5.21491	5.13897	5.10028	5.06395	5.34163	5.2973	5.21977	5.24748	4.87354	5.30055	5.048	5.01467	5.44852	5.24461	5.07482	5.04268	5.29354	5.10852	4.64592	5.00045	5.20466	5.39751	4.96164	4.76558	4.97957	5.12605	5.31452	5.18126	5.18229	5.52746	5.29044	5.434	5.34313	5.2328	5.12163	5.33514	5.4681	5.59305	4.97393	5.21463	5.4297	5.4414	5.32658
HAPLN1	4.65859	3.82902	5.01357	5.31084	4.90917	4.84039	5.3612	4.82837	4.93734	4.25564	4.57873	4.2555	5.21709	4.77685	4.54399	4.43174	5.08554	4.74428	4.58435	4.52274	4.74061	4.72424	4.64389	4.896	4.7133	4.58647	4.80576	4.62758	4.3849	4.4923	4.62772	4.82331	4.73413	4.90192	4.63892	4.40477	4.5427	4.62189	4.49121	4.40146	4.63313	4.50596	4.31072	4.46483	5.8008	4.44133	3.9489	3.64805	5.16293
XRN2	6.54053	6.31585	6.48206	6.28524	6.3899	6.13261	6.46194	6.25147	6.35981	6.20877	6.34245	6.00271	6.17825	6.09917	6.52037	5.99663	6.42886	6.04827	6.54198	6.33077	6.02743	6.18225	6.0511	5.97004	6.63037	6.06127	6.789	5.64863	5.73933	5.67301	5.81993	6.15598	6.78521	6.16679	6.5652	6.40986	6.58795	6.49347	6.30047	5.87186	6.13384	5.98281	5.33716	5.99203	5.91965	5.97465	6.02112	5.92801	5.8348
LOC101060609	4.75388	4.89921	4.85471	4.86102	4.95346	4.98019	4.72811	4.67053	4.93002	4.75479	4.83588	4.94976	4.93064	4.72639	4.74723	5.17715	4.64421	5.18694	4.56841	4.39921	4.78713	4.74398	4.59169	5.18385	4.13852	4.95788	4.78729	4.63309	5.71278	5.11409	5.03783	4.98157	4.54958	4.67905	5.11439	4.86825	5.1027	5.15417	4.95878	5.14466	5.00203	5.35932	4.97874	5.11154	5.00639	5.22683	5.14351	5.33104	5.18599
FPR3	5.96575	6.48952	5.94362	6.02544	5.70359	5.77535	5.15737	5.42398	5.4909	5.67057	6.02951	5.88911	5.04683	4.22426	5.38661	5.34637	5.63416	5.5448	5.47454	5.31733	5.32459	5.47127	5.30867	5.28587	5.43685	5.5836	5.53915	5.53748	5.31913	5.18113	5.34272	5.34571	5.48977	5.46984	5.36513	5.29816	5.49996	5.5293	5.18331	5.33391	5.25956	5.2869	4.33806	5.30662	5.25503	5.92349	4.56948	4.81925	4.4031
ANXA13	3.68263	3.60509	3.35019	3.71372	3.78104	3.70432	3.35118	3.53931	3.82553	3.62497	3.74029	3.64856	3.76186	3.706	4.04373	3.77004	4.00272	3.82875	3.92578	3.84427	3.68667	3.71771	3.41079	3.76738	3.9332	4.00902	3.94449	3.74749	3.97316	4.0432	4.15199	4.10508	3.96503	3.50798	3.96913	3.73069	3.66675	3.62305	3.63199	3.88592	3.71115	3.71516	4.90727	3.7995	3.91681	4.00973	4.20247	4.13694	4.01213
FAM213B	7.08801	6.78269	7.31156	7.10512	7.07573	6.83684	7.3526	7.00304	6.99812	6.71091	6.87129	7.36639	6.86153	7.23887	6.95037	7.35554	6.65322	7.05672	7.61758	7.1679	7.44581	7.43041	7.09225	7.41314	7.3349	7.18291	7.19959	6.81591	7.01543	7.15237	7.42834	7.08131	6.72007	6.49066	7.19835	7.03789	6.46681	6.73568	7.13044	7.44395	7.69454	7.15073	8.09937	7.6206	7.70355	7.50432	8.06362	7.51795	6.76477
TMTC2	4.73554	4.39349	4.46638	4.51314	4.76315	4.55354	4.3867	4.40706	4.7039	4.48314	4.59515	4.60421	4.69409	4.2116	4.57677	4.45453	4.62361	4.775	4.52705	4.51295	4.39842	4.70967	4.67165	4.68619	4.56465	4.48917	4.77121	4.49834	4.69937	4.49978	4.97214	4.75121	4.49918	4.76487	4.76869	4.66121	4.67579	4.50998	4.70295	4.73216	4.63203	4.21339	4.29901	4.63082	5.4928	4.79808	4.77373	4.67316	4.85804
SORCS1	4.15925	4.44915	4.31071	4.28207	3.89678	4.31284	4.25967	4.47286	4.44759	4.74308	4.04722	4.53566	4.97766	4.34382	4.24797	3.99699	4.0887	4.50419	4.27099	4.38905	4.22445	4.86355	4.33146	4.25093	4.06538	4.45819	4.70668	4.28058	4.22339	4.39654	4.16339	4.05121	4.1148	4.23092	4.21823	4.84416	4.46347	4.75564	4.63324	4.75168	4.27471	4.27228	4.48924	4.78777	4.16444	4.95561	4.5602	4.94956	4.04796
RP11-203B7.1	3.20805	3.3201	3.22597	3.4166	3.12238	3.14036	3.34187	2.86675	3.01755	3.277	3.6381	3.24542	3.52473	3.40271	3.42179	3.32884	3.17164	3.41111	3.40536	3.28495	3.46064	3.17949	3.06906	3.23254	3.2165	3.26973	3.03486	3.22311	3.43312	3.31546	3.23786	3.17598	3.39951	3.22779	3.12215	3.31746	3.18336	3.19271	3.3071	3.33982	3.30797	3.31066	3.79959	3.33934	3.08854	3.4716	3.39157	3.20833	3.4692
TMEM136	6.12274	6.20954	6.1586	6.41719	6.34258	6.56774	6.45782	6.74273	6.51534	6.55361	6.16359	6.32621	6.28509	6.20929	6.3429	6.32865	6.76583	6.43175	6.15715	6.4272	5.88579	6.23564	6.95289	6.22196	6.44756	6.30527	6.56642	6.80989	5.49815	6.62966	5.90988	6.34482	6.30768	6.48052	6.07941	6.2169	6.65246	6.65132	6.44193	6.16131	6.9553	6.56973	6.24754	6.24499	6.18445	6.33039	6.04261	6.20382	6.24185
RP11-1078H9.6	4.4637	4.4459	4.42363	4.37615	4.25751	4.66122	4.15518	4.30538	4.46639	4.46024	4.55084	4.44074	4.59946	4.36573	4.62298	4.75415	4.67672	4.62226	4.91124	4.5725	4.78772	4.81074	4.6034	4.61716	4.73424	4.79583	4.7081	4.57527	4.7093	4.71377	4.74951	4.83452	4.51319	4.75909	4.69286	4.65776	4.86528	4.69171	4.57649	4.81074	4.69929	4.39189	5.44667	4.87904	4.55867	4.57352	5.28742	5.34779	5.11117
ETV5	5.946	5.90432	5.59553	5.67089	5.70768	5.86323	5.66137	5.89895	5.76885	5.57936	5.6107	5.58407	5.38385	5.52993	5.96621	5.74876	6.43269	6.06618	5.96075	5.38924	6.2078	5.79138	6.37296	5.81589	6.03471	5.78679	5.30664	5.80163	5.88101	5.83186	5.85829	6.43286	6.181	6.40228	5.65082	5.22445	5.68701	5.834	6.15403	5.91903	5.34417	5.41213	5.67918	5.38508	6.12346	5.99218	5.45609	5.73076	6.15799
NELFCD	8.32556	8.282	8.39749	8.25376	8.24752	8.16163	8.22716	8.30013	8.31205	8.35106	8.28776	8.46183	8.09492	8.32968	8.4394	8.19501	8.35297	8.12229	8.44568	8.28537	8.20224	8.00427	8.57399	8.62793	8.69085	8.72026	8.55128	7.78893	8.54862	7.92836	8.05072	8.11298	8.51337	8.2961	8.22973	8.01401	8.52816	8.32798	8.63726	8.37925	8.5905	8.19549	8.27919	8.22664	8.16098	8.20174	8.32855	8.11194	8.04529
PPL	6.55866	4.77942	6.20822	5.63201	6.13714	4.78227	6.20715	4.44482	6.16643	5.41978	5.88048	5.50374	6.52044	6.72546	5.86448	5.36167	5.51215	5.62802	5.93342	5.98673	6.40502	6.15808	5.75819	6.2514	7.1441	5.84925	6.89693	6.27155	5.79673	5.84128	5.84621	5.61537	5.86774	5.46659	6.46878	5.88381	5.35506	5.88095	6.30001	5.88321	6.03742	5.85117	8.02814	6.38972	7.85224	6.52039	7.69166	5.44259	6.50766
STK31	3.76362	3.17778	3.2183	3.371	3.36289	3.12996	3.4834	3.12125	3.52128	3.09841	3.16087	3.38703	3.41916	3.34701	3.51467	3.5523	3.39251	3.7006	3.59112	3.49134	3.60992	3.36205	3.52663	3.36331	3.92702	3.43238	3.45478	3.57544	3.7852	3.66016	3.76043	3.40176	3.43699	3.42364	3.7352	3.56951	3.66401	3.76043	3.5067	3.34725	3.65113	3.56511	5.21725	3.39896	4.47743	4.0837	4.02664	3.98832	3.56355
DOCK10	4.34928	4.0681	4.37019	4.24828	4.28577	3.93581	4.13551	4.04979	4.02269	3.83338	4.28501	4.1033	3.64867	3.77497	3.96294	4.15116	3.92325	3.94418	3.95387	3.88951	3.87339	3.90895	3.95828	4.35789	4.58786	3.93077	3.92208	3.99624	4.00552	3.98188	4.1306	3.99888	3.86103	3.8004	4.26003	3.86548	4.01865	3.86981	3.85309	3.99218	3.96718	4.1395	3.22209	3.90889	4.26746	4.35905	3.79733	3.56266	3.71473
GPR34	7.17736	6.67961	7.60781	6.92395	6.71874	6.27366	6.86499	6.25717	7.00632	6.27341	7.30373	6.3952	6.95331	7.17742	6.16598	6.40964	7.16723	6.61322	6.46874	6.87261	6.61711	6.40711	6.74193	6.51383	6.98729	6.64065	7.03223	6.69338	6.31824	6.15853	6.54253	6.24498	6.54477	6.33679	6.63986	6.31973	6.54389	6.36468	6.59961	6.31582	6.83568	6.16548	5.85463	6.45987	5.82156	6.75901	5.67888	5.09457	5.59487
PCYT1A	6.26126	6.4051	6.3794	6.52085	6.31998	6.38661	6.28886	6.50488	6.32578	6.34075	6.41419	6.40597	6.50815	6.39647	6.64782	6.57567	6.56082	6.40228	6.30565	6.39449	6.32836	6.18349	6.79919	6.40726	6.34871	6.18093	6.45602	6.3203	5.91442	6.52505	6.38036	6.37755	6.49748	6.40398	6.34279	6.36906	6.14258	6.18945	6.43926	6.30589	6.48972	6.56039	6.34597	6.2715	6.35557	6.22241	6.29576	6.39456	6.17313
RBM15B	6.47827	6.46289	6.53276	6.44905	6.44185	6.4715	6.66596	6.67215	6.59526	6.50779	6.56527	6.59381	6.50708	6.77731	6.65575	6.58927	6.40238	6.52734	6.73241	6.43463	6.51572	6.54519	6.66886	6.68325	6.49673	6.58446	6.82456	6.60293	6.14804	6.40348	6.77473	6.48222	6.45411	6.28656	6.26941	6.33112	6.46971	6.77327	6.87754	6.63288	6.43601	6.45906	6.5619	6.28855	6.72155	6.55201	6.36257	6.11795	6.31537
DDI2	5.87172	5.82172	5.9749	6.18735	5.93656	6.04974	6.17129	6.11943	6.01518	6.18433	5.75685	5.86701	5.93647	6.17952	6.30123	6.30981	6.12772	6.13522	6.02221	6.06141	5.8457	5.99469	6.17363	6.25142	6.14973	6.22631	5.86307	5.82726	5.69712	6.37501	5.9572	6.0056	6.14748	6.06065	5.87371	5.82955	6.0427	6.13062	5.91537	5.83537	5.89876	6.10616	5.82235	5.8282	6.02858	5.95757	5.89665	5.74587	6.15197
ESYT2	6.50424	6.33081	6.28603	5.97748	6.28619	6.30471	6.27917	6.11036	6.2095	6.16452	6.09396	5.93008	6.26404	6.07642	6.51122	6.39063	6.28825	6.1445	5.93614	6.2031	6.13217	6.09499	6.29391	6.35692	6.32291	6.18547	6.24394	5.97841	5.69218	5.94244	5.96762	6.12605	6.05985	6.08452	6.16095	6.08332	5.9402	6.05831	6.36244	6.20266	6.32512	5.99765	5.872	5.91208	6.07861	5.86773	6.03366	6.028	5.76585
USP16	8.21826	8.10132	8.15341	8.35884	8.31976	8.41877	8.22695	8.66446	8.15576	8.33718	8.22089	7.80922	8.31172	8.04109	8.80994	8.5037	8.67962	8.58018	8.78561	8.45175	8.09258	8.28969	8.47672	8.29371	8.40866	8.3033	8.13002	8.08525	7.27773	8.17973	7.74441	8.42443	8.69613	8.66667	8.27273	7.9821	8.28863	8.34359	8.58941	8.65817	7.00886	7.88685	7.65575	7.76164	7.86696	8.1183	7.89132	8.07128	8.18166
LOC100129069	3.87606	3.80209	3.78028	3.73641	3.75382	3.72443	3.47543	3.7297	3.908	3.68689	3.90768	3.79	3.82311	3.68075	3.72962	4.014	3.91613	3.82612	3.92839	3.79911	3.73098	3.76107	3.49364	3.5564	3.58206	3.76458	3.69411	3.58745	3.83712	3.77458	3.94205	3.82372	3.65221	3.67827	3.86778	4.02555	3.90436	3.86718	3.80181	3.67959	3.76952	3.86019	4.4091	3.60034	3.82158	3.67615	3.74119	4.22677	3.83261
ITGA10	6.02454	6.28411	6.40979	6.64	6.05448	6.65771	6.43918	6.85206	6.44883	6.76169	6.06664	6.78813	7.16461	6.40458	6.01213	6.63482	5.87196	6.16074	5.92827	7.06721	6.1765	6.6698	7.17998	6.11448	6.2457	6.67641	6.3815	6.55482	6.18551	7.12582	6.26749	6.05885	6.22184	6.34845	6.36451	7.46555	5.82277	6.29375	6.92286	7.5533	6.64232	5.81436	6.53564	7.62121	6.43696	6.54365	6.03245	6.73404	6.37888
PLEKHF2	6.23186	6.10614	6.47376	6.05074	5.80269	5.90639	6.23138	6.42761	6.14121	6.25283	6.21521	5.85666	6.04482	5.67378	5.97804	6.12152	5.95768	5.68478	5.7498	5.68164	5.51776	5.69234	6.02226	5.89709	6.05091	6.01854	6.41507	5.54414	5.24205	5.68923	5.64049	5.78361	5.35345	5.55586	5.7395	5.64024	5.58231	5.73915	6.09356	6.03544	5.6075	5.8254	4.4168	5.1398	5.71499	5.88329	5.09553	5.34264	5.56371
HAUS2	5.66974	5.56541	5.51242	5.53528	5.61817	5.43151	5.54234	5.37636	5.5514	5.49559	5.41108	5.29191	5.5163	5.58347	5.40534	5.4878	5.6967	5.64151	5.4774	5.50073	5.63098	5.49272	5.53815	5.43974	5.58427	5.64139	5.44751	5.69497	5.59697	5.71875	5.66984	5.59465	5.38917	5.58898	5.53416	5.42067	5.4126	5.49182	5.45025	5.45848	5.42783	5.64704	5.52588	5.50576	5.89256	5.7655	5.56802	5.53088	5.63189
C1orf43	8.45151	8.60153	8.61043	8.84711	8.54611	8.69102	8.57108	8.69286	8.57375	8.63002	8.61524	8.56066	8.66432	8.48287	9.15856	9.13518	9.23044	8.83426	8.61356	8.9274	8.55748	8.96591	8.96091	8.60129	9.00606	8.92218	8.96958	8.32828	6.97452	8.25901	7.7464	8.53343	8.78357	8.68265	8.63507	8.51637	8.95736	8.9868	9.08313	7.90963	8.35961	7.86331	7.7487	8.28204	8.14678	8.27916	8.40594	8.4999	8.42311
EN1	2.7622	2.80702	2.79192	2.72739	2.9487	3.00014	2.97391	3.0009	2.99552	2.8252	3.07678	2.84325	2.83879	2.93258	3.11424	3.1686	2.96413	2.91269	3.11463	2.98506	2.93708	2.98323	3.08979	2.91755	3.00337	2.99132	2.816	2.9911	3.29036	3.30133	2.90591	2.92828	2.94072	2.89173	2.8816	2.9911	3.07371	2.96245	2.71432	2.78585	2.98832	2.9911	3.2739	2.99005	3.08181	2.9938	3.38013	3.42778	3.15447
SCNN1A	5.50801	5.34118	5.22164	5.27942	5.31958	5.28771	5.36627	5.06141	5.53921	5.18165	5.46459	5.44758	5.35991	5.40215	5.21668	5.0964	5.5836	5.37974	5.65412	5.37261	5.56836	5.94127	5.22925	5.40865	5.28146	5.43401	5.21936	5.41233	5.9392	5.42744	5.44232	5.23284	5.65054	5.32308	5.60953	5.45319	5.49321	5.47077	5.15331	5.53978	5.56136	5.56636	6.12346	5.35942	6.17374	5.52902	6.12886	5.36256	5.98427
TRY2P	4.26941	4.51357	4.19419	4.15372	4.24517	4.30804	4.04364	4.32139	4.21115	4.1355	4.43456	4.42235	4.4053	4.38076	4.34873	4.18585	4.42327	4.34788	4.21092	4.32874	4.47804	4.29457	4.08044	4.17513	4.22628	3.99214	4.4821	4.24335	4.49531	4.42295	4.52083	4.30115	4.08696	4.32586	4.63466	4.44042	4.44652	4.4333	4.17072	4.52941	4.4919	4.41605	4.80563	4.53396	4.37322	4.26239	4.57314	4.62977	4.28401
VTI1B	7.69402	7.66632	7.63631	7.79801	7.55053	7.54002	7.59215	7.71987	7.63509	7.55709	7.55874	7.79183	7.61743	7.81441	7.91763	7.87553	7.88547	7.81513	7.9005	7.89119	7.55235	7.88221	8.04675	7.83316	7.98287	8.00459	8.19448	7.55517	6.81244	7.82085	7.34769	7.75758	7.66117	7.54052	7.44253	7.51789	7.60326	7.55987	7.78037	7.761	7.77801	7.33301	7.27674	7.58437	7.51226	7.60434	7.45144	7.60602	7.36185
VIT	5.44668	5.05432	5.56236	4.86312	5.72845	5.19397	5.42595	5.06729	5.42148	5.42125	5.8233	5.48683	7.33308	6.90659	6.27397	5.38972	5.52638	4.89274	5.55386	5.80863	5.27731	5.56977	4.87722	5.12764	4.99941	4.97678	5.52382	5.54213	4.83309	4.89074	5.59511	5.43021	5.78291	5.24954	5.34112	6.5817	6.1282	5.53572	5.60771	5.2463	6.0798	4.99011	6.5917	7.72004	4.57783	6.17045	4.44689	5.04446	5.3179
HOTTIP	3.544	3.67797	3.6175	3.61032	3.67669	3.74841	3.59837	3.56868	3.61291	3.60562	3.71389	3.68052	3.69947	3.65113	3.93437	3.71464	3.71958	3.76568	3.72721	3.76383	3.80185	3.73294	3.76399	3.67011	3.75619	3.73415	3.78674	3.89822	3.87368	3.83884	3.83531	3.75886	3.84331	3.80562	3.68273	3.67171	3.69851	3.76522	3.64519	3.74963	3.7764	3.89357	4.13662	3.97091	3.8079	3.69137	4.01329	4.02781	3.79021
SVIL	7.55199	7.49198	7.92045	8.0847	7.76687	7.94401	7.94846	8.0652	7.74623	7.92575	8.06188	8.06394	8.04026	7.94829	8.3753	8.33034	8.01237	7.89947	8.37484	7.83764	7.79171	8.10301	8.03742	8.05084	7.69122	7.59942	8.37843	7.7973	7.25727	7.93412	7.42107	7.83571	8.19153	8.03082	7.83914	7.74781	7.88171	7.93538	8.3917	7.90704	7.68246	7.83789	7.39692	7.76418	7.61909	7.53964	7.59932	7.94851	7.74228
GRIN2C	5.48607	5.66539	5.4199	5.4051	5.55079	5.76314	5.62461	5.58136	5.56144	5.50422	5.52718	5.47901	5.92118	5.78924	5.53378	5.76481	5.20927	5.49091	6.04247	5.73578	5.69754	5.89634	5.26782	5.16468	5.34822	5.78455	5.61826	5.72921	5.76486	5.40086	5.24491	5.70446	5.25145	5.52369	5.40221	5.95356	4.75375	5.16987	4.9624	4.8009	5.53392	6.15975	5.73983	5.70946	5.44268	5.51479	5.74835	5.74321	5.72871
LINC00092	5.27922	5.29662	5.31399	5.48254	5.04956	5.45886	5.33754	5.43158	5.34429	5.38521	5.39507	5.75727	5.76364	5.36628	5.38589	5.00921	5.31513	5.16822	5.50132	5.17509	5.44346	5.5569	5.59008	5.76788	5.53421	5.71791	5.37892	5.30379	5.62886	5.78047	5.47763	5.4593	5.11708	5.15407	5.36257	5.59037	5.83508	5.35708	5.45068	5.557	5.68832	5.43765	5.45898	6.19952	5.16385	5.50082	5.75388	5.54477	5.81106
CDC40	6.37159	6.24529	6.45975	6.32651	6.19623	6.07245	6.28755	6.46017	6.26163	6.45526	6.14087	5.95996	6.25249	5.88985	6.27582	6.14266	6.13897	6.00885	6.19017	6.16434	5.85579	6.11442	6.17342	6.03489	6.30824	6.21518	6.29466	6.05055	5.61512	6.02345	5.81176	5.97968	6.05004	6.03349	6.1071	6.01166	5.768	5.98814	6.10107	6.29246	5.91899	5.85324	5.08562	5.54732	5.90489	6.10529	5.75193	5.61888	5.82395
LETMD1	8.14932	7.9087	8.30503	8.00708	8.29614	7.96217	8.09771	8.0325	8.09178	8.01751	8.063	8.06439	8.05107	8.63461	8.09342	8.38416	8.24291	8.18805	8.47381	8.22544	7.82144	7.7958	8.09342	8.04771	8.31897	8.4542	8.34919	7.63317	7.41103	8.17047	8.17494	8.69699	8.41917	8.47989	8.03162	8.24423	8.00974	8.05164	8.38609	8.40542	8.16533	8.19906	8.11735	8.06108	8.01402	8.29179	7.82157	7.5355	7.67952
PTPN4	4.73819	4.5382	4.73404	4.70202	4.81503	4.6768	4.80049	5.181	4.81947	4.92809	4.57684	4.62649	4.60903	4.74304	4.95866	4.83875	4.68938	4.88773	4.89977	4.85462	4.6318	4.5904	4.57713	4.4018	4.79589	4.85065	4.79786	4.80794	4.65152	4.52556	4.58861	4.78647	4.76775	4.75487	4.80242	4.7144	4.89878	4.72015	4.80342	4.90058	4.31535	4.29514	4.58625	4.58534	4.76101	4.60295	4.4661	4.46983	4.50641
SLC14A1	6.19755	6.45458	6.49223	6.31286	5.83413	5.99534	6.8419	6.33192	6.55144	6.70052	7.15321	6.64851	6.4497	6.55979	7.28704	6.1911	7.78095	6.08325	6.881	6.64293	6.36451	5.78818	5.92383	6.73501	6.05304	6.72608	6.92237	5.77401	5.62653	5.54686	6.21024	5.87134	6.13019	5.76048	5.71871	5.89743	7.02119	6.47504	6.29134	5.54817	7.14037	5.35656	6.10987	6.15488	5.53632	5.76435	5.90601	5.76248	5.95801
ADAM32	3.7061	3.70331	3.88717	3.82518	3.81463	3.91148	3.80063	3.99539	3.58096	3.49002	3.67658	3.68447	3.9341	3.95042	3.8363	3.93983	3.9869	4.01787	3.99506	3.94755	3.77743	3.94563	3.78907	3.84291	4.02206	3.8369	3.8957	3.85842	3.84518	3.95547	3.91826	3.94755	3.98676	3.87903	3.84861	3.92308	3.94766	3.92254	3.82174	3.71617	4.02176	3.94447	4.11139	4.25883	3.99146	3.93438	3.74167	4.44182	4.12913
RBFA	5.42593	5.48919	5.34393	5.41416	5.36848	5.47343	5.34757	5.41339	5.46039	5.42069	5.55951	5.31267	5.40408	5.52581	5.31466	5.27031	5.37345	5.49649	5.5594	5.35271	5.24856	5.29983	5.59904	5.36779	5.43493	5.42229	5.52996	5.36534	5.60728	5.5222	5.86452	5.56086	5.68325	5.41292	5.64534	5.39395	5.31264	5.46849	5.36238	5.10431	5.54156	5.56103	5.28899	5.32797	5.27114	5.32319	5.51924	5.35339	5.50003
SURF4	8.07777	8.12781	7.91212	7.86307	7.87833	7.85405	7.9266	7.57451	8.00425	7.68205	7.71112	7.90665	7.71872	7.94925	8.0575	7.93975	8.48288	8.07646	7.88812	7.8605	7.87322	7.82852	8.54783	8.03625	8.2089	7.88806	7.86952	7.92078	6.96293	7.92873	7.85735	8.20134	8.21377	7.94113	7.9966	7.79702	8.03345	7.8324	7.99261	7.56239	7.93498	7.74732	7.33986	7.56613	8.05748	7.71961	7.70439	8.05911	7.71183
A2ML1	3.22572	3.35302	3.0882	3.42163	3.28688	3.41293	3.13441	3.40685	3.47759	3.23974	3.46229	3.40697	3.51835	3.34949	3.3902	3.27952	3.42431	3.43138	3.49794	3.35221	3.3995	3.38936	3.45529	3.26152	3.16191	3.49514	3.34261	3.40129	3.35657	3.44557	3.54485	3.5795	3.30353	3.32476	3.29726	3.41305	3.44386	3.36833	3.39341	3.36831	3.33771	3.62857	3.73101	3.52144	3.46106	3.33077	3.4538	3.65197	3.50847
SLCO1C1	3.59216	3.51626	4.01355	3.92319	3.93918	3.76775	3.80781	3.4824	3.91251	3.58902	3.95132	3.4291	3.5073	4.23571	3.69476	3.53307	3.66164	3.51825	3.57904	3.54939	3.46013	3.56348	3.7046	3.796	3.57653	3.54837	3.71005	3.77748	3.82716	3.9099	3.79449	3.74555	3.69201	3.64476	3.69606	3.80319	3.63676	3.63777	3.59075	3.74735	3.86921	3.70189	3.68559	3.49758	3.32431	3.37735	3.5434	3.38651	3.59655
AK4	7.77403	7.88579	7.75824	7.82481	7.84861	7.94664	7.68796	8.16781	7.89415	7.83746	7.57421	7.69974	7.88652	7.97249	8.10321	8.33128	7.95909	8.32885	8.22867	8.34281	7.83562	7.9734	8.21333	7.44739	7.87984	8.03304	7.52598	8.1247	7.06532	8.09928	7.9331	8.49821	8.21179	8.49339	7.66347	7.93345	8.19514	8.30537	8.1793	7.71691	6.73392	7.00276	7.31767	7.43444	7.84085	7.80375	7.58128	7.98775	7.61561
PABPC5	3.87666	3.29577	3.54474	3.6547	3.60907	3.33254	3.65926	4.18454	3.50237	4.17155	3.1707	3.39826	3.56782	3.19707	3.35114	3.24686	3.20109	3.54282	3.3062	3.45518	3.31477	3.35489	3.4786	3.33471	3.33471	3.44488	3.27123	3.58508	3.29626	3.51538	3.21932	3.33027	3.23119	3.46544	3.36147	3.31771	3.20591	3.31553	3.2268	3.37147	3.49992	3.43589	2.74327	2.98355	3.54442	3.64938	2.54229	2.99065	2.94105
ZNF295-AS1	3.9785	4.09598	4.18308	3.92209	4.04736	4.25004	3.98232	3.90459	3.99688	4.13127	4.24088	4.52708	4.24088	4.05199	4.0298	4.14753	4.23345	4.19047	4.247	4.23377	4.37666	4.28934	4.42565	4.16455	4.03395	4.2581	4.09986	4.05843	4.37635	4.29424	4.33025	4.20759	4.26522	4.16803	4.25878	4.09548	4.26221	4.21705	4.11073	4.05341	4.40494	4.48904	4.77627	4.33539	4.45402	4.09982	4.42574	4.41682	4.3176
LOC550113	4.37984	4.59964	4.55555	4.33992	4.32866	4.43801	4.32446	4.31106	4.43211	4.2713	4.45103	4.65821	4.43211	4.33546	4.5048	4.6167	4.47386	4.33716	4.31159	4.51864	4.72974	4.68522	4.38543	4.48837	4.31731	4.42271	4.44988	4.43928	4.77896	4.6089	4.73394	4.58285	4.49227	4.41714	4.4062	4.50078	4.885	4.64837	4.42188	4.50167	4.46491	4.19663	4.53787	4.57066	4.60805	4.27425	4.8247	4.84705	4.89495
RARS2	5.17643	5.15591	5.16847	5.15672	5.18252	5.21852	5.11994	5.19193	5.19591	5.20796	5.00044	5.01541	5.07102	4.98346	5.42609	5.23408	5.27318	5.01173	5.02167	5.07938	5.0921	5.05226	5.19033	5.16318	5.2786	5.20862	5.26512	4.85844	4.82783	5.2818	4.99281	5.11047	5.32913	5.09432	5.23163	4.93129	5.15477	5.21365	5.19067	5.02921	5.07602	4.89869	5.04802	4.93187	5.05876	4.80592	5.19169	5.132	5.01254
CLCN6	7.10031	7.09486	7.09271	7.08425	7.17143	7.03567	6.9971	7.21388	6.9694	7.37818	7.06236	7.17261	7.11825	7.15444	7.50827	7.85029	7.11806	6.915	7.38791	7.10997	6.85736	6.73954	7.56475	7.25319	7.04637	6.99715	7.60509	7.8827	6.35941	7.0447	7.02908	7.23822	7.1909	6.92482	6.97419	7.07604	7.01761	6.94037	7.35191	7.39235	7.21777	7.82461	6.84108	7.051	7.08142	7.19081	6.97708	6.89876	6.99367
NCK1	6.39547	6.06686	6.39192	6.38786	6.41909	6.15412	6.25813	6.41999	6.31184	6.32374	6.07873	5.91299	6.12647	6.04756	6.24848	6.33497	6.12229	6.04038	6.21628	6.18896	6.11816	6.12561	6.25311	6.36137	6.35597	6.06547	6.43903	6.12268	5.63724	6.35542	5.77337	5.87643	5.76405	5.74498	6.0916	6.038	6.08578	6.11949	6.2703	6.64401	6.32471	5.53068	5.48683	5.71978	6.3422	6.4543	5.79973	5.67652	5.75754
LOC100288490	4.16155	4.16521	4.06793	4.21632	4.20813	4.151	3.98928	4.0961	4.08152	4.12152	4.10842	3.99306	4.30961	4.30246	4.16813	4.28352	4.11508	4.02433	4.13268	4.07895	4.16205	4.15551	4.25714	4.07018	4.0301	4.21398	4.26949	4.12655	4.03334	4.40127	4.24005	4.0616	4.16025	4.08414	4.16237	4.11839	4.28667	4.1797	4.24645	4.09536	4.17526	3.99469	4.50779	4.48697	4.14179	3.99485	4.34448	4.2495	4.20868
PIN1	8.07281	8.20964	8.29994	8.32376	8.09401	8.33909	8.3991	8.30893	8.39789	8.4535	8.10918	8.19498	8.18964	8.36219	8.22128	8.70109	8.08515	8.28311	8.11633	8.30466	8.06254	7.97723	8.90494	7.69561	8.39896	8.44296	8.22685	8.44247	7.83913	8.48989	8.25727	8.56433	7.9876	8.47477	8.1425	8.3974	8.56327	8.31534	8.39658	7.72921	8.59871	8.20625	8.2953	8.26082	7.77385	7.78817	8.23899	8.17901	8.01187
FAM150B	4.05276	3.61484	3.36916	3.69493	3.73217	3.35545	3.67031	5.11511	4.21696	3.24814	3.20652	3.44199	3.24746	3.48494	3.972	4.03257	3.82582	3.89866	4.34391	3.7456	4.07071	3.99669	4.10029	4.10151	4.53834	4.13783	4.24312	4.28142	3.76202	4.25573	3.78541	3.67289	3.75551	3.9445	4.0452	4.0416	3.84823	3.97412	4.04553	4.03257	4.21346	4.33096	4.51361	3.95028	5.74301	4.2731	4.63911	3.91092	6.2176
DKFZp779M0652	5.59593	6.01222	5.97509	6.11394	5.90413	6.09009	5.93052	5.68484	6.01348	5.96793	6.24835	6.30795	6.11276	6.08607	5.98605	6.24983	5.99008	5.53459	5.74402	5.92078	5.65448	6.09972	5.6686	5.44503	5.76599	6.2811	5.32995	5.93082	5.97555	6.34082	5.55399	5.5433	5.62902	5.69086	5.75582	6.10687	6.24241	5.94688	5.6696	5.59286	6.89392	5.8281	6.41362	6.62774	5.44551	5.78283	6.28769	6.4208	6.26454
CACNB2	5.61871	5.64854	5.92517	6.57523	5.5047	5.93991	5.66505	5.68213	5.39828	6.21356	5.58016	6.40876	6.07263	5.58528	6.08335	6.53589	5.14031	5.98012	4.96393	5.96136	4.79366	5.59825	5.30619	5.36129	4.99013	5.88318	5.89108	6.1792	5.51193	5.86276	5.23734	5.08345	5.26144	5.27821	5.56216	6.27181	5.48441	5.87266	5.62674	6.23334	5.73379	6.09162	5.25424	6.22891	5.38002	5.69284	5.39865	5.74428	5.76285
RP1-101G11.2	6.13638	6.33833	6.25281	6.28758	6.1443	6.50177	6.24081	6.11531	6.13644	6.43401	6.47104	6.64139	6.43083	6.40615	6.46852	6.34599	6.50802	6.3581	6.49351	6.28387	6.05715	6.52832	5.9221	6.18574	6.24606	6.32491	6.44625	6.3532	6.12197	6.37842	6.03457	6.23995	6.19715	6.16077	6.41527	6.38196	6.46874	6.63563	6.11057	5.79126	5.94368	6.08882	6.46126	6.12866	5.4894	5.82619	6.25728	6.39766	6.01233
NAPSB	4.48608	4.53404	5.43675	5.54496	4.84909	4.47704	5.07328	5.07226	4.92833	4.62338	4.84995	4.57424	4.1937	4.59761	4.51047	4.42221	4.76719	4.44996	4.58226	4.70465	4.73749	4.67306	5.04071	4.72804	4.8517	4.73459	4.41196	4.60479	4.755	4.4108	5.17292	4.81175	4.64768	4.60978	4.7815	4.61237	4.72812	4.63328	4.51583	4.37624	4.64917	4.59294	4.2594	4.44874	4.40657	4.97197	4.79864	4.53424	3.77154
ACTRT3	4.32161	4.42748	4.39438	4.28142	4.39831	4.24268	4.55189	4.5538	4.44148	4.65282	4.34711	4.33124	4.88114	4.81705	4.32868	4.21153	4.43424	4.21135	4.73994	4.78561	4.76384	4.45919	4.85438	4.32772	4.37262	4.57764	4.86483	4.52541	4.35561	4.40304	4.3984	4.33123	4.51581	4.80867	4.60432	4.49403	4.49541	4.62593	4.69258	4.48247	4.6773	4.60847	5.09438	5.13753	4.27892	4.73996	4.65165	4.77983	4.58054
PEX2	5.78074	5.81033	5.82314	5.84153	5.67553	5.85418	5.67557	6.07974	5.8452	5.90717	5.72162	5.66212	5.85403	5.90144	6.00191	5.98013	5.8202	5.7144	5.92918	5.96114	5.51391	5.67792	5.70536	5.75271	6.00501	5.8529	6.21616	5.63265	4.89505	5.69676	5.43087	5.64739	5.67475	5.75346	5.60702	5.77686	5.7341	5.69523	5.99089	6.02178	5.60756	5.52823	5.19306	5.42026	5.88209	5.66812	5.34585	5.3813	5.60466
CCDC121	4.27721	3.77134	4.49162	4.21542	4.33055	4.17042	4.53597	5.03123	4.31682	4.58159	4.22254	3.86723	4.69703	4.20313	4.34207	4.20121	4.13766	4.19861	4.15618	4.03786	3.75524	3.95269	3.87346	3.93949	4.07895	4.12718	4.07943	4.07644	4.02745	4.13205	3.78348	3.88192	4.02959	4.06745	3.88313	4.0169	4.03708	4.06014	4.03967	3.93995	4.03786	4.28728	3.39234	3.63373	4.23374	4.52401	3.30352	3.25085	3.92389
CCND1	8.71126	8.33615	8.2367	8.61855	8.43986	8.65849	8.46517	8.37178	8.23933	8.47202	8.8894	8.66954	8.27542	8.41112	8.93138	8.73277	9.24613	8.94989	9.14343	8.45931	8.6998	8.64857	8.32024	8.38653	8.75605	8.75946	7.59232	8.64416	8.49942	8.6517	9.44255	9.89036	10.1592	9.76778	8.79307	8.69437	8.97441	8.99714	8.47692	8.19239	7.42609	7.67415	8.61086	8.47517	8.53153	8.00389	8.92637	8.64511	8.34866
POMGNT2	7.25975	7.15653	7.29356	7.25553	7.15999	7.19614	7.40492	7.44915	7.22231	7.37181	7.11553	7.27615	7.38375	7.52976	7.06823	7.43293	7.11188	7.38771	7.48181	7.79182	7.14354	7.1639	7.5666	7.26198	7.47368	7.26854	7.79366	7.65502	6.66409	7.6623	6.78062	7.06085	7.04734	7.37506	7.31081	7.49864	7.50675	7.38898	7.4297	7.03037	7.58493	6.29825	7.64319	7.74091	7.44761	7.66821	7.40456	7.45067	7.33418
RASL12	7.6946	7.67858	7.57545	7.68733	7.50034	7.61649	8.00063	7.84938	7.76667	8.01644	7.72236	7.82902	7.67739	7.89492	7.41165	7.18128	7.73088	7.76013	7.86615	7.73947	7.76232	7.58574	8.22681	7.50828	7.46078	7.54433	7.66618	8.59844	6.84695	7.35685	6.76693	6.95869	7.66138	7.11318	7.99774	8.29082	7.58385	7.61972	7.72483	7.19775	7.72155	7.44125	8.00426	8.08411	7.71685	7.92399	7.46507	7.95259	7.6129
XPC	7.70417	7.46617	7.80103	7.84598	7.83066	7.60399	7.75717	7.56857	7.62815	7.75442	7.64196	7.70949	7.64196	7.79833	7.94687	7.97238	8.03119	8.13593	8.14042	7.80794	7.87212	7.03178	7.97794	7.78151	8.29181	7.9028	7.98175	7.77755	8.43104	7.94378	8.00256	8.49513	8.57131	8.44798	8.09141	7.86252	7.6186	8.07045	8.1211	7.82882	7.47502	7.80794	8.12045	7.95035	7.67505	8.07046	7.69237	7.72171	7.58623
C1orf168	4.83685	3.87856	4.37065	4.31186	4.14253	3.73305	4.30008	3.60135	4.70763	3.94066	4.57694	3.72034	4.46846	4.65064	4.09747	4.00716	4.0297	3.99013	4.24902	4.20695	4.11383	4.04909	3.95169	4.08744	4.56737	3.90109	5.17694	4.23662	4.51215	4.12131	4.12866	4.00848	3.99841	3.95613	5.14933	4.24231	4.05426	3.90041	4.51988	4.22767	4.05855	4.12832	5.25426	3.62731	5.87619	4.59913	5.31392	3.87212	4.89225
FOXS1	5.6451	5.741	5.58455	5.48931	5.11049	5.17112	5.47485	5.69876	5.51836	5.04914	5.54842	5.69458	4.96995	5.33481	4.81296	5.72852	5.97922	5.30888	5.45809	5.0377	5.75379	5.02355	6.4835	6.27858	5.46337	5.14885	5.01684	5.42511	5.42373	4.80068	6.80623	6.65659	5.88399	5.70858	5.25528	4.59705	5.2068	5.37105	4.84295	4.50097	6.10249	5.59891	5.74291	5.28669	5.70103	4.86586	5.60921	5.82037	4.45149
LOC221272	3.42577	3.36109	3.5475	3.72149	3.35029	3.57968	3.21863	3.52173	3.49894	3.54127	3.36997	3.55118	3.49402	3.32093	3.60856	3.72943	3.72755	3.53828	3.51308	3.48607	3.38085	3.41947	3.41905	3.48714	3.55355	3.66749	3.25686	3.5967	3.63222	3.45258	3.47694	3.68152	3.22664	3.60247	3.54747	3.39139	3.38387	3.58711	3.72567	3.49897	3.64657	3.76016	3.90965	3.93643	3.81094	3.83602	3.44746	3.77706	3.84837
SIGLECL1	2.82837	3.04203	3.02678	2.68307	2.90952	2.96734	2.80097	2.97869	3.00071	2.95502	3.1091	2.82294	2.89285	2.93693	2.9962	2.88079	2.5937	2.94559	2.917	2.80981	3.15647	2.9689	3.06627	2.91854	3.01523	3.04256	2.77359	3.22746	3.38144	2.89436	2.95916	3.05669	2.86314	3.0734	2.9631	2.9239	3.08446	3.07308	2.86717	2.89586	2.93861	3.01426	3.32728	3.09357	2.9553	2.90374	3.15636	2.9804	3.09644
SNTB1	4.07907	3.92744	4.20675	3.98997	4.13706	3.81778	4.21123	4.13891	4.23216	3.94741	4.11396	4.1072	4.10975	4.19488	3.95123	4.06237	4.14414	4.00353	4.06128	4.07478	4.11041	4.02459	4.24761	4.06948	4.19017	4.08281	4.16073	4.18335	3.98479	4.05235	4.05283	4.11872	4.00198	3.92629	3.91708	3.76137	3.92018	3.91414	3.97825	4.28685	3.99002	4.07624	3.9644	3.83426	4.01185	3.87561	4.12924	3.89694	3.78266
ACBD3	7.59515	7.55926	7.39413	7.03964	8.42253	8.48286	7.95098	8.10424	7.95083	7.99564	7.93055	7.67417	8.32621	8.27008	8.02584	7.98927	8.50723	8.63186	7.92479	7.94598	8.24412	8.14152	8.43745	7.88862	8.16416	8.19072	6.97814	7.91465	7.04889	8.60806	8.27698	8.81204	8.38125	8.5824	7.97204	7.30246	8.01566	8.24301	8.4094	8.0707	6.84542	7.30974	6.56472	6.498	8.80553	8.37008	7.73567	8.13494	7.12252
GHITM	10.2839	10.4097	10.5016	10.7276	10.4166	10.4827	10.4338	10.6288	10.2866	10.4871	10.5724	10.1034	10.6746	10.3211	10.711	10.7185	10.9135	10.5696	10.7321	10.5483	10.3285	10.9394	10.2551	10.3049	10.4447	10.6699	10.7857	9.90454	8.58404	10.1734	9.26768	10.1978	10.2623	9.8772	10.2276	10.2239	10.5544	10.5122	10.4802	10.0521	10.3659	10.0333	9.58623	10.0896	9.53975	9.99587	9.90836	10.0686	10.0471
GPRIN3	4.50968	4.17246	4.61066	4.58608	4.75384	4.2948	4.58525	4.47571	4.27772	4.50177	4.47253	4.47541	4.03743	4.2849	4.66232	4.30667	4.29447	4.34487	4.26089	4.20227	4.12113	4.17013	4.26427	4.63018	4.32801	4.51184	4.69727	4.29936	4.36452	4.55749	4.46482	4.29625	4.2295	4.25905	4.09403	4.12653	4.37105	4.33113	4.65217	5.05313	4.44741	4.41723	3.73009	4.01169	4.22349	4.30776	4.34943	3.87725	4.1825
TCAIM	5.27989	5.43711	5.23031	5.47592	5.28676	5.37502	5.17002	5.51492	5.33278	5.3591	5.09312	5.04821	5.1922	5.00735	5.26061	5.40615	5.27712	5.18156	5.35193	5.16904	4.96573	5.11319	5.37769	5.29656	5.28013	5.25347	5.4949	5.32512	5.01595	5.28307	4.97356	5.20377	5.22464	5.19807	5.24776	4.98652	5.15582	5.10839	5.36417	5.36678	5.10514	5.05349	4.89966	4.95393	5.27922	5.28611	4.97866	5.0543	5.22632
TG	4.80096	4.98181	4.88684	4.57113	4.80489	4.7822	4.85312	4.64867	4.88718	4.86989	5.04699	4.99825	4.88984	4.80689	4.7631	4.74598	5.05505	4.76238	4.60475	4.92499	4.46395	5.1274	4.33705	4.56051	4.67699	4.86663	4.5485	4.65886	4.7431	4.59996	4.78666	4.71395	4.7893	4.59246	5.07087	4.85922	4.75537	5.12827	4.75654	4.82469	4.64032	4.57187	5.08918	5.00276	4.60237	4.84666	4.98819	4.86859	5.00076
CECR5	7.79544	7.71752	7.87243	7.98105	7.82461	7.86816	7.95661	7.92376	7.80799	7.82841	7.5792	7.43648	7.995	8.06911	7.98452	7.97164	8.05209	7.85306	7.82385	7.88417	7.40804	7.32711	8.13338	7.58214	7.94762	7.92567	8.2283	8.06528	7.01875	7.77903	7.41518	7.67583	7.42889	7.32637	7.4689	7.1635	7.73544	7.63998	8.23162	7.7619	7.92206	8.28918	7.49654	7.4351	7.49393	7.86686	7.39671	7.50999	7.81456
TRAK1	6.47157	6.3465	6.51366	6.36609	6.23213	6.29033	6.50505	6.54888	6.44658	6.53122	6.46578	6.38598	6.4655	6.40587	6.67122	6.58895	6.70853	6.55129	6.64667	6.39998	6.34942	6.3304	6.59908	6.63062	6.33435	6.24459	6.49016	6.05102	6.22442	6.10652	6.24099	6.43254	6.65751	6.43091	6.485	6.15846	6.37087	6.36078	6.32494	6.37465	6.34192	6.19791	6.16592	6.28242	6.07072	6.17477	6.41523	6.51381	6.05454
USP31	5.8536	5.72705	5.83546	5.82781	5.69398	5.91108	5.79693	6.12904	5.75939	5.99351	5.67218	5.83559	6.20627	5.88231	6.10648	6.31001	5.95712	6.22683	5.7159	6.2787	5.40349	6.11753	5.68315	5.50498	5.73155	5.83702	5.54787	5.7583	4.92122	5.6964	5.23851	5.34245	5.4711	5.69422	6.30051	6.85508	5.75635	5.88493	5.78377	6.07983	5.8253	5.92011	5.68561	6.17786	6.05092	5.99255	5.65919	6.00248	6.23211
GRIK2	3.44091	3.53321	3.62456	3.91206	3.7008	3.95123	3.34724	3.94395	3.30829	3.91742	3.66681	3.97816	4.0493	3.55737	3.65327	3.77998	3.64432	3.6517	3.47939	3.61449	3.32559	3.58202	3.6698	3.63405	3.45197	3.67265	3.48093	3.61632	3.73247	3.83663	3.5078	3.60524	3.53411	3.61348	3.51036	3.62511	3.54669	3.69272	3.49002	3.64085	3.71161	3.85693	3.46583	3.79829	3.19604	3.45354	3.18988	3.49043	3.34554
MGC34800	4.11077	3.94614	3.52313	4.03809	3.92615	4.23189	3.69272	4.00719	3.602	3.70582	3.83255	3.87697	3.91259	3.84534	4.05593	3.98856	3.99002	3.78792	3.94557	3.67903	4.04234	3.99899	3.89843	3.90179	3.85414	4.00037	3.96758	4.02527	4.25348	4.07755	4.18723	3.99002	3.91116	3.95468	3.84767	3.93612	4.15251	4.05149	4.00989	3.79484	4.07265	4.32494	4.22982	3.95148	4.27077	3.97391	4.17626	4.39255	4.50016
MOSPD1	6.53946	6.92699	6.49907	6.63441	6.47044	6.72119	6.49137	6.62404	6.60581	6.80672	6.29208	6.21415	6.7705	5.9978	6.71628	6.63306	6.69759	6.7051	6.29835	6.39425	6.35456	6.61572	6.26062	6.55536	6.51812	6.62034	6.5688	6.05851	5.81486	6.17301	6.04723	6.60217	5.92512	6.22425	6.21056	6.16949	6.34002	6.18996	6.63063	6.79045	6.42014	6.17927	5.58002	5.85445	6.14006	6.22524	5.9839	6.18806	6.41886
KRT18	8.37494	7.23145	6.83734	7.15432	7.58571	6.63357	7.3348	6.55566	7.6961	6.86011	6.75443	7.09563	7.18907	7.37296	6.54619	6.70654	7.26453	7.30135	6.47829	7.51513	8.02164	7.31173	7.06783	7.71429	10.0635	7.7887	6.93808	6.79721	7.42832	7.03475	7.4665	7.27849	7.29199	6.86043	10.1557	8.64033	7.40612	6.9037	6.92063	6.90369	8.22777	6.46037	10.0776	7.35332	9.67966	8.19611	9.35968	7.16215	8.61317
SLC22A18	7.91303	8.01858	7.99768	8.05085	8.00946	8.09981	8.12833	8.37564	8.40304	8.42522	7.97214	8.4511	8.22645	8.30933	8.36352	7.92593	7.99014	8.1823	8.18088	8.11004	8.00455	7.99205	8.85282	8.77678	7.87528	7.91414	8.70921	8.69298	8.18957	8.04742	7.28	7.3565	7.58016	7.93492	8.53625	8.44791	8.20481	8.34302	8.78138	8.20562	8.40812	8.23086	8.83343	9.081	8.33858	8.76531	8.15047	8.34689	8.05802
PPP1R7	7.5514	7.50137	7.80514	7.83957	7.70261	7.75388	7.70836	7.84237	7.70537	7.82596	7.69767	8.00229	7.6068	7.71945	7.74164	7.95427	8.1082	7.88496	8.07702	7.96584	7.6388	7.69965	8.16944	7.85857	7.89519	7.88761	7.9674	7.50758	7.00965	7.66223	7.51246	7.82831	7.85972	7.79402	7.55325	7.547	7.8748	7.80232	8.00284	7.56785	8.05504	7.7838	7.83528	7.76284	7.44211	7.66975	7.82603	7.5138	7.55093
ESRRB	4.3859	4.75934	4.56948	4.56118	4.54934	4.77469	4.81183	4.70481	4.61503	4.63136	4.82057	4.89504	4.83826	4.72553	4.38339	4.70814	4.47722	4.54056	4.37624	4.44091	4.68928	4.67146	4.69862	4.55104	4.50681	4.68964	4.65117	4.38564	4.87106	4.58708	4.45615	4.69129	4.6674	4.68763	4.49637	4.40151	4.83783	4.83944	4.57996	4.44534	4.71261	4.58235	4.51609	4.49066	4.04985	4.28186	4.64435	4.57665	4.61087
GPR125	4.65141	4.52742	4.63572	4.92036	4.70171	4.8054	4.86042	4.88392	4.60259	4.81596	4.53018	4.80275	4.71515	4.56514	5.01877	4.99545	4.29973	4.75823	4.667	4.74191	4.36129	4.62211	4.65026	4.85106	4.72097	4.77947	4.76551	4.45952	4.47504	4.62476	4.29592	4.18419	4.30265	4.56159	4.76463	4.75789	4.22307	4.44177	4.58237	4.81973	4.70053	4.86355	4.62995	4.94711	4.74507	4.7471	4.61327	4.71612	4.56551
ARMC1	8.29136	8.31472	8.33902	8.55878	8.48671	8.54015	8.52913	8.71843	8.34611	8.53152	8.30251	7.8225	8.46958	8.39048	8.69736	8.7325	8.48542	8.58367	8.1408	8.52575	8.14102	8.3224	8.23501	7.96621	8.60163	8.65686	8.30305	8.30839	7.65657	8.32246	8.09116	8.64447	8.35584	8.31328	8.47565	8.33681	8.24146	8.01259	8.06633	8.25184	7.63247	7.95976	7.5292	7.93475	8.22196	8.35612	7.86384	7.88885	8.22472
HADHA	9.17499	9.18882	9.44349	9.38286	9.27439	9.06793	9.445	9.32048	9.36753	9.3665	9.39971	9.5729	9.2641	9.35112	9.66764	9.49379	10.0812	9.80907	9.31834	9.56362	9.09746	9.33301	9.10736	8.75148	9.37558	9.63287	9.2169	8.96486	8.71754	9.12377	9.0232	9.38789	9.59374	9.24691	9.43916	9.38466	9.82997	9.80751	9.5086	8.40266	9.08475	9.25202	8.53681	9.09201	8.69375	8.94025	9.03498	9.04223	8.99227
ATP2B1	6.53863	6.16029	6.34203	6.30765	6.25907	6.04065	6.46903	6.30783	6.12518	6.17848	6.22311	5.85204	5.62828	5.56799	6.34577	6.30705	6.24423	6.20678	6.04906	6.137	6.09942	5.97661	6.31511	6.59203	6.82587	6.2315	6.03594	5.659	5.98412	5.82645	6.13999	6.31535	6.08043	6.25586	6.00797	5.86442	5.91696	5.69235	6.83667	6.90291	5.65837	5.43495	5.36477	5.27752	7.07506	6.24387	5.82015	5.53643	5.89905
MDN1	4.61816	4.42467	4.56347	4.65858	4.39761	4.47814	4.48765	4.38452	4.461	4.6992	4.44199	4.65778	4.40926	4.44816	4.83179	5.08604	4.35862	4.55147	4.53613	4.75207	4.20987	4.39691	4.50356	4.61906	4.49907	4.45475	4.87167	4.74146	4.02355	4.61069	4.23159	4.36407	4.30496	4.34639	4.5337	4.5965	4.14376	4.28304	4.63006	4.80727	4.52441	4.66746	4.54218	4.7465	4.77043	5.01469	4.55489	4.39889	4.72374
FAM175A	5.37641	4.92757	5.57609	5.26634	5.11928	4.94531	5.4245	5.41701	5.32672	5.4306	5.15442	5.16815	5.15409	4.98337	5.33527	5.30663	5.04425	5.23604	5.11902	5.44085	4.95408	4.9705	4.92184	4.67751	5.08632	5.14513	5.23611	4.83931	4.91681	5.0149	4.87045	5.08827	5.18088	5.13465	4.99079	5.031	4.94748	4.89221	5.27364	5.19535	4.89877	4.86929	4.21329	4.67511	5.04606	5.36533	4.43862	4.21989	4.72489
WSB2	10.001	10.0828	9.77863	10.2056	9.71227	10.0117	9.80208	9.94228	9.87191	9.72316	9.90033	9.91654	9.73241	9.72522	9.92092	10.0956	10.3404	10.2471	9.91949	9.47023	9.99057	9.85792	10.3137	10.3786	10.1942	9.93129	10.5139	9.48427	8.21681	9.96755	9.42298	10.1116	9.84866	9.77702	9.74461	9.20969	10.1493	9.63576	10.7558	10.8414	9.69747	9.47377	9.1158	9.35613	10.2779	9.8474	9.60572	9.63926	9.81778
TPM4	6.63348	6.70241	6.45367	6.44148	6.3431	6.56243	6.1864	6.3628	6.0952	6.09113	6.45156	6.49001	6.47037	6.29722	6.12023	6.61245	6.69404	6.66487	6.14685	6.42388	6.65391	6.4804	6.78783	6.17991	6.60061	6.5724	6.32138	6.83835	5.55769	6.27818	6.27204	6.50722	6.52311	6.88783	6.59385	6.22015	6.3207	6.60492	6.28379	6.35002	6.25113	6.13255	6.03933	6.12241	6.31012	6.20571	6.45189	6.56775	6.18807
GABRB3	5.4602	4.80669	5.19746	4.87944	4.84884	4.75907	5.35046	5.31598	5.17589	4.8025	5.4781	5.00522	5.43022	5.61262	5.46659	4.95711	5.09583	5.18618	5.65648	5.29144	5.09395	5.10571	5.14244	5.0856	5.3504	5.42598	5.09685	5.11094	4.74625	5.237	5.27696	4.65365	5.60542	5.49081	5.28766	5.25984	5.35195	5.2469	5.41293	5.38193	4.58192	4.80584	5.26997	5.15726	5.36758	5.34782	5.13028	5.35877	5.83538
ZNF22	8.0639	7.81503	7.97281	7.93046	7.91626	7.80144	7.9714	8.48047	7.9717	8.18727	7.89451	7.49308	8.03476	7.73873	7.74604	7.56053	8.11711	8.08672	7.9031	7.99944	7.88189	7.88244	7.56663	7.42019	8.03883	7.95071	7.54254	7.78563	7.33233	7.5677	7.79523	7.78402	7.81202	8.07696	8.0997	7.85865	7.96472	7.91494	7.8921	8.02491	6.96439	6.46638	6.22313	6.98819	7.52432	7.76478	7.08891	7.36387	7.39979
LOC100507656	4.45665	4.78868	4.4339	4.52791	4.5545	4.64085	4.68612	4.56542	4.54138	4.58818	4.83373	4.90909	4.79361	4.64492	4.73903	4.55121	4.68396	4.54867	4.92015	4.62064	4.62696	4.90787	4.46711	4.1985	4.36406	4.8003	4.6408	4.55121	4.98287	4.79712	4.53921	4.36217	4.30141	4.4855	4.5228	4.50883	4.67997	4.49107	4.578	4.69725	4.75114	4.55773	4.77424	4.8068	4.35658	4.61175	4.7841	4.92563	4.82657
UGT8	3.15006	3.11631	3.27113	3.25009	3.18883	3.06474	3.26204	2.87035	2.95513	3.11765	3.05763	3.08785	3.2693	3.10347	3.2238	3.15235	3.19918	3.04872	3.21976	3.18438	3.06982	3.15404	3.25814	3.12353	3.16117	3.22888	3.04944	3.19944	3.3458	3.37996	3.11545	3.10924	3.18684	3.18178	3.23738	3.14663	3.20261	3.19901	3.16494	3.15344	3.22128	3.23303	3.216	3.67118	3.1484	3.19922	3.25089	3.28913	3.33032
LOC728730	5.38445	5.20944	5.38995	5.29735	5.39169	5.37317	5.12346	5.54681	5.21485	5.39233	5.00596	4.76497	5.43336	5.31614	5.64538	5.36899	4.97809	4.8492	5.23886	5.05921	4.97776	5.10439	5.24057	4.79451	5.05682	5.02686	4.90175	4.80065	5.79138	5.43303	5.61721	5.19342	5.02223	5.37709	5.11844	4.97946	5.03468	5.04894	5.01597	5.03044	4.88104	5.02014	4.42758	4.68243	4.66624	4.99829	4.94634	4.83201	5.13195
TCEAL2	7.91389	7.461	6.88536	8.82919	6.93377	7.15899	7.51534	7.60568	7.02324	7.82919	5.75729	6.56708	8.22395	6.69277	5.53233	7.21825	6.24141	8.7301	9.40813	9.34731	6.41381	8.4272	8.20888	7.05555	8.10201	8.88212	7.60114	8.64492	8.06794	9.26571	4.59356	5.81798	7.47646	8.50322	6.25775	7.93224	5.91628	7.09403	7.75289	8.00505	8.68313	8.95423	9.235	9.1092	9.30581	9.06761	7.86151	7.39713	8.5525
AAMDC	6.3422	6.41532	6.458	6.69392	6.67268	6.58073	6.59015	6.56367	6.75098	6.85801	6.50419	6.57864	6.60063	6.4964	6.51293	6.52277	6.68098	6.71627	6.71758	7.19441	6.74368	6.88641	6.60205	6.28406	6.52972	6.79151	6.77177	6.82873	6.17123	6.64216	6.15539	6.03544	6.58163	6.46035	6.64008	6.85464	6.5871	6.61651	6.14245	5.83895	7.10565	6.83091	7.1631	7.08375	6.53352	7.10317	6.68059	6.665	6.42684
KLK5	4.37816	4.28096	4.02161	4.34683	4.62857	4.03858	4.08968	4.25936	4.87823	3.84606	4.52234	4.16895	4.27514	4.37617	4.28458	4.32637	4.5655	4.42754	4.48365	4.33795	4.55868	4.54649	4.34302	4.3384	4.22074	4.4816	4.33984	4.63074	4.82548	4.4816	4.32304	4.31197	4.58277	4.55617	4.61155	4.41294	4.47295	4.29034	4.32799	4.51163	4.34947	4.82961	5.28494	4.27827	5.01201	4.6435	5.14051	4.33791	5.24006
ULK4	4.36495	4.60844	4.35499	4.75745	4.57965	4.63756	4.48708	4.7434	4.52099	4.81379	4.32633	4.59384	4.79553	4.40617	4.34542	4.59933	4.67393	4.97151	4.44696	4.97468	4.34999	4.66075	4.77597	4.31996	4.28742	4.69536	4.44184	4.8028	4.28361	4.63133	4.40158	4.3559	4.29853	4.26522	4.52341	4.78656	4.65604	4.69615	4.07561	4.26028	4.92239	4.5405	4.69936	5.04042	4.20163	4.60957	4.60844	4.93102	4.61829
LOC283856	3.56141	3.74085	3.30752	3.61689	3.56556	3.64545	3.16741	3.41521	3.46836	3.53836	3.45745	3.53843	3.82038	3.29117	3.57181	3.68808	3.56338	3.41945	3.71083	3.44338	3.60379	3.46017	2.98049	3.34002	3.49176	3.60525	3.54589	3.78417	3.61398	4.23483	3.94813	3.56324	3.52082	3.42508	3.59204	3.80969	3.66322	3.65579	3.39091	3.55759	3.51933	3.4497	3.68844	3.83323	3.60505	3.52517	3.64374	3.7827	3.7222
MPDZ	8.98747	8.92681	8.97976	9.1208	8.79791	8.94278	8.8757	9.16187	8.99291	9.14015	8.68039	8.61608	8.98953	8.74103	9.13529	8.92017	9.22171	9.10418	9.51983	9.20761	8.86232	8.99364	8.50122	8.51041	9.1216	9.24393	8.88676	8.87178	8.41029	8.711	8.43927	9.17144	9.10392	9.10074	8.68212	8.76928	9.02015	9.01039	9.26371	9.35479	8.37368	8.30957	7.81633	8.64919	8.56821	8.5102	8.34185	8.86626	8.58645
ZCCHC10	6.19129	6.13161	6.3228	6.26212	6.06576	6.28403	6.34218	6.49772	6.09868	6.1524	6.10852	5.8263	6.22197	6.01531	6.30381	6.35801	6.02859	6.15442	6.09273	6.20951	5.92723	6.14978	6.36865	6.23825	6.21855	6.00006	6.49367	6.08571	6.00285	6.26608	5.81996	6.05696	6.14519	6.22283	5.97626	5.89957	6.16961	6.02497	6.26772	6.29765	6.15225	6.24561	5.81063	5.82548	6.17503	6.28378	6.00274	5.872	6.18229
C21orf62	4.9039	4.4624	4.25757	4.49677	4.47652	4.36045	4.78725	4.36094	5.05821	4.30232	4.74325	4.35181	4.49666	4.63621	4.80408	4.75766	4.95151	4.87016	4.8907	4.92649	5.09335	5.03014	4.78401	4.75718	5.75394	4.92063	4.99227	4.81861	4.77402	5.03187	5.02437	4.69276	4.75735	4.66498	5.26572	4.7401	4.83807	4.79052	4.65766	4.8941	4.87696	5.10649	6.53956	4.42459	6.88262	5.35759	5.81043	4.75401	5.22733
ZNF41	4.25787	4.25156	4.25121	4.36496	4.13397	4.24738	4.43102	4.57831	4.0659	4.22648	4.20364	4.10556	4.48756	3.93259	4.28134	4.28633	4.08576	4.05281	4.23238	4.08231	4.04027	4.04099	4.13664	4.07218	3.9835	4.1031	4.32797	4.094	4.09446	4.23933	3.93698	4.01279	4.20349	4.09058	4.16006	4.13096	4.08532	4.09025	4.1073	4.19058	4.14239	3.91597	3.75118	3.80971	3.90061	4.14929	3.95153	3.86175	3.95393
DIRAS3	6.25393	6.79194	6.2972	7.5457	5.92389	7.29014	7.58052	8.66767	5.09346	6.04627	5.83322	6.65055	7.02026	6.28323	7.87066	7.88917	5.56178	5.67519	7.24808	7.06675	5.49457	7.37547	6.81407	5.74531	9.93161	9.74674	5.53987	7.50169	5.23648	7.26196	5.31263	6.26541	7.9544	10.6996	5.77928	5.74297	5.57697	7.0038	7.67773	7.76694	6.96029	7.43807	5.96556	6.54133	6.99136	7.39405	4.55653	5.93146	7.05545
CYB5B	5.69751	5.77247	5.89538	5.84209	5.72881	5.73671	6.01911	6.01196	5.77751	5.8514	5.78237	5.81342	5.88724	5.85839	5.74303	5.89314	5.89044	5.79979	5.68626	5.84584	5.52236	5.63234	5.67114	5.75063	5.8619	5.91391	5.95731	5.69108	5.25512	5.64437	5.53338	5.68322	5.79856	5.69011	5.66869	5.60058	5.76871	5.74472	5.83988	5.80031	5.64058	5.63327	5.08109	5.41052	5.90854	5.91272	5.22013	5.48027	5.74701
SLC25A3P1	3.20266	3.30864	3.2212	3.10846	3.35583	3.5207	3.3124	3.41267	3.3526	3.33043	3.53245	3.47923	3.26846	3.05907	3.57804	3.39468	3.38425	3.34967	3.44299	3.50712	3.32186	3.33524	3.47946	3.38828	3.43303	3.4715	3.47746	3.46912	3.40403	3.5153	3.67148	3.46689	3.42341	3.52618	3.29869	3.30238	3.34929	3.34889	3.40795	3.47262	3.38771	3.43936	3.85859	3.85352	3.18517	3.30679	3.60913	3.50416	3.5067
SLC31A1	5.64321	5.74876	5.4507	5.596	5.55201	5.60947	5.54253	5.47805	5.49933	5.4181	5.40831	5.52575	5.49268	5.54191	5.59168	5.44171	6.02054	6.02094	5.49411	5.392	5.59728	5.55553	6.20472	5.69417	5.56289	5.67929	5.60876	5.60155	4.92637	5.71575	5.4187	5.88903	5.73173	5.56476	5.53252	5.42749	5.32722	5.54409	5.66092	5.58479	5.66101	5.58442	5.4846	5.41689	5.69925	5.8927	5.30065	5.52045	5.65072
PLA2G3	4.90015	5.13565	5.08538	5.0461	4.93002	4.99115	5.05172	5.02125	5.02916	5.04441	5.03492	5.08833	5.04035	5.08538	5.0837	5.06445	5.07323	5.25148	5.14283	5.27101	5.09409	5.02427	4.97245	5.10397	5.10228	4.94413	4.91076	4.99629	5.51555	5.11088	5.04864	5.13178	5.37448	5.12641	4.96718	5.12665	5.25936	4.93056	5.21382	5.08275	5.08272	5.02124	5.68768	5.26991	5.07166	5.09072	5.34788	5.00958	5.51412
NMNAT2	5.55469	6.11537	5.95099	6.06452	5.72025	6.0007	6.23751	6.31149	6.04559	6.22266	5.90149	6.30252	6.3997	5.89347	5.94568	5.80998	6.17639	6.59698	6.08814	6.26418	6.15412	6.22551	6.12142	5.34142	6.38982	6.55177	6.18125	6.70924	5.67869	6.52979	6.13207	6.41578	6.46594	6.5471	5.66675	6.10718	6.20227	6.55504	6.70912	6.07035	5.35998	5.68857	5.84479	6.06032	5.78573	5.80328	5.49564	6.13946	5.9021
M6PR	8.48902	8.63963	8.46176	8.67441	8.42031	8.48435	8.28428	8.41373	8.25792	8.42239	8.20994	8.05289	8.4596	8.03474	8.62351	8.60607	8.84812	8.77633	8.76642	8.48424	8.24627	8.50627	8.18007	7.99016	8.45535	8.76295	7.79577	8.10886	7.19996	8.02446	8.05785	8.76027	8.61988	8.49329	8.43379	8.48171	8.4231	8.34255	8.82964	8.4812	7.34295	7.23132	7.34256	7.81044	8.09503	8.25639	7.79945	8.36519	8.00617
KCND3	5.2061	5.22514	5.30584	5.42954	5.18806	5.37548	5.32021	5.21412	5.16662	5.31311	5.2477	5.46079	5.44334	5.35381	5.56237	5.60515	5.32682	5.26297	5.27531	5.44732	5.23629	5.57431	4.845	5.13345	5.1448	5.46338	5.09853	5.12847	5.2439	5.05875	4.97892	5.06217	5.11779	5.03491	5.30768	5.6001	5.09707	5.11792	5.32787	5.33512	5.30936	5.47281	5.49048	5.66185	5.16508	5.32316	5.22132	5.4501	5.21719
PPP4R4	2.94128	3.00189	2.94847	2.93231	3.24503	2.89664	2.9375	2.83771	3.08446	2.90488	3.05201	3.08263	3.1276	2.90634	3.10719	3.0659	2.98195	2.99479	3.10862	3.08449	2.99901	3.04833	3.01065	2.9739	3.02094	3.01268	2.86837	3.10338	3.19997	3.01167	3.08593	2.97883	2.98311	2.93954	3.04181	3.02849	3.03315	2.96924	2.97801	3.04039	3.04776	3.1832	3.20938	3.01843	3.11625	3.11523	3.21398	3.09655	3.27992
STAMBPL1	5.74423	5.50182	5.63176	5.69902	5.91683	5.69891	5.85067	6.22217	5.67259	5.73278	5.7659	5.74042	5.8062	5.5933	5.69964	5.27822	5.99348	5.90403	6.06862	6.15861	5.47495	5.64751	5.7666	5.51203	6.22101	6.09134	5.75741	5.35682	5.36554	5.83906	5.49301	5.62591	5.54426	5.61689	5.45013	5.61837	5.56945	5.76626	5.68298	5.32243	6.39778	5.84859	5.51465	5.65234	5.53317	5.74495	5.53828	5.35919	5.39409
IFT52	5.94447	5.83033	5.89627	5.86501	5.86858	5.71879	5.8965	6.06142	5.9063	5.71971	5.7703	5.7507	5.72584	5.65482	5.66812	5.66094	5.58822	5.68771	5.61241	5.70979	5.77221	5.75278	5.9395	5.87035	5.89448	5.73637	6.06707	5.75343	5.84099	5.62659	5.8447	5.68826	5.51298	5.81269	5.83094	5.90075	5.72825	5.94886	5.65526	5.94452	5.79773	5.5336	5.01043	5.47707	5.79572	5.91213	5.5625	5.5317	5.65785
PRKAG2	7.04731	7.71483	7.34695	7.58945	7.10301	7.59417	7.33569	7.66725	7.20999	7.47431	7.24261	7.19607	7.36761	7.07324	7.31949	7.52145	7.48498	7.48089	7.15247	7.13033	7.12947	7.07015	7.5795	7.18482	7.31425	7.40667	7.03089	7.25891	7.08104	7.51721	6.7055	7.19637	7.53725	7.57243	7.24333	7.19951	7.26345	7.64648	7.19338	6.85312	6.6901	7.12697	6.23433	6.60279	6.66415	6.95583	6.83975	7.41919	7.0892
HDAC4	5.97854	5.70182	6.01166	6.03786	5.89561	5.75267	6.03125	5.94685	6.00727	5.88697	5.95814	6.08716	5.90874	6.1034	5.95224	6.03556	5.64664	5.68141	5.95694	6.09096	5.42302	5.55745	6.0895	6.04921	6.02156	5.86296	6.56145	6.31915	5.52678	5.78164	5.9878	5.76551	5.82035	5.80582	5.96856	6.13939	5.71775	5.53275	6.03968	6.14745	5.90587	5.99147	6.11561	6.15437	6.20322	6.25064	6.01554	5.86653	6.0341
GSE1	6.33096	6.43714	6.64797	6.55098	6.51002	6.49376	6.60857	6.68901	6.72044	6.74129	6.54851	6.80788	6.77482	6.73597	6.10905	6.28752	6.40851	6.56467	7.03314	6.99218	6.43253	6.84484	6.60849	6.71554	6.33493	6.3493	6.35349	6.53285	6.51608	6.36973	5.83133	5.87876	6.52977	6.25866	6.42662	6.93378	6.24837	6.21899	6.87657	6.92144	6.99077	6.68895	6.33483	6.8861	6.76253	6.68994	6.58967	6.66022	6.46979
CA14	4.99119	5.23143	5.42074	5.09834	5.17263	5.27587	5.2668	4.98816	5.20915	5.3803	5.25538	5.36887	5.5737	5.11877	4.93527	5.04806	4.60964	5.0289	4.98605	5.86196	4.85364	5.64737	4.494	4.81763	4.7573	4.72087	5.37328	6.55137	5.5042	4.65995	4.68702	4.98244	4.6861	4.87672	4.99132	6.27266	5.85632	5.22557	4.97542	5.21488	5.29537	4.82903	5.78347	6.39331	4.86761	5.44869	5.45687	5.55786	5.21021
BHMT	4.33653	4.54817	4.29705	4.26081	4.51668	4.4561	4.03378	4.27209	4.3681	4.10437	4.42909	4.69198	4.47577	4.43299	4.43777	4.4213	4.46303	4.38932	4.49141	4.4816	4.49141	4.72412	4.11555	4.49141	3.97251	4.26985	4.48378	4.2778	4.44606	4.80239	4.52976	4.30494	4.25117	4.54579	4.40489	4.85343	4.62614	4.59357	4.51624	4.49141	4.56576	4.90337	4.81892	4.86799	4.45347	4.18295	4.97717	4.81633	4.6747
LOC729658	3.94439	3.93857	3.73408	3.91192	4.19807	4.05816	3.94159	3.83339	4.13897	4.00446	4.26083	4.0647	4.02053	4.04976	4.35644	4.08555	4.06287	3.92014	4.24273	4.13024	4.04254	4.20429	4.07312	4.11419	3.91089	4.09403	3.83642	3.8982	4.27457	4.12101	4.12764	4.00572	3.99263	3.90625	4.12288	3.88679	4.23141	4.18394	3.89341	4.09326	4.10192	4.05952	4.24028	4.04976	4.01172	4.16996	4.4531	4.25536	4.24716
CMKLR1	5.57083	5.49711	5.13656	5.08183	5.56658	5.1692	5.29575	4.70693	5.05581	4.92983	5.4362	5.49317	5.02175	5.19202	5.11102	5.21376	5.44492	5.15069	5.44619	4.90982	5.23898	5.12414	5.47863	5.28924	5.33552	5.13113	5.15685	5.10056	5.01482	5.08915	5.47537	5.55197	5.59584	5.30303	5.30309	5.10952	5.10645	5.11662	5.3216	5.02325	5.04767	4.93581	5.17352	5.17236	4.99473	5.06955	5.22132	5.19605	5.11743
LOC101929880	7.67598	7.62193	7.85255	8.25107	8.04895	7.86098	8.14212	8.49801	8.1605	8.52605	7.83858	8.43948	8.10071	7.90861	8.00583	7.86489	7.87732	8.13495	8.83433	8.65175	7.72506	8.375	7.26793	7.36484	8.13401	8.28951	7.40254	8.27835	8.2553	8.18908	7.17518	6.96853	7.97623	7.99921	8.08041	8.07415	8.26128	8.21479	7.15498	7.50015	7.94701	8.2432	8.07663	8.38007	8.20156	8.1825	8.13194	8.26185	7.69269
LOC102723620	4.5021	4.60632	4.32053	4.77688	4.36043	4.47583	4.26608	4.40346	4.59525	4.49096	4.64728	4.84455	4.55872	4.47956	4.53736	4.58139	4.58701	4.35555	4.35623	4.6745	4.76837	4.38462	4.4949	4.51993	4.56469	4.82	4.74368	5.01618	5.01886	4.87191	4.74022	4.69093	4.66832	4.43337	4.48503	4.50077	4.66219	4.49391	4.58277	4.71989	4.24163	4.96048	4.96567	5.07298	4.60305	4.56174	4.97163	4.62254	4.97833
SYTL5	3.51059	3.41533	3.49935	4.14389	3.58314	4.19578	3.41429	4.20313	3.46353	3.4509	3.56036	3.68344	3.87533	3.31221	3.48378	3.5473	3.46425	3.49	3.59973	3.46477	3.52634	3.48863	3.78271	3.56269	3.52713	3.5602	3.64994	3.73038	3.74627	4.17192	3.89535	4.07624	3.6167	3.91624	3.38128	3.39997	3.59503	3.67094	3.6179	4.17201	3.45986	3.8857	3.51969	3.2871	3.70615	3.11683	3.34553	3.54752	3.55165
RORC	5.52762	5.50209	5.31264	5.06802	5.49725	5.26258	5.27284	5.27963	5.54963	5.55475	5.41304	5.64355	5.31635	5.41735	5.53368	4.73873	5.49982	5.15729	5.68413	5.63623	5.22374	5.31951	4.81783	5.20411	5.45552	5.77754	5.39334	5.35053	6.16778	5.80223	5.6037	5.38286	5.13099	5.18117	5.33114	5.32484	5.74959	5.405	5.0815	5.30541	5.4623	5.40193	5.99471	5.58503	5.79369	5.35826	5.74433	5.63744	5.58462
RP11-499E18.1	4.67622	4.16322	4.6546	4.48822	4.63612	4.30638	4.29383	4.87661	4.77126	4.87205	4.25963	4.62938	4.53878	4.4181	4.74942	4.74942	4.72633	4.46095	4.63363	4.83045	4.57228	4.82479	4.92586	4.70358	4.6707	4.73992	4.86884	5.09442	4.85119	4.74942	4.69703	4.83754	4.42426	4.52844	4.60494	4.80599	4.61775	4.68051	4.75696	4.77644	4.80393	4.83523	5.88064	5.53745	5.9491	5.65017	4.82529	4.27321	4.61747
ZNF667-AS1	9.12781	9.10051	8.02466	8.09488	8.26212	8.48287	8.45191	8.94513	8.48293	8.61259	8.18795	8.22551	8.02128	7.50856	8.54399	8.33553	8.02398	8.1388	8.67534	8.93975	7.94828	8.59056	8.35801	7.74413	8.24261	8.2931	7.97994	8.11503	7.92425	8.84301	7.99306	8.5133	7.83608	7.79526	7.91664	8.17991	7.86781	8.31743	8.6185	8.77928	8.44999	8.21704	7.58672	8.13894	8.04012	8.34705	7.83604	8.14406	7.62907
HADH	8.82645	9.07834	9.7054	9.4685	9.52823	9.20126	9.46224	9.58125	9.75706	9.70704	9.52776	9.4766	9.59884	10.0227	9.41732	9.84045	9.43088	9.45144	9.29888	9.71965	9.05058	9.79886	9.46025	9.16961	9.33049	9.87107	9.64247	9.0761	8.35305	9.48174	8.5301	9.2225	9.11824	8.94728	8.78057	9.24115	9.85658	9.71626	9.4841	9.41548	9.88018	9.52612	8.71249	9.34929	8.72705	9.33333	8.8145	8.90418	8.77961
GABRE	5.15763	5.18513	5.35708	5.21567	5.56121	5.18223	5.12551	5.46013	5.47751	5.25399	5.0348	4.95001	5.25877	6.02532	4.40986	5.41695	4.47518	4.9109	5.46079	5.18735	5.31918	4.45929	5.04071	5.05779	5.62353	5.04697	6.16505	6.0506	5.69079	4.84421	5.21443	4.97296	5.04805	4.90953	4.88155	5.61295	5.00843	4.84516	4.46557	3.88405	6.15588	5.42951	5.20829	5.43213	5.18778	5.71974	5.25608	5.2334	4.46774
KIAA1586	5.09589	4.62458	4.79477	4.8755	4.93767	4.69247	4.92833	5.34733	4.73334	4.81704	4.77705	3.92296	4.9082	4.73043	4.6249	4.44635	4.59764	4.39478	4.6887	4.52808	4.49373	4.51857	4.8923	4.66273	4.66672	4.61672	4.88251	4.60047	4.74227	4.60148	4.41858	4.69566	4.67414	4.43684	4.43602	4.44668	4.32344	4.55265	4.74821	4.64992	4.6214	4.52014	4.07218	3.96117	4.80668	4.89244	4.24665	4.12024	4.64571
RRAGD	9.06006	9.3503	9.19869	9.61319	9.32129	9.66687	9.0981	9.44799	9.15817	9.46323	9.37138	9.5501	9.57294	9.35725	9.99294	9.86412	9.64543	9.79163	9.37221	9.68591	8.93326	9.6909	9.56511	8.86337	9.29045	9.79256	9.45065	9.28195	7.40995	9.72199	9.1995	10.0626	9.43983	9.68318	9.13089	9.5663	9.46249	9.6977	9.33804	9.52932	9.70823	9.56031	9.2021	9.45452	8.65812	9.24811	9.39398	9.52314	9.17511
C1QTNF2	7.06052	6.43744	6.11869	6.01743	6.36715	6.57246	6.88199	6.91328	6.3566	6.01719	6.68299	6.78238	6.16623	5.98831	5.83926	6.21855	6.96581	6.0127	6.50879	6.30856	6.40772	6.55472	6.81837	7.27862	7.05234	6.37982	6.58624	5.65965	5.59678	5.71194	6.06078	6.17516	6.36943	6.7723	7.03698	6.41733	6.49132	6.47993	6.40664	6.06962	6.59488	5.092	5.81878	6.29171	6.19394	6.24196	5.91767	5.9954	5.69159
GNS	7.53583	7.50335	7.41008	7.00507	7.06064	6.90599	7.27049	6.89782	7.24654	7.17611	7.32069	7.39932	7.12644	7.25177	7.28956	7.24653	7.26673	7.2792	7.1392	7.17276	7.17355	7.43701	7.25424	7.17252	7.82177	7.32426	7.60507	7.19073	6.70889	7.07085	7.08307	7.34226	7.07728	7.01778	7.19734	7.16922	6.99388	7.03216	7.56024	7.47876	6.95695	6.60409	6.69322	6.97805	7.31835	7.12394	6.87648	6.90757	6.7249
PAFAH1B1	7.73975	7.78339	7.7397	7.79146	7.48209	7.60063	7.58518	7.7998	7.49489	7.69882	7.5042	7.68252	7.65271	7.35858	8.14107	8.12065	7.68449	7.58585	7.6956	7.53163	7.24985	7.51794	7.83146	7.55529	7.87173	7.82122	8.04169	7.96677	6.69642	7.8431	7.1349	7.71824	7.86762	7.53878	7.44564	7.36437	7.71066	7.62354	8.13122	8.02889	7.71602	7.60423	7.00022	7.39978	7.68747	7.59396	7.29607	7.66025	7.39199
RP11-271C24.3	4.65653	4.40553	4.66654	4.91674	5.16117	5.32112	4.5094	4.83325	4.84998	4.57305	4.33623	4.46176	4.40506	4.99143	5.12832	5.30295	4.55193	5.02607	4.26446	4.62792	4.75526	4.43045	4.93022	4.53822	5.15495	4.93514	3.97963	5.31865	5.29846	4.96652	5.04901	4.98975	4.94681	5.15369	5.27497	4.96966	4.86847	4.58434	4.76269	5.02677	4.26129	4.28587	4.71179	4.57587	5.06231	4.45816	4.97031	4.92222	4.97043
MIER2	4.96062	5.05753	4.93325	4.94174	4.99123	5.04576	4.98792	5.00755	5.05733	4.94932	5.17117	5.09276	5.02882	5.07197	4.91259	5.03781	5.21785	4.944	5.19567	4.87833	4.94607	4.86559	4.88043	5.27265	4.74049	4.82391	4.97372	5.05011	5.39451	4.86494	5.39104	5.14349	5.22739	5.07034	4.98869	4.97398	5.09513	5.18571	5.15072	5.17012	4.95827	5.10651	5.3162	5.15442	5.07832	4.9705	5.28999	5.3113	5.08775
C2orf82	3.94687	4.03836	4.02215	3.98231	3.92472	4.06986	4.05102	3.91943	3.99094	4.00079	4.00593	3.89758	4.08501	4.00133	4.04045	3.61875	4.05745	4.08591	4.13387	4.06298	4.00653	3.99654	3.85415	3.99609	3.92066	3.83601	3.76536	3.93692	4.50979	3.99313	4.20678	3.94371	4.27547	4.01367	4.05155	4.07261	3.86372	4.04286	3.86293	4.01026	4.04727	4.05265	4.46283	4.13372	4.09521	3.95543	4.36593	4.23798	4.20167
GHRHR	4.19374	4.44111	4.4715	4.15167	4.36208	4.47002	4.32545	4.30741	4.46758	4.36689	4.44411	4.52396	4.53713	4.59819	4.62158	4.29565	4.40099	4.44674	4.47894	4.49248	4.48775	4.54025	4.40698	4.38102	4.43167	4.33093	4.29468	4.32085	4.56368	4.38014	4.4714	4.41288	4.28526	4.43344	4.42736	4.46131	4.37718	4.5044	4.33946	4.34441	4.46959	4.67955	4.69817	4.59722	4.3164	4.29654	4.64301	4.78088	4.48656
FCER1G	6.83366	6.90228	7.09048	7.1283	6.46746	6.36654	6.24503	6.05252	6.23344	6.15427	6.99567	6.90206	5.96746	6.00669	6.21835	6.53768	6.97847	6.95113	6.3464	6.54587	6.27427	6.40567	6.71388	6.63201	7.35756	7.19618	6.90867	6.27758	5.90504	5.5068	6.74782	6.52428	6.47573	6.43667	6.54206	6.70654	6.28336	6.39992	6.30213	6.32719	6.88369	5.8659	6.14902	6.74488	6.06937	7.20691	5.90375	5.43445	5.71138
PHLDA1	6.70197	6.75235	6.50954	6.67467	7.03127	7.05102	6.74896	6.93086	6.83618	6.64079	6.73994	5.99417	5.94308	6.57503	7.01701	6.86256	7.4197	6.77048	7.76996	5.7061	6.84293	5.7515	7.81276	7.55325	7.51286	7.13284	7.70282	6.60732	6.35366	7.26356	6.90684	7.67968	7.22819	7.47765	6.52565	5.16002	6.67056	6.54987	7.26532	7.2974	5.52756	5.69785	5.86571	5.02564	7.04557	6.28987	6.73102	6.54582	6.47723
RP4-575N6.5	4.59381	4.49649	4.513	4.13165	4.27669	4.31306	4.75305	4.1895	4.46566	4.50837	4.20398	4.01719	4.40535	4.13877	4.36286	4.19396	4.23274	4.21792	4.18761	4.20368	4.22384	4.32932	4.11664	4.17503	4.07569	4.24546	4.32535	4.28241	4.15973	4.26875	4.30207	4.22366	3.80778	4.04617	4.18666	4.24074	4.23002	4.16273	4.20113	4.24454	4.37285	4.31697	3.99683	4.05336	4.18249	4.57236	3.91268	3.58406	4.30847
TRPV3	3.48691	3.70552	3.58254	3.8512	3.41604	3.58133	3.6528	3.57896	3.56964	3.55661	3.78814	3.79362	3.6319	3.65235	3.54673	3.6514	3.6209	3.8676	3.74784	3.49271	3.72339	3.79986	3.60521	3.84625	3.70677	3.63631	3.67339	3.7608	3.62864	3.79494	3.58088	3.49077	3.65966	3.50345	3.46623	3.67274	3.57576	3.61399	3.54259	3.70043	3.66542	3.78939	3.79056	3.86112	3.65113	3.66117	3.5866	3.75747	3.67388
M1AP	3.12761	3.21957	3.13155	3.0014	3.03628	3.25239	2.99944	3.05422	3.06563	3.07638	3.19705	3.09608	3.1548	3.13725	3.26074	3.09813	3.19461	3.15446	3.23812	3.22386	3.21713	3.15806	3.18516	3.12511	3.16995	3.13594	3.09321	3.12091	3.2363	3.34897	3.19415	3.23046	3.17336	3.15831	3.11174	3.0924	3.28364	3.21409	3.08828	3.14255	3.22484	3.2827	3.42496	3.25071	3.18674	3.07374	3.26138	3.40197	3.38265
LOC101930301	3.6182	3.85686	4.15363	3.78577	4.46653	4.30104	4.12461	4.34941	4.10566	4.18162	4.3437	3.85849	4.28592	4.20328	4.06432	3.74265	3.86998	4.2096	3.71235	3.94583	3.95653	3.90025	4.38552	4.0047	4.17455	4.34565	3.80148	3.86991	4.02466	3.88582	3.46592	3.83995	4.14198	4.04915	3.88293	3.82606	4.08022	4.17944	3.80201	3.81395	3.70408	4.03935	3.32864	3.86213	3.02231	3.90069	4.10624	3.61235	3.49288
LIN7B	6.29366	6.65204	6.42113	7.00898	6.62332	7.00498	6.65242	7.09156	6.64995	6.8885	6.47556	6.437	7.00479	6.6903	6.59214	6.88148	6.37699	6.73958	6.40296	6.52443	6.33086	6.39102	7.29897	6.82149	6.42569	6.70137	7.03793	7.60081	6.67066	7.16765	6.42505	6.73054	6.78196	7.07835	6.51105	6.52819	6.28222	6.51861	6.97686	6.84344	7.11678	7.64051	6.84465	6.9095	6.23575	6.56128	6.7886	6.96877	6.53071
MARK3	6.08962	5.87764	5.94159	6.06278	5.73059	5.81735	5.99092	5.87716	5.92266	5.97844	5.75468	5.75693	5.82745	5.81748	6.11592	5.96983	5.89044	6.12258	6.11321	6.18497	5.589	5.55053	5.73967	5.93236	5.91496	5.94531	5.99343	5.8244	5.51635	5.93595	5.48634	5.48275	5.79227	5.71572	5.94871	5.93016	5.73797	5.78985	6.01399	6.04802	6.08155	6.13902	6.00487	6.20524	6.10462	6.1176	5.92627	5.67954	5.96015
ATF1	6.65697	6.42828	6.44993	6.39871	6.16424	6.16702	6.44636	6.51192	6.33201	6.44168	6.28562	6.00277	6.393	5.98592	6.26144	6.51594	5.92551	6.23131	6.11524	6.31699	5.84366	6.13501	6.1119	5.98651	6.68579	6.53487	6.88699	6.21759	5.72157	5.98653	5.59761	5.77594	6.05185	6.14033	5.95207	6.10787	5.86421	6.08439	6.04877	6.1167	6.19306	6.01405	4.98176	5.78452	6.29917	6.44932	5.47991	5.38689	5.76032
SLA2	4.78503	4.95443	4.95986	5.02111	5.10642	5.01307	4.9924	4.87477	4.95225	4.90609	5.06693	5.11406	4.88875	5.04417	4.81019	4.88747	4.8972	4.94966	5.01377	4.79641	4.94727	5.09407	4.75054	5.14203	4.89277	4.96014	4.93997	4.76054	5.04681	5.14087	4.9072	4.96195	5.19916	4.84753	5.01495	5.07001	5.00534	4.96843	4.99744	4.97457	5.05386	5.06065	5.26759	4.99693	5.19104	4.94015	5.24497	4.99502	5.34222
ANKRD40	5.66109	5.63651	5.73157	5.73834	5.65468	5.64745	5.69744	5.64829	5.7326	5.59947	5.69839	5.63588	5.62374	6.04837	5.97093	5.93444	5.71998	5.68793	5.73478	5.50533	5.66967	5.55721	5.69081	5.52956	5.49242	5.58994	5.79959	5.60986	5.34397	5.41539	5.52462	5.78704	5.71082	5.72183	5.5845	5.68234	5.60523	5.57575	5.87579	5.9697	5.81614	5.82113	5.58409	5.43729	5.70189	5.83868	5.57291	5.43913	5.5472
SOX9-AS1	5.17352	4.96455	5.54747	6.04329	4.86202	4.66023	3.94643	4.65526	3.83863	4.26479	5.49368	5.57654	4.65322	5.00347	5.2735	5.59762	4.56836	4.74841	4.96572	4.85005	4.39357	5.1669	5.08491	4.83246	4.93084	5.2421	4.81563	5.18429	4.40707	5.34333	4.80261	5.11258	4.83555	5.04272	4.25838	4.86981	4.35937	4.89131	5.57613	5.76035	5.19676	5.59389	4.68973	5.30527	4.43988	4.70379	4.5309	4.96456	4.66201
C17orf75	5.43383	5.16968	5.89343	6.24626	5.70196	5.90601	5.72162	6.07156	5.92735	6.04115	4.93761	4.41686	5.26251	5.17405	5.71412	5.89408	5.63796	6.02865	5.759	5.81462	5.3781	5.42616	5.82945	5.56099	5.64056	5.52172	6.06956	5.75134	5.02909	5.7815	5.29008	5.44391	5.34423	5.37985	5.36203	5.40213	5.37851	5.40102	5.66954	5.56176	5.44391	5.83888	5.22385	5.36612	5.35143	5.79557	5.05642	5.13983	5.47627
LOC101929886	5.32394	5.23076	5.07076	5.55195	5.18568	5.19134	5.08301	5.42556	5.38092	5.57733	5.00056	5.36631	5.27668	5.24478	5.30395	5.31439	4.42747	4.95864	5.03013	5.31959	5.02005	5.0688	5.30423	5.60668	4.84952	5.14453	4.97452	5.35999	6.15328	5.54051	5.5835	4.84964	5.01251	4.70476	4.99184	5.35841	5.24496	4.96026	4.82571	5.31276	5.63505	6.00742	5.53476	5.75495	5.44751	5.62982	5.19363	5.53743	5.234
C1orf100	3.8698	3.84182	3.74708	3.57686	3.9088	3.99097	3.68434	3.67456	3.53238	3.64391	3.87053	3.58821	3.99425	3.92342	3.92506	3.96328	4.18891	3.84655	3.98291	3.85071	3.92094	3.8956	3.94355	3.91089	3.94388	3.83599	3.90489	4.08673	3.95633	3.94615	4.31222	4.08677	3.84142	3.8805	3.85388	3.83268	4.16016	3.97662	3.69025	3.98633	4.02698	4.00236	4.82624	4.05798	4.08991	3.95103	4.34537	4.75791	4.01352
TRMT6	6.43159	6.68506	6.2054	6.53236	6.66218	6.97863	6.38535	6.75246	6.41514	6.40062	6.36843	6.27347	6.38719	6.32313	6.7189	6.73121	6.6792	6.47104	7.00138	6.32481	6.54814	6.53277	7.00393	6.66793	6.6802	6.60159	6.71499	6.87209	6.38049	6.64028	6.09268	6.84512	6.6102	6.65657	6.25525	6.13968	6.20846	6.36876	7.37681	7.55134	6.23329	6.10179	6.30466	6.18266	6.69601	6.37182	6.27939	6.42568	6.90364
EVA1C	7.09972	6.85737	6.61319	6.71261	6.90451	6.81938	6.73145	6.50388	6.87226	6.7642	6.29758	6.67197	6.97239	6.8425	6.98223	7.17086	6.5713	6.46622	6.54632	6.59635	6.51431	6.16076	7.07004	7.40829	6.67556	6.54333	7.40397	6.89739	6.33146	6.94247	6.84921	6.73166	6.62234	6.7849	7.07376	6.98968	6.81149	6.61051	7.89637	7.58985	7.19271	6.6109	7.66228	7.04889	7.15532	7.0691	7.19644	6.89865	7.31769
LCP1	7.01753	6.83881	7.35856	6.8131	7.04057	6.52578	6.45927	5.98204	6.71185	6.26549	7.4355	7.07558	6.35233	6.54214	6.18627	6.33116	6.54937	6.60097	6.68382	6.98512	6.68382	6.64595	6.54937	7.11149	6.49467	7.1752	6.57979	6.23041	6.41855	6.10986	7.20248	6.79241	6.86989	6.74267	6.54937	6.58232	6.73962	6.8025	6.44037	6.27888	6.15607	6.13875	6.08219	6.29452	6.27099	6.74493	6.45435	5.90403	5.88315
LINC01350	3.42102	3.65084	3.44042	3.61094	3.60646	3.66499	3.6692	3.5601	3.69831	3.52145	3.49347	3.70532	3.5162	3.37251	3.6776	3.78782	3.73942	3.64127	3.57909	3.60752	3.67656	3.71849	3.56023	3.56215	3.59261	3.68022	3.5316	3.61478	3.81121	3.64253	3.57161	3.57197	3.60691	3.54604	3.57527	3.65188	3.5972	3.68014	3.48281	3.59588	3.55911	3.79549	4.52852	3.79326	3.39594	3.71949	3.79137	3.87559	3.88158
EXPH5	3.93797	4.37227	4.12594	4.11251	4.35185	4.44816	4.31605	4.39405	4.60282	4.74135	4.36725	4.5522	4.34275	4.47799	4.2749	4.27484	4.45745	4.49478	4.39035	4.49416	4.43278	4.45185	4.0569	4.38951	4.47249	4.46102	4.20282	4.23808	4.65314	4.58973	4.45497	4.33924	4.30638	4.32413	4.32396	4.5677	4.50507	4.58074	4.23024	4.36548	4.36486	4.46839	4.56723	4.68271	4.60917	4.67103	4.46825	4.56932	4.74825
RP11-65J3.14	4.44723	4.52746	4.28754	4.11745	4.46804	4.47433	4.42377	4.34556	4.30552	4.45328	4.59105	4.51345	4.45171	4.67652	4.43028	4.45782	4.5016	4.42092	4.67106	4.25002	4.49748	4.55431	4.31836	4.57004	4.43772	4.27252	4.55559	4.59038	4.91892	4.77583	4.63378	4.55329	4.54739	4.49868	4.29987	4.58678	4.71959	4.868	4.41104	4.55086	4.55329	4.75621	4.75518	4.68617	4.523	4.45037	4.97424	4.92061	4.72811
LOC283070	8.12164	7.88731	7.23712	7.53281	7.79752	8.01126	7.71136	7.77214	8.13451	8.31504	7.71713	8.14302	7.79623	7.65838	8.37335	8.33667	8.08251	8.15052	8.1282	8.1838	7.75672	7.97609	8.14	8.68714	7.77358	7.73707	7.46841	7.10864	7.29561	7.47834	8.05673	8.13817	8.16582	7.77308	8.02739	7.92944	7.44562	7.72621	7.71875	8.3146	8.55404	8.12543	8.3856	8.63148	8.33333	8.39383	8.35005	8.28463	8.02847
BCKDHB	5.72488	5.72518	6.21371	5.90885	6.17492	5.7899	6.07493	6.06336	6.1287	6.01796	5.77348	5.2567	6.06852	6.34365	5.72935	5.96518	5.63409	5.81665	5.90939	5.9967	5.61343	5.61208	5.75886	5.62523	5.80405	5.97555	6.44642	5.89368	5.25115	5.99867	5.52295	5.83507	5.70738	5.53566	5.6887	5.69425	5.73716	5.62347	6.08011	5.81214	5.78711	5.58957	4.90205	5.30645	5.31361	5.85696	5.27793	5.44626	5.56339
GABRA5	3.0834	3.14049	3.03662	2.95091	2.92647	3.15028	3.12998	3.20483	3.22964	3.05339	3.2883	3.16308	3.265	3.08933	3.14346	3.18199	3.09846	3.19685	3.13679	3.18434	3.11523	3.10833	3.13491	3.06806	3.01219	3.11406	3.05933	3.14686	3.18652	3.18311	3.18149	3.14937	3.16911	3.02788	3.01938	3.05792	3.08384	3.09799	3.00731	3.04282	3.196	3.33532	3.17865	3.09032	2.99288	3.40649	3.27539	3.3247	3.26861
STYX	5.0091	4.974	5.20831	5.01524	5.10769	5.08175	5.13256	5.23585	5.10865	5.11568	5.15881	4.94781	5.27259	4.97795	4.98381	5.07497	5.03711	4.84093	4.83856	4.84111	4.75457	4.84889	4.82728	4.84919	5.02214	4.84345	4.90219	5.03137	4.70744	5.01071	4.89025	4.86916	4.70235	4.87835	4.84602	4.99362	4.81115	4.81137	4.82581	4.96665	4.57344	4.79438	4.16031	4.33607	4.78657	4.82275	4.57662	4.60116	4.8036
NR4A1	6.7634	7.14441	6.57872	6.25606	7.10175	7.39186	6.96833	6.84623	6.6713	6.64742	6.63324	6.63951	7.12698	6.58497	6.24477	6.69009	6.35461	6.90838	7.66236	6.03049	6.84716	6.60058	6.78977	7.44155	6.93342	6.22691	6.20491	6.21389	6.53499	6.74273	6.74778	6.36599	6.51694	6.41678	7.4132	7.675	6.70731	6.60041	6.96468	6.26239	6.3441	6.49104	6.86918	6.52269	6.57453	6.55753	7.04211	6.88319	6.96377
PPP1R12C	5.91269	6.05176	5.8354	5.95318	5.90762	5.93208	5.8491	5.79059	5.95388	5.93928	6.01717	6.16109	5.99135	5.97029	6.00663	6.16072	6.17316	6.01971	5.89591	5.54292	5.90552	6.0699	5.89722	6.00006	5.70775	5.9668	5.60976	5.90485	6.08008	6.01415	6.14902	6.1085	6.2801	5.98787	5.70539	5.82887	6.07751	6.13044	5.76875	5.68453	6.18744	6.17732	6.07256	5.81744	5.67191	5.65755	5.96625	5.94515	5.96091
GDF5	5.33387	5.18085	5.22044	5.14143	5.31059	5.33468	4.94894	4.9029	5.24679	5.19986	5.26642	5.41403	5.28478	5.34482	5.00976	5.13659	5.20289	5.11319	5.30902	5.06757	5.53106	5.36489	5.16219	5.23737	5.19713	5.33868	5.346	5.15047	5.33868	5.57835	5.4441	5.71352	5.28125	5.61096	5.33868	5.14927	5.47174	5.53141	4.84047	5.17134	5.00512	5.9559	6.18248	5.26202	5.45904	5.28096	5.58892	5.28863	5.79928
TMCC2	5.28582	5.38832	5.35148	5.227	5.33894	5.35866	5.50396	5.27137	5.29936	5.30986	5.476	5.59997	5.39808	5.43022	5.41428	5.41019	5.13677	5.20172	5.39123	5.54513	5.0183	5.38537	5.24015	5.19141	4.93219	5.3382	5.08831	5.29718	5.88619	5.47563	5.1312	5.26262	5.17498	5.20003	5.21853	5.34282	5.17743	5.29281	5.09315	5.36402	5.5619	5.44225	5.4774	5.35815	5.11507	5.29846	5.56325	5.52858	5.42627
NME9	3.24867	3.0468	3.17097	3.11647	3.11326	3.24956	3.11931	3.3468	3.19321	3.13859	3.46629	3.22709	3.30797	3.33303	3.38217	3.33696	3.38217	3.43926	3.2438	3.4572	3.48074	3.36548	3.29664	3.34514	3.19511	3.45055	3.40116	3.27854	3.56533	3.38074	3.42856	3.39624	3.33676	3.29257	3.42168	3.44449	3.35204	3.43219	3.35048	3.4332	3.55893	3.54786	3.5688	3.77867	3.52222	3.28587	3.50644	3.64137	3.622
SEC31A	10.5604	10.4363	10.2353	10.3648	10.4144	10.4488	10.3522	10.5223	10.3277	10.2285	10.3072	10.4296	10.2877	10.2232	10.5808	10.386	10.678	10.6913	10.7788	10.2618	10.7688	10.385	10.3108	10.6426	10.4083	10.3278	10.1804	10.0494	10.6379	10.0489	10.2336	10.4984	10.6806	10.506	10.6001	10.0265	10.1733	10.2711	10.5052	10.6074	9.82027	9.76324	9.68231	10.0888	10.425	10.2488	10.2117	10.4353	10.1598
TNPO3	7.23679	7.10678	7.17291	7.27754	7.13554	7.12207	7.10246	6.9648	7.21672	7.26109	7.11064	7.30368	6.96509	7.28949	7.6384	7.56929	7.45758	7.44149	7.61878	7.29656	6.96982	6.97979	7.20619	7.0874	7.3634	7.3905	7.01753	7.37591	7.26588	7.28322	7.58874	7.53096	7.69686	7.36854	7.38647	7.22348	7.7772	7.45278	7.16123	7.16432	6.58266	6.75165	7.46706	7.32679	7.24273	7.26312	7.20139	7.17941	7.14583
EPPIN	2.93523	2.92892	3.04682	3.0382	3.14189	2.92471	3.04877	3.0011	2.89179	2.88671	2.92535	3.0465	3.02566	3.08298	3.06272	2.94932	3.09791	3.08025	3.07714	2.93948	2.91191	2.9059	3.07899	3.17441	3.15486	2.90283	3.03844	3.09697	3.02025	3.32612	3.15941	2.94943	2.89053	2.92262	2.9458	2.93179	3.09112	3.00144	3.02884	3.05148	3.0919	3.06525	2.97422	2.96947	3.144	2.95561	3.11412	3.16934	3.28478
ITGA6	7.15894	6.79164	7.46993	6.44709	7.12431	6.39543	7.43234	6.93344	7.3497	7.03567	7.44626	6.68876	6.4119	7.04952	7.07466	6.81827	7.32244	6.57191	7.04447	6.86655	7.30765	6.41346	6.4451	7.00386	7.15073	6.87262	7.09153	6.48698	6.11136	6.03809	6.56879	6.2947	7.51822	6.30761	7.72176	6.41814	7.21267	7.0384	7.31926	7.00336	6.39002	5.96632	5.62618	5.6832	6.78405	5.78909	6.97768	6.31508	6.63142
PCDHB9	3.73838	3.8153	3.56497	3.65615	3.79009	3.85227	3.72268	3.69054	3.68445	3.68105	3.90564	3.69501	3.77984	3.81515	3.71001	3.66172	3.52342	3.92349	3.80967	3.85497	3.91208	3.89832	3.80616	3.65067	3.79984	3.81911	3.70346	3.90585	3.59204	3.75707	3.83376	3.76104	3.87756	3.8961	3.81274	3.9893	3.76372	3.65677	3.77215	3.64079	3.69655	3.99536	4.02093	3.94322	3.72523	3.8036	3.72858	3.89398	4.09468
HYI-AS1	2.47499	2.50379	2.59084	2.32522	2.52197	2.85112	2.58641	2.68985	2.75016	2.62831	2.64416	2.55265	2.66201	2.74174	2.62606	2.61423	2.72942	2.50627	2.70611	2.66132	2.64669	2.55483	2.633	2.72183	2.64669	2.60556	2.6262	2.75932	2.39654	2.82534	2.59758	2.47295	2.51789	2.57186	2.50334	2.53506	2.58308	2.66252	2.57103	2.61889	2.51142	2.7694	3.0927	2.66271	2.67766	2.82064	2.55455	2.60763	2.90451
LINC01208	4.90993	5.01372	4.905	4.96484	4.95208	5.06483	4.99993	4.93026	5.15042	4.79215	4.90685	4.99314	5.03337	5.0152	5.23205	4.95312	5.16653	5.15004	5.31978	5.22984	5.31432	5.15544	4.67383	4.99869	4.93089	4.97729	5.28852	5.08809	5.45658	5.10492	5.12243	5.16214	5.10063	5.2868	5.03563	5.16876	5.31006	5.58799	5.20378	5.24348	5.04893	5.17573	5.532	5.4807	5.30077	5.37684	5.48917	5.58905	5.5977
C11orf31	7.47626	7.46515	7.49302	7.52222	7.54944	7.59215	7.43726	7.59738	7.6056	7.64185	7.36763	7.07663	7.34884	7.5334	7.54155	7.51234	7.48617	7.48311	7.33724	7.4199	7.31747	7.24838	7.87368	7.52452	7.4994	7.62084	7.60271	7.47701	7.21782	7.61355	7.37519	7.52284	7.2188	7.28416	7.39478	7.20111	7.54325	7.48522	7.72142	7.78169	7.63004	7.49521	7.48648	7.40552	7.25708	7.42826	7.41496	7.3013	7.38718
CEP85	6.61384	6.63925	7.49661	7.25953	6.80734	6.81187	7.17069	7.15494	7.07896	7.50307	6.9558	7.00163	7.15423	6.92882	7.21761	7.26407	7.17615	6.83546	7.04233	7.07632	6.56599	6.89558	7.14814	6.92849	6.48287	6.86941	7.23958	6.7154	6.60413	6.4434	6.26902	6.78562	6.91948	6.61193	6.92674	7.27304	7.15878	7.37215	7.55697	6.51086	7.1251	7.01686	6.1523	7.24782	6.11885	6.63681	6.63238	6.54413	6.48316
SNORA71A	3.74134	4.08598	3.97492	3.87649	3.89383	4.04466	3.72054	3.91818	3.84853	3.75288	4.00935	4.05021	3.97803	3.89533	4.01315	3.98316	4.05215	3.94664	3.95121	3.9697	3.97909	3.97952	3.92239	4.07152	3.95424	3.89364	3.80737	3.89367	4.25835	3.9915	4.16284	3.97603	4.08122	3.99539	3.94917	3.9243	4.07443	3.90803	3.84822	3.87047	3.92169	4.11823	4.23602	4.11672	3.90556	3.82698	4.24864	4.25607	4.28969
KANK1	7.39063	7.38359	7.29422	7.43506	7.22325	7.50072	7.222	7.39906	7.41397	7.5627	7.29682	7.3948	7.51983	7.46681	7.77534	7.78165	7.14104	7.23513	7.63854	7.63769	7.15797	7.37946	7.24514	7.36092	7.49352	7.54693	7.5106	7.39627	7.23176	7.4604	6.93814	7.00125	7.10634	7.28099	7.59171	7.74634	7.48372	7.58236	7.46749	7.56412	7.60867	7.31458	7.59951	7.91284	7.39431	7.65756	7.22436	7.38785	7.7625
OR1A2	2.79751	2.88012	3.12287	2.8579	3.00016	3.40524	3.10062	2.9166	3.02219	2.92016	3.11232	3.13717	3.25322	2.94629	3.01909	3.20822	3.06883	3.15148	3.19006	3.0092	3.1203	3.07067	3.05822	2.89194	3.02944	3.00288	3.06255	3.16351	3.22272	3.1012	3.13375	3.13968	3.1458	2.94542	3.10024	3.15812	3.17541	3.18415	3.06565	3.03019	3.15604	3.29427	3.45004	3.42254	2.88988	2.95953	3.12089	3.45198	3.07503
LOC100509814	3.29959	3.44079	3.48771	3.53676	3.73395	3.68719	3.52536	3.44181	3.51968	3.32173	3.48796	3.65904	3.67841	3.42341	3.60641	3.60772	3.69944	3.66376	3.55892	3.47946	3.64689	3.67797	3.70543	3.48557	3.65531	3.52925	3.56749	3.48124	3.87711	3.76371	3.7082	3.74945	3.46004	3.51154	3.48971	3.58835	3.3488	3.33976	3.51796	3.61339	3.45007	3.93048	3.87903	3.73182	3.44616	3.77769	3.8369	3.76101	3.76701
BC048103	5.10281	4.8838	4.89367	5.05303	5.22755	5.15847	4.77918	4.46285	4.9488	5.09965	4.84048	5.31349	5.23154	5.3568	5.11075	5.19774	4.68071	4.95801	4.37521	4.80433	5.00853	4.71211	5.30856	5.69815	4.91832	4.74886	4.78475	5.21733	5.31507	5.26283	4.67403	4.81347	4.8975	5.32558	5.62545	5.5141	4.78655	5.01151	4.24623	4.0155	4.9174	5.59618	5.8378	5.65565	4.8001	4.76401	5.34293	5.12712	5.17335
GLRX	9.60294	9.71586	9.36744	9.77335	9.55097	9.8745	9.43481	9.66211	9.41286	9.39362	9.68116	9.40153	9.52512	9.34835	10.1761	10.0413	9.94666	9.56544	9.93882	9.80718	9.55051	9.72376	9.58431	9.35412	9.53542	9.64494	9.93446	8.69985	8.35672	9.52519	8.55221	9.31944	9.35716	9.49764	9.42153	9.30955	9.68566	9.49077	9.77327	9.67058	9.71601	9.55629	8.88525	9.29114	8.80107	9.31208	9.30455	9.44283	9.55101
GMCL1	5.86955	5.59886	5.87501	5.46621	5.70566	5.38508	5.86166	5.69158	5.60546	5.50041	5.36546	5.03748	5.44811	5.7593	5.76295	5.79994	5.23045	5.26303	5.30049	5.41394	5.329	5.36598	5.45695	5.63935	6.00743	5.6849	5.77974	5.35218	4.91872	5.42621	5.09961	5.43288	5.15615	5.55385	5.2927	5.25871	5.10025	5.24637	5.86777	5.53468	5.18095	5.42374	4.60302	4.79039	5.86279	5.55644	5.05805	4.90595	5.13748
GIT2	4.96282	4.93344	5.02986	4.82674	5.0265	4.91492	5.03748	4.94728	5.02639	4.8796	5.00203	5.07925	4.81447	4.8828	4.95381	5.00762	5.02232	5.05714	5.07572	4.90134	4.9167	5.01184	4.94265	5.16485	5.02369	4.90111	4.88699	4.87315	4.84483	4.95481	4.79541	4.83976	4.99085	4.87276	5.04157	4.94754	4.76372	4.84509	4.97308	5.06541	4.8683	4.81555	4.66413	4.93795	4.9474	4.91861	4.98971	4.93419	4.83001
USP46-AS1	4.49557	4.85022	4.81504	5.27499	5.03461	5.08235	5.02123	5.23857	5.26445	5.44303	4.60168	4.4489	5.10506	5.04411	5.35193	5.08144	5.03583	5.07722	4.99391	4.96154	4.65461	5.00875	5.48549	4.79602	5.09715	5.15262	5.15886	4.92599	4.8081	5.42207	4.88352	4.84763	4.85627	5.03004	4.89724	4.81808	4.67788	4.87869	5.46956	5.57961	4.96022	4.93497	4.93439	5.16284	4.39703	5.19437	4.48263	5.10591	4.65875
P2RX5	7.35401	7.66952	7.3765	7.66285	7.48911	7.73333	7.35582	7.35547	7.43493	7.47295	7.51467	7.54125	7.38041	7.50067	7.70973	7.91682	8.36019	7.58505	7.89176	7.33184	7.34006	7.30846	8.10786	7.6144	8.06364	7.59628	7.88473	7.65869	6.66194	7.3784	7.31735	7.84547	7.93431	7.75476	7.96309	7.41122	7.4768	7.54346	8.26096	6.92962	7.46937	7.83	7.29969	7.32768	7.41373	7.23438	7.72024	8.08354	7.50037
LMAN1	6.91334	6.86397	6.88408	6.48581	6.65758	6.52576	6.62089	7.01373	6.69236	6.67878	6.7637	6.62661	6.82715	6.19995	6.58387	6.44853	6.72935	6.5544	6.62251	6.41054	6.36457	6.56068	6.40869	6.61013	6.67632	6.48806	6.48681	6.26948	5.89701	6.43936	6.08851	6.44853	6.44201	6.32875	6.56147	6.33299	6.49254	6.35951	6.48342	6.71609	6.48443	6.45795	5.53167	5.34905	6.68567	6.22998	5.91017	6.12238	6.28978
TAF12	6.68961	6.7295	6.72184	6.63254	6.52484	6.62832	6.66093	6.99302	6.56537	6.6362	6.52939	6.41836	6.6722	6.4019	6.30411	6.64609	6.58594	6.67771	6.78216	6.50758	6.33304	6.44724	6.59311	6.84951	6.58976	6.76739	7.0719	5.6452	5.9023	6.46714	5.28366	5.91675	6.47972	6.34093	6.60715	6.56757	6.58801	6.54638	6.60754	6.42309	6.59037	5.83594	5.52802	6.04536	5.9946	6.61469	5.68586	5.91448	6.27784
RPAP3	6.00647	5.70608	6.098	6.01562	5.97982	5.95403	6.03468	6.33542	5.96039	6.02938	5.91523	5.14976	6.05404	5.62936	6.02715	6.04629	5.7614	5.71807	5.7957	5.76233	5.54271	5.59866	5.82827	5.3582	5.87942	5.86346	6.22215	5.73321	5.5119	5.76368	5.28724	5.34354	5.40532	5.75731	5.64007	5.41397	5.4164	5.58359	6.13141	5.81952	5.32762	5.56722	4.7455	5.38374	4.98469	5.42443	5.28989	5.3424	5.48929
LOC101930593	3.79551	3.65292	3.83273	3.75741	3.69444	3.8953	3.63168	3.85676	3.529	3.62187	3.71961	3.91834	4.04293	3.98269	4.06075	3.66155	3.83567	3.72522	3.88876	3.76533	3.87894	3.97478	3.75015	3.98031	3.76614	3.85054	3.98887	3.75768	4.0516	4.14097	3.81973	3.74996	3.78799	3.8088	3.87084	3.6745	3.73633	3.74233	3.98685	3.80831	3.69272	3.90991	4.28809	4.09524	3.79972	3.76449	4.11039	4.19955	3.8845
SYTL2	6.65492	6.08661	6.3813	5.81387	6.45817	6.23311	6.37428	6.3736	5.95178	5.62292	6.27206	5.83763	5.74918	6.06316	6.14224	6.16878	6.43475	5.81187	6.07001	6.14317	6.83159	6.02744	6.02357	6.24659	6.36066	5.75248	6.12043	5.71173	6.08437	5.90992	6.30494	6.44869	6.34437	6.36739	6.35383	5.91561	5.92912	5.90325	6.05332	6.22982	5.65419	5.32835	5.24592	5.45109	6.17819	5.52862	6.26152	6.03142	5.76459
STS	5.58836	5.42664	5.58344	5.51796	5.20412	5.16495	5.53603	5.67581	6.01611	5.47666	5.45871	5.55292	5.30747	5.5301	5.33077	5.3871	5.4469	5.56622	5.4158	5.40066	5.37593	5.29636	5.73215	5.6188	5.37467	5.28398	5.47816	5.41829	5.45035	5.37605	5.58492	5.55383	5.51452	5.62191	5.28689	5.4343	5.57696	5.50357	5.52719	5.55005	5.33601	5.32275	5.04408	5.02415	5.43136	5.41461	5.15814	5.21916	5.2257
CHCHD7	8.04802	8.16395	8.31245	8.66696	8.34937	8.44037	8.30643	8.50043	8.2761	8.41077	8.15516	8.06481	8.33704	8.13857	8.72288	8.65825	8.41001	8.30712	8.55639	8.32701	8.02354	8.53576	8.67202	8.32228	8.22577	8.56073	8.54029	8.32843	7.38827	8.61302	7.93206	8.31208	8.24416	8.16386	7.83045	7.68177	7.93475	8.11361	8.50076	8.50258	8.55622	8.8766	8.16629	8.20371	7.80309	8.24493	8.14693	8.24627	8.23828
LOC101928973	4.15404	4.31537	4.02749	4.15646	4.10205	4.2396	4.07674	4.14871	4.10906	4.20316	4.27257	4.2884	4.30378	4.1878	4.13194	4.17779	4.28717	4.36737	4.14378	4.10466	4.26587	4.18914	4.07988	4.23677	4.0724	4.17908	4.24242	4.71678	4.47624	4.30892	4.46879	4.13824	4.19209	4.11324	4.07867	4.24981	4.18988	4.23802	4.23872	4.21079	4.17239	4.46289	4.60385	4.43895	4.25572	4.14616	4.51948	4.52928	4.2596
GLYR1	6.27588	6.30138	6.28604	6.02613	6.09009	6.12739	6.11744	6.0428	6.21617	6.15155	6.16612	6.23124	6.30443	6.09994	6.27427	6.25249	6.22933	6.30497	6.02546	6.16782	6.1148	6.04399	6.31991	6.12345	6.28962	6.09083	5.92932	6.23783	6.07652	6.22299	6.65587	6.40146	6.42816	6.3308	6.24042	6.21481	5.99042	6.08293	5.96522	6.17671	6.10451	5.85555	5.92954	6.07825	6.0419	6.04258	5.92234	6.31771	5.9726
LOC441052	3.63381	3.99982	3.50895	3.58439	3.72929	3.93864	3.56836	3.73416	3.51232	3.60569	3.79077	3.68501	3.90501	3.82766	3.63839	3.81918	3.79734	3.73119	3.70402	3.92132	3.79281	3.76441	3.64736	3.79734	3.77549	3.81598	3.81453	3.90253	3.82248	3.94875	3.88814	3.89876	3.63687	3.58507	3.70754	3.90527	3.94437	3.77662	3.54723	3.66215	3.82288	3.80961	3.76253	4.22331	3.80048	3.81494	3.88488	3.79883	4.23512
SLC12A5	3.32517	3.57641	3.22884	3.48343	3.49394	3.60568	3.1467	3.28662	3.44612	3.54047	3.62862	3.57006	3.66111	3.40861	3.48788	3.44296	3.58275	3.58339	3.64392	3.73988	3.63283	3.71781	3.62556	3.4833	3.57062	3.50375	3.63819	3.88561	3.81241	3.77208	3.81349	3.60487	3.70975	3.64224	3.70616	3.64924	3.64392	3.57123	3.59691	3.64148	3.53183	3.74619	4.31453	4.08436	3.65485	3.19947	4.00309	4.15481	3.71554
LINC00339	5.57679	5.59361	6.70123	7.0376	5.97487	5.94838	4.97242	5.32556	5.33466	5.29194	5.20928	5.273	6.06486	6.02636	5.65664	5.90115	6.79061	6.84273	5.63213	6.2237	6.37211	6.36429	6.25018	6.28568	6.9844	6.86712	6.73586	6.98622	5.19839	5.27975	5.1754	5.21343	5.83835	6.2654	6.05051	6.28346	6.49065	6.60592	6.14686	5.64496	6.15348	4.86883	5.57019	5.39465	5.08491	5.30841	6.36583	6.55331	6.04895
POLR3C	6.01339	5.94474	6.0601	6.0286	5.99424	5.90799	6.10169	6.11487	6.11923	6.10542	5.83906	6.15682	6.01197	6.06493	6.00208	6.07814	6.02364	6.01416	6.14114	6.22521	5.71984	6.06612	6.12483	5.8569	6.24262	6.14387	6.35046	6.27641	6.095	6.09959	5.95471	6.022	5.9225	6.04538	5.88497	5.75948	5.97337	6.06869	6.18992	6.0723	6.03314	6.08315	5.82842	6.04225	5.74394	5.96328	5.96783	5.99701	5.81263
PLLP	6.24428	4.8915	5.55987	5.62903	5.95419	5.47947	6.20066	5.9576	7.02467	5.61583	5.69188	6.67826	6.39956	6.07955	6.17349	5.90281	6.07297	6.14541	6.03458	6.35348	6.03622	5.76815	6.2654	6.29493	8.64067	6.79343	6.11348	5.40943	6.06017	6.25337	6.42353	5.79575	6.59097	5.5358	7.78433	6.23079	6.56233	5.80516	6.44717	6.21038	7.43629	5.38604	7.81847	6.71189	8.9506	8.02452	7.22379	5.58603	6.85734
C3orf52	3.81621	4.10496	3.48195	4.2463	3.86928	3.97561	3.58716	4.17629	3.50263	3.81315	3.46149	3.86545	3.74877	3.52671	3.91817	3.84371	3.81216	3.90797	3.89874	3.9357	3.90771	3.90123	3.85975	3.84801	3.82759	3.95544	3.76312	3.77284	3.97116	3.93721	3.9879	3.89627	3.94185	3.80901	3.75847	4.05039	3.87446	3.94851	3.8644	4.0333	3.84112	4.06651	4.24548	4.00667	4.13302	4.04727	4.02943	4.23006	4.06188
CXCL12	10.491	9.34983	10.5102	9.88556	10.3094	9.342	9.88817	9.3387	9.5023	9.11681	10.2674	9.85525	8.98109	9.76488	9.83958	9.12073	10.0366	9.64726	10.2253	9.77703	10.3144	10.0446	10.1498	10.03	10.3024	9.6171	10.4806	9.23589	9.02912	8.31185	10.3269	9.28636	10.5993	9.54565	9.45741	9.42816	10.384	9.43695	10.3259	8.79015	10.5208	7.69944	9.40273	9.22478	9.21407	9.36695	9.4456	9.17111	8.68408
GMEB2	7.18868	7.23942	7.2588	7.30988	7.27644	7.19093	7.30209	7.33175	7.33558	7.29748	7.17825	7.30951	7.27665	7.2755	7.31522	7.2599	7.18532	7.24407	7.30982	7.14196	7.05066	7.23995	7.4297	7.47569	7.03446	7.30557	7.24899	7.39661	7.44864	7.26705	7.555	7.37484	7.35093	7.18222	7.19612	7.17329	7.14209	7.24982	7.27101	7.57893	7.48931	7.44719	7.64028	7.49377	7.48616	7.46802	7.42741	7.4328	7.37586
NEDD1	6.61868	6.41428	6.6883	6.65443	6.65726	6.56199	6.80781	7.01941	6.56574	6.91372	6.47263	6.10196	6.68752	6.47824	6.54418	6.67532	6.27656	6.33863	6.4382	6.3933	6.20918	6.28463	6.45166	6.51035	6.55795	6.41124	6.5561	6.58193	6.40319	6.23518	6.37901	6.53414	6.26056	6.3922	6.33635	6.33833	6.11127	6.34162	6.67154	6.6717	6.38565	6.38148	5.62056	6.00529	6.28572	6.53423	5.96645	6.05498	6.35867
SLC48A1	6.70175	6.59515	6.69927	6.60413	6.61721	6.57861	6.78856	6.63443	6.78778	6.71152	6.68262	7.03377	6.75787	6.89294	6.84485	6.87206	6.44886	6.6951	6.85273	6.68328	6.62018	6.48856	6.79926	6.65395	6.46971	6.4787	6.704	6.59773	6.79223	6.44631	6.78769	6.68108	6.61355	6.52928	6.50562	6.88438	7.0023	6.70244	6.7384	6.91238	7.02979	6.95061	7.17587	7.01659	6.93015	6.82565	6.82875	6.68052	6.76443
PHACTR1	4.89468	4.85137	4.72046	4.68692	4.92962	4.90082	4.97538	4.69655	4.60004	4.45885	4.58682	4.85706	4.73729	4.75478	4.44509	4.53339	4.40069	4.63448	4.77819	5.36276	4.54983	5.12088	4.45385	4.5513	4.90283	4.9369	4.71854	4.60286	4.64186	4.73539	4.52059	4.46709	4.76637	4.55262	4.8673	5.03341	5.15903	4.91917	4.76092	4.48604	5.09696	4.88441	5.0333	4.98892	4.89261	4.74149	4.87349	4.86643	4.97174
CD63	12.7021	12.7797	12.5927	12.6911	12.7211	12.8025	12.6739	12.5221	12.6769	12.5563	12.6015	12.6407	12.4507	12.6153	12.9695	12.7929	13.0302	12.6776	13.0691	12.6267	12.9664	12.7272	13.1162	13.0475	12.9362	12.6882	12.8293	12.4753	12.3958	12.6486	12.363	12.8551	12.8664	12.8975	12.9984	12.4652	12.5621	12.5392	13.1968	12.7673	12.5509	12.9435	12.5442	12.5559	12.9377	12.777	12.6233	12.7503	12.946
TRIM50	4.40387	4.57739	4.23106	4.32612	4.28862	4.38892	4.43326	4.1419	4.40491	4.23581	4.5285	4.51475	4.483	4.43157	4.30627	4.27155	4.32892	4.24254	4.40407	4.40703	4.68329	4.49993	4.29364	4.17812	4.2608	4.4262	4.29575	4.28258	4.53319	4.60866	4.39828	4.39104	4.39363	4.31825	4.30769	4.34907	4.30592	4.53397	4.24129	4.37245	4.21834	4.67589	4.61232	4.4189	4.40797	4.41025	4.44792	4.55765	4.58879
PIK3CA	5.73005	5.48079	5.57282	5.36017	5.43361	5.32208	5.43183	5.68162	5.35469	5.53431	5.29639	5.37355	5.65066	5.52462	5.63437	5.67052	5.6404	5.27118	5.50326	5.45429	5.27973	5.30643	5.58908	5.70208	5.54717	5.67566	5.32989	5.06535	5.04671	5.00572	5.23638	5.48371	5.58271	5.48879	5.38442	5.30098	5.4009	5.42263	5.32418	5.43058	5.08567	5.06022	4.45452	4.95565	5.32273	5.34783	4.79332	4.90128	5.42093
FAM167A	4.83008	4.59567	4.50168	4.52231	4.6868	4.72056	4.68093	4.58631	4.87746	4.61226	4.68925	4.81612	4.6391	4.76071	4.75938	4.37855	4.83902	4.66064	4.76392	4.65642	4.73247	4.84291	4.45324	4.59571	4.95944	4.67635	4.49582	4.42135	5.01449	5.46605	4.58374	4.71434	4.58464	4.86546	4.74414	4.70186	4.82485	4.86363	4.783	4.74313	4.40889	4.84804	5.24062	4.69156	5.11442	4.86208	4.9739	4.84029	4.96883
NRAS	6.66245	6.64183	6.4905	6.50499	6.56421	6.48674	6.50059	6.57596	6.38109	6.21091	6.40967	6.16033	6.22856	6.24268	6.10486	6.22363	6.39561	6.43689	6.4541	6.22997	6.31715	6.24939	6.86219	6.19462	6.61411	6.15028	6.51142	6.32056	5.77124	6.20638	6.33897	6.48903	6.1457	6.18354	6.56013	5.89677	6.23221	6.0075	6.6798	7.02871	6.34097	5.79001	5.43379	5.50463	6.6455	6.42954	5.99847	5.9376	6.21244
BC027619	4.47546	4.84831	4.59461	4.68129	4.44222	4.73156	4.47922	4.63993	4.60148	4.73281	4.63993	4.5759	4.80542	4.60436	4.90086	4.61808	4.50283	4.61217	4.76459	4.65297	4.74679	4.62335	4.49301	4.66682	4.90894	4.95795	4.75498	4.95451	4.99517	4.97814	4.86752	4.76354	4.65447	4.71855	4.67657	4.69073	4.65191	4.69246	4.70574	4.72294	4.78694	4.91086	4.76521	4.89875	4.83069	4.66768	5.01578	5.13265	4.89538
TNIP3	2.60919	2.61367	2.43403	2.50413	2.69722	2.61336	2.52916	2.57846	2.65211	2.61262	2.79861	2.58515	2.62431	2.66138	2.72051	2.68582	2.78137	2.76107	2.76373	2.63648	2.71333	2.60657	2.67922	2.77507	2.64384	2.59834	2.67537	2.82403	2.70098	2.91204	2.62798	2.63886	2.63533	2.58415	2.71944	2.74719	2.64671	2.59673	2.59892	2.72033	2.79224	2.71434	3.26329	2.57843	2.62291	2.97306	2.8892	2.69047	3.08842
PNMA6A	5.10374	4.92185	5.59082	5.70781	5.69398	5.83982	5.78982	5.9253	5.87541	6.08112	5.66713	5.87289	6.12829	6.16702	6.43748	7.20269	5.59869	5.57974	5.94567	5.70558	5.3718	5.88423	6.00242	5.58776	5.30704	5.72591	5.57024	4.57321	5.06406	4.71772	5.54097	6.0227	5.84362	5.61183	5.5016	5.40473	5.55673	6.11733	5.52168	5.7434	5.83372	6.23903	5.7297	5.61454	4.79195	4.79352	5.85851	5.72431	5.23755
KCNQ4	5.14281	5.19709	5.01101	5.17194	5.2594	5.10642	5.21724	5.06774	5.33273	5.16831	5.31462	5.13219	5.02375	5.35601	5.08079	4.96951	5.17183	5.11586	5.0703	4.92589	5.19101	5.16629	5.17998	5.03169	4.82409	5.03043	4.90272	4.85708	5.48566	5.48211	5.3248	5.20439	5.43591	5.02804	5.06694	4.91535	5.07527	5.02203	5.08194	5.37147	5.52996	4.96342	5.27629	4.94478	4.79692	4.87451	5.17378	5.08603	5.13698
G3BP2	7.01006	7.10131	6.97223	6.72184	6.92707	6.85693	6.9518	6.7086	6.79781	6.76277	6.893	6.62374	6.91012	6.61487	7.121	6.91144	7.0444	6.89776	6.63163	6.67239	6.68688	6.93962	6.90869	6.49534	7.00693	6.92822	6.91005	6.66924	5.81418	6.54158	6.29105	6.77613	6.39927	6.7237	6.75746	6.63727	6.49074	6.5547	6.84525	7.05128	6.53723	6.472	6.16548	6.04679	6.82531	6.60382	6.22905	6.47855	6.56012
LINC00261	3.65295	3.92431	3.80464	3.75548	3.80599	3.9119	3.64728	3.95769	4.06359	3.67547	3.69755	3.94858	3.81593	3.80919	3.68158	3.90161	3.89696	3.83552	3.89589	3.67227	3.73304	3.84081	3.66269	3.90755	3.78653	3.85526	3.79674	4.02905	4.00308	4.21689	3.9494	3.94037	4.12963	4.00451	3.96413	3.87797	4.02956	4.0801	3.71333	3.8291	3.9423	3.49862	4.43965	4.1158	3.9732	4.08378	3.96174	4.10859	4.03178
MPP2	5.85642	6.12992	6.29679	6.04415	5.82269	6.1047	6.17973	6.02448	6.1524	6.21254	6.0493	6.24945	6.20124	6.28128	6.38028	6.24641	5.94771	5.95673	6.38528	6.12809	5.89199	6.21781	5.94623	6.30109	5.56775	5.85547	6.59582	6.12049	6.13465	5.84552	6.20935	5.69453	5.97686	5.91729	5.82157	6.15988	5.99142	5.92878	6.43529	6.4127	6.33363	5.97893	6.27986	6.38027	6.16879	5.95998	6.21869	6.33705	6.20177
OGFOD3	6.80846	6.7495	6.86786	6.90014	6.82483	6.82817	6.85308	6.85447	6.83381	6.82339	6.78541	6.76702	6.6817	6.97091	7.04866	7.15671	7.06505	6.91133	6.70995	6.73015	6.57076	6.6308	6.91693	6.77675	6.85961	6.83036	7.0138	7.33646	6.74339	7.03372	6.93873	7.13221	6.62541	7.09241	6.83062	6.7662	6.78183	6.87711	7.15502	6.82371	6.86339	7.02405	7.06011	6.88203	6.79347	6.92869	6.89534	6.83405	6.66837
XPO7	5.70438	5.47268	5.54702	5.62736	5.41389	5.52488	5.47633	5.44399	5.54275	5.5903	5.4475	5.75477	5.47888	5.26884	5.45637	5.47716	5.60297	5.52094	5.53538	5.62697	5.30306	5.44725	5.39416	5.40702	5.49906	5.6953	5.56096	5.4491	4.94025	5.27048	5.45651	5.47799	5.67636	5.6792	5.39079	5.6139	5.56341	5.64329	5.44543	5.48635	5.33735	5.22368	4.7089	5.24903	5.35663	5.16587	5.29885	5.44121	5.16561
AX747652	3.58302	3.37416	3.72304	3.57647	3.46304	3.44671	3.59447	3.90245	3.44891	3.61294	3.03091	3.54026	3.34475	3.48659	4.01605	3.63119	3.4937	3.38985	3.66399	3.80949	3.44669	3.41654	3.52416	3.64262	3.54659	3.60136	3.56061	3.54056	3.85704	3.36375	3.48668	3.39373	3.53759	3.7776	4.05391	3.45794	3.50947	3.5965	3.50764	3.66559	3.10261	3.14689	3.51581	3.98739	3.78191	4.00885	3.5692	3.36784	3.4927
SLC25A29	5.66547	5.70954	5.60072	5.68623	5.50916	5.65721	5.64422	5.53427	5.71287	5.6684	5.63941	5.61655	5.6357	5.5697	5.44775	5.34282	5.35127	5.50137	5.6387	5.62404	5.4123	5.49558	5.48487	5.56627	5.51946	5.60768	5.58275	5.81672	6.22447	5.71713	5.83969	5.70636	5.81242	5.49021	5.73938	5.45725	5.5323	5.50197	5.58228	5.56707	5.69419	6.08426	5.95928	5.68906	5.50861	5.62332	5.8137	5.75471	5.69123
ACTR2	6.06559	5.95917	6.12674	5.87171	5.92336	5.92119	5.79659	5.77975	5.85754	5.81255	5.99696	6.0079	5.90687	5.76099	5.93253	5.74007	6.09972	6.13164	5.80828	5.97795	5.9584	5.9958	5.6173	5.61564	6.05162	5.9568	5.70454	5.86067	5.81686	5.91479	6.20955	6.15697	6.25166	6.30845	6.31647	6.02604	5.95051	5.98126	5.71356	5.63101	5.26329	5.21237	5.22045	5.40615	5.86035	5.67954	5.62737	5.70958	5.82151
ENKUR	2.75812	3.34529	3.0651	2.95684	3.15091	2.98606	2.76246	3.09351	3.08651	3.10722	3.03423	3.01764	2.96109	2.8879	3.31843	3.19932	3.14837	3.18157	3.11078	3.11692	3.26984	3.2741	2.99454	3.31117	2.93345	3.22803	3.27495	3.29544	3.24804	3.34712	3.05534	3.10713	2.99077	3.03881	3.04555	3.17959	3.31383	3.3318	3.13302	3.00808	2.9793	3.23588	3.66811	3.49568	3.15025	2.92943	3.4695	3.51921	3.15307
SLC6A16	5.01054	4.65657	5.00859	4.70891	5.13651	4.79527	5.01952	4.62992	5.02587	5.08002	4.91128	4.69944	4.8442	5.0996	5.57669	4.76334	4.79252	4.65788	4.89925	4.42462	4.25428	4.13061	4.7233	6.06356	5.452	4.55144	5.57096	4.79062	5.6141	4.72317	4.90398	4.17787	5.16702	4.92777	4.97434	4.65775	4.79232	4.47258	5.20433	4.98045	4.53261	4.61561	5.06789	5.35055	5.19416	5.44622	4.94818	5.06126	4.81371
PRR15	5.542	4.98523	4.1952	4.52009	4.55621	4.45246	4.83653	4.6382	5.11903	4.42399	4.6279	4.75298	4.3502	4.69376	5.11315	4.48058	4.8084	5.00681	5.05379	4.98603	4.84961	5.02826	5.2366	4.50926	5.99084	5.27828	5.04118	4.9335	5.27058	5.33106	4.88724	4.8425	5.65707	4.93674	5.40744	5.04118	5.09715	4.99621	5.04118	5.10798	4.95978	4.92838	6.28412	5.07501	7.64742	5.91851	5.90146	5.33365	5.33305
[truncated: 21,849 more rows]
[truncated: 36 more columns]
