# Supplementary material for: Amlexanox reduces new-onset atrial fibrillation risk in sepsis by downregulating S100A12: a Mendelian randomization study
Source: Front Cardiovasc Med. 2024 Oct 9;11:1401314. doi: 10.3389/fcvm.2024.1401314 (PMC11496243; doi:10.3389/fcvm.2024.1401314)
Supplement: Supplementary file 1 [file Datasheet1.zip › S1-2 and 4-18/S5.xlsx]

## Sheet: Sheet1
A2M-AS1
AARS
AB074162
ABCA1
ABCB10
ABHD12B
ABHD13
ABHD14B
ABHD3
ABHD5
ABI3
AC017002.2
AC092192.1
ACCS
ACER3
ACN9
ACOT13
ACP5
ACPP
ACRC
ACSL1
ACSL3
ACSL4
ACTG1P4
ADA
ADAM9
ADAMTS2
ADAMTS3
ADCY3
ADM
ADORA2A
ADORA3
AES
AF131215.4
AGA
AGAP4
AGFG1
AGL
AGPAT9
AGTPBP1
AHNAK
AHR
AIM2
AK096803
AK128734
AKR1C3
AL109706
AL833181
ALCAM
ALDH1A1
ALDH2
ALDH9A1
ALOX5
ALOX5AP
ALPK1
ALPL
AMIGO1
AMN1
AMPD2
AMPD3
AMPH
ANAPC15
ANG
ANKRD22
ANKRD49
ANKRD55
ANKS1A
ANO10
ANP32E
ANXA1
ANXA3
AP006222.2
AP3B2
AP5B1
APBA2
APCDD1
APOL3
APRT
AQP3
ARG1
ARHGAP18
ARHGAP24
ARHGEF18
ARL11
ARL4A
ARRB1
ARRDC4
ASAP1-IT2
ASPH
ATP11B
ATP13A3
ATP6V0E2
ATP6V1C1
ATP8B4
ATP9A
AUH
AX746492
AX746670
AZI2
AZIN1
B3GNT2
B3GNT5
B4GALT4
B4GALT5
BAG3
BAMBI
BATF
BAZ1A
BAZ2B
BC022892
BC041025
BC043356
BCAT1
BCL2A1
BCL6
BCL9L
BHLHE40
BIK
BIRC2
BLM
BLOC1S1
BLOC1S2
BMS1P6
BMX
BNIP2
BST1
BTBD11
BTBD3
BTN3A1
BTN3A2
BTN3A3
BZRAP1-AS1
C10orf128
C14orf142
C14orf159
C15orf37
C15orf54
C15orf65
C19orf33
C1D
C1GALT1C1
C2orf69
C2orf76
C3AR1
C4BPA
C5orf30
C6orf211
C7orf25
C7orf60
C8orf88
C9orf72
C9orf84
CA4
CACNA2D3
CALHM2
CAMK1
CAMP
CAPG
CAPN3
CAPZA2
CARD16
CARD6
CARNS1
CASP3
CASP5
CBFA2T3
CBX7
CC2D2B
CCDC126
CCDC17
CCDC92
CCL3
CCL4
CCL5
CCNA1
CCND2
CCPG1
CCR1
CCR3
CCRL2
CCT3
CD163
CD163L1
CD164
CD177
CD1C
CD27
CD274
CD4
CD46
CD55
CD58
CD59
CD63
CD7
CD74
CD83
CD99
CDADC1
CDC42EP3
CDK4
CDK5RAP2
CDKN1C
CDKN2C
CEACAM1
CEACAM21
CEBPD
CEBPZOS
CETN2
CFD
CFH
CGRRF1
CHCHD7
CHI3L1
CHIT1
CHMP4C
CHMP5
CHPT1
CHST7
CHSY1
CHUK
CHURC1
CIITA
CISH
CKAP4
CKLF
CLEC10A
CLEC12A
CLEC12B
CLEC2B
CLEC4A
CLEC4C
CLEC4D
CLEC4E
CLEC5A
CLHC1
CLIC3
CLIC4
CLK1
CLK4
CMAHP
CMTM4
CNIH4
CNNM3
COL17A1
COL9A3
COMMD8
COPS2
CORO2A
CPA3
CPD
CPEB4
CPNE3
CPNE5
CR1
CREG1
CRIP1
CRISP2
CRISP3
CSF2RA
CSGALNACT1
CSGALNACT2
CST7
CTB-119C2.1
CTB-167B5.2
CTC-550B14.7
CTD-2165H16.3
CTD-2542L18.1
CTD-3092A11.2
CTSH
CTSL
CTSO
CTSW
CUTC
CX3CR1
CXCL1
CXCR4
CXorf23
CXorf65
CXXC5
CYB5R2
CYBRD1
CYP1B1
CYP1B1-AS1
CYP27A1
CYP4F2
CYP4F3
CYSLTR1
CYSLTR2
CYSTM1
CYYR1
DACH1
DAPK1-IT1
DCAF4L1
DDAH2
DDIAS
DDX11L2
DDX60L
DGAT2
DHCR7
DHRS13
DHRS3
DHRS9
DIRC2
DKFZp667F0711
DNAJA1
DNAJB14
DOK2
DPH3
DPM1
DPY19L3
DQ570835
DQ592442
DRAM1
DSC2
DUSP13
DUSP6
DYNLT1
DYSF
ECHDC2
ECHDC3
ECHS1
ECRP
EFCAB2
EFCAB7
EIF3G
ELL2
EMB
EMC2
EMILIN2
EMR1
ENGASE
ENPP4
ENPP7
ENTPD1
ENTPD7
EPAS1
EPCAM
ERI1
ERLIN1
ERLIN2
ERV3-2
ETFDH
ETS2
EVI2A
EXOC6
EXOC8
EXOSC4
F5
F8
FABP5
FAM102B
FAM105A
FAM110B
FAM117B
FAM118A
FAM126B
FAM177A1
FAM198B
FAM200B
FAM20A
FAM217B
FAM228B
FAM63B
FAM78A
FAM89A
FAM8A1
FAR1
FAR2
FAS
FASTKD3
FBLN7
FBXL13
FBXL4
FBXO30
FBXO6
FCAR
FCER1A
FCER1G
FCGBP
FCGR1A
FCGR1B
FCN1
FCRL1
FEM1C
FFAR3
FGD4
FGF13
FGF13-AS1
FGFR1OP2
FGL2
FIG4
FKBP5
FKBP9
FLJ12120
FLOT2
FLT3
FLVCR2
FMR1
FNBP1L
FNDC3B
FOLR3
FOS
FPGT
FPR2
FUT4
FXYD5
G0S2
GADD45A
GALNT14
GALNT2
GALNT4
GAPT
GBA
GBAP1
GBE1
GCA
GCLM
GCNT1
GDPD5
GIMAP1
GIMAP2
GIMAP4
GIMAP8
GIN1
GIT1
GJB6
GK
GK-AS1
GK3P
GM2A
GMFB
GMFG
GNAI3
GNG10
GNLY
GNS
GOLPH3L
GOT2
GPBAR1
GPN3
GPR137B
GPR160
GPR34
GPR56
GPR65
GPR84
GPR97
GPX4
GRAMD1A
GSKIP
GSR
GSTM1
GSTM2
GSTM4
GSTO1
GSTP1
GTF2H2B
GUSBP3
GYG1
GZMM
H1FX
H2BFS
HAT1
HAUS4
HCG26
HCP5
HCRP1
HDC
HEATR5A
HEY1
HGF
HHEX
HIF1A
HIGD1A
HIP1
HIST1H1C
HIST1H1D
HIST1H1E
HIST1H1T
HIST1H2AD
HIST1H2AE
HIST1H2AG
HIST1H2AJ
HIST1H2BC
HIST1H2BD
HIST1H2BE
HIST1H2BG
HIST1H2BH
HIST1H4D
HIST1H4H
HIST1H4J
HIST2H2BE
HK3
HLA-DMA
HLA-DMB
HLA-DPA1
HLA-DPB1
HLA-DQB1
HLA-DRA
HLA-DRB1
HLA-F
HLTF
HMGB2
HORMAD1
HOXA10-HOXA9
HOXB2
HP
HPD
HPGD
HS2ST1
HS3ST3B1
HSH2D
HSP90AB1
HSPA1A
HSPE1-MOB4
HSPH1
HTATSF1P2
HVCN1
HYOU1
ICAM2
ID3
IDI1
IDI2-AS1
IDNK
IER3
IER5
IFI35
IFNGR1
IFRD1
IFT20
IGFBP7
IL10
IL10RA
IL10RB-AS1
IL11RA
IL15
IL18
IL18R1
IL18RAP
IL1R1
IL1R2
IL1RAP
IL4R
IMPA1
IMPA2
INSC
INSIG2
IRAK3
IRF8
IRS2
ISG20
ITGA7
ITGAL
ITGAM
JAK2
JKAMP
JUP
KAT2B
KB-431C1.4
KBTBD6
KBTBD7
KCNE1
KCNH7
KCNJ2-AS1
KCNMA1
KCTD12
KCTD9
KIAA1324
KIAA1551
KIAA1598
KIAA1715
KIF1B
KIR2DL1
KIR2DL2
KIR2DL5A
KIR2DS2
KIR2DS5
KIR3DL3
KISS1R
KL
KLF10
KLF5
KLHDC8B
KLHL15
KLHL2
KLHL8
KRCC1
KYNU
L3MBTL3
LACTB
LAIR1
LAMC1
LAMTOR3
LAMTOR5
LBR
LCN2
LDHA
LDLRAD3
LDLRAP1
LENG8
LGALS1
LGALS2
LGALS3BP
LGR6
LIG4
LILRA3
LILRA4
LILRA5
LIN7A
LINC00266-1
LINC00597
LINC00877
LINC00936
LINC00954
LINC01000
LINC01001
LINC01003
LINC01093
LINC01094
LINC01127
LINC01268
LINC01270
LINC01410
LMNB1
LMO2
LOC100129550
LOC100131043
LOC100131541
LOC100134822
LOC100190986
LOC100288675
LOC100289019
LOC100505812
LOC100506119
LOC100506248
LOC100506459
LOC100996740
LOC100996756
LOC101060275
LOC101060510
LOC101243545
LOC101926963
LOC101927451
LOC101927830
LOC101927974
LOC101928274
LOC101928290
LOC101928343
LOC101928386
LOC101928419
LOC101928429
LOC101928589
LOC101928635
LOC101928789
LOC101928963
LOC101929007
LOC101929741
LOC101929787
LOC101929886
LOC101930114
LOC101930306
LOC102606465
LOC102724517
LOC102724587
LOC102724611
LOC102725188
LOC145474
LOC153546
LOC154761
LOC285147
LOC286052
LOC339988
LOC399491
LOC441081
LOC645513
LOC645984
LOC727820
LOXL1-AS1
LPCAT2
LRG1
LRIF1
LRRC6
LRRN1
LTF
LY75
LYPLA1
LYRM1
LYSMD3
MAD1L1
MAFG
MAGED1
MAN1A1
MANSC1
MAOA
MAP2K6
MAP3K14
MAP3K7CL
MAP3K8
MAPK14
MARCKSL1
MARCO
MBOAT2
MCEMP1
MCM3
MCTP1
MCTP2
MCU
MDM1
MEF2A
MEF2C
MEN1
MERTK
METTL7B
METTL9
MFHAS1
MGAM
MGC24103
MGST1
MIAT
MICU2
MID1IP1
MIF
MILR1
MINOS1P1
mir-223
MIR22
MIR29B2
MIR646HG
MIR6824
MKNK1
MLC1
MMADHC
MMP27
MMP8
MMP9
MOB1B
MORC2-AS1
MORC3
MRPL51
MRPS6
MRVI1
MRVI1-AS1
MS4A4A
MS4A6A
MSL3
MSMO1
MSRB2
MSRB3
MTHFD2
MTMR6
MTRR
MUSTN1
MYCBP2
MYL6B
MYOF
MYOM2
NAA38
NABP1
NAIP
NAMPT
NAPSB
NAT1
NAT10
NBPF10
NCEH1
ND2
ND6
NDST2
NDUFAF1
NECAB1
NEDD1
NEDD4
NEIL2
NETO2
NFE4
NFIL3
NFU1
NHP2
NHS
NIPSNAP3A
NLRC4
NLRP12
NME8
NOP10
NOSIP
NOV
NPIPA1
NQO2
NR2E1
NRAS
NRN1
NRROS
NSUN7
NUPL1
NXN
NXT2
OAT
OCR1
OGFRL1
OLAH
OLFM4
OLIG1
OMA1
OPLAH
ORM1
OSBPL1A
OSCAR
P2RY1
P2RY8
PADI2
PADI4
PAG1
PAM
PAPSS1
PAQR7
PARP1
PATL2
PBXIP1
PCMT1
PCOLCE2
PCSK5
PCSK9
PCYOX1L
PCYT1A
PDCD10
PDE4D
PDE6H
PDGFC
PDK4
PDSS1
PDZD4
PDZD8
PEA15
PECR
PET100
PFKFB2
PFKFB3
PGGT1B
PGLYRP1
PGM2
PGS1
PHACTR2
PHF1
PHTF1
PI3
PIK3AP1
PIM2
PIWIL4
PLA2G4A
PLA2G7
PLAC8
PLAG1
PLAGL1
PLB1
PLBD1
PLCL1
PLEKHF2
PLEKHG1
PLEKHO1
PLGLB1
PLGRKT
PLP2
PLSCR1
PLSCR3
PNPLA1
PNPLA8
POC1B
POLI
POMP
POMZP3
POR
PPARG
PPDPF
PPIP5K2
PPM1B
PPM1M
PPP1R12A
PPP1R3D
PPP4R2
PPTC7
PRDM5
PRKDC
PRL
PRO0471
PRO1483
PRO2852
PROK2
PRR5
PRSS33
PRUNE2
PSMB10
PSMC6
PSTPIP2
PTBP2
PTGER2
PTGER4
PTGR1
PTPN22
PTPRN2
PXYLP1
PYGL
QPCT
RAB20
RAB27A
RAB32
RAB33B
RAB37
RAB38
RANBP6
RAP2C
RARRES3
RASA3
RASGEF1A
RBBP8
RBM4B
RBP7
RCC2
RCHY1
REPS2
RETN
RGCC
RGL1
RGL4
RGS18
RHOT1
RHOU
RIT1
RMI1
RNASE2
RNASE4
RNF11
RNF138
RNF141
RNF144B
RNF146
RNF175
RNFT1
ROMO1
ROPN1L
RP1-179N16.6
RP1-193H18.2
RP11-138A9.1
RP11-140I16.3
RP11-171I2.4
RP11-173M1.8
RP11-196G18.24
RP11-305O4.3
RP11-326I11.5
RP11-330O11.3
RP11-373D23.2
RP11-389C8.2
RP11-38P22.2
RP11-394I13.2
RP11-440I14.2
RP11-443B7.1
RP11-44F14.8
RP11-456P18.2
RP11-488L18.10
RP11-499E18.1
RP11-50B3.4
RP11-548H18.2
RP11-686D22.8
RP11-6I2.3
RP11-803D5.4
RP11-981G7.6
RP2
RP3-368A4.6
RP4-612B15.3
RP6-99M1.2
RPA3OS
RPA4
RPGR
RPL27A
RPS11
RPS6KA5
RPUSD4
RRAGD
RRM2B
RRN3P2
RSL24D1
RTN1
RUNDC3B
RUNX1-IT1
RWDD3
S100A10
S100A12
S100A8
S100A9
S100P
S1PR5
SAMHD1
SAMSN1
SAR1B
SCAI
SCPEP1
SCRN1
SEC24A
SEL1L3
SELK
SELT
SERPINB1
SERPINB2
SERPINB9
SERPINB9P1
SESN2
SESTD1
SF3A3
SGK1
SGMS2
SGTB
SH2D2A
SH3GLB1
SIDT2
SIGIRR
SIGLEC16
SIGLEC17P
SIGLEC5
SIGLEC9
SIPA1L2
SIRPD
SLC12A1
SLC12A7
SLC16A6
SLC19A2
SLC1A3
SLC22A15
SLC22A4
SLC25A24
SLC25A38
SLC25A40
SLC26A8
SLC28A3
SLC2A14
SLC2A3
SLC2A6
SLC35A1
SLC35A5
SLC36A1
SLC36A4
SLC37A3
SLC38A2
SLC39A8
SLC40A1
SLC51A
SLC9A3R1
SLCO4C1
SLFN12
SLK
SMAD1
SMIM3
SMPDL3A
SND1-IT1
SNHG16
SNHG17
SNORD89
SNX10
SNX14
SNX16
SNX3
SNX4
SOCS3
SORT1
SPAG1
SPAST
SPATA1
SPRY2
SPTLC2
SPTSSA
SRGAP2
SRGAP2B
SRP19
SRPK1
SRSF8
SSBP3
SSFA2
SSR4
ST20
ST3GAL4-AS1
ST3GAL5
ST6GALNAC3
STARD3NL
STEAP4
STIP1
STK3
STOM
STX11
STXBP3
STXBP5
SUB1
SULF2
SULT1B1
SUMF2
SYCP2
SYCP3
SYNE2
TAF13
TAF7
TAGAP
TAGLN2
TARBP1
TAX1BP1
TBC1D8
TBK1
TCEB1
TCN1
TDG
TDP2
TDRD9
TENM1
TFEC
TFF3
TGFA
TGM3
THAP1
THBS1
TIAM1
TIFA
TIGD3
TIGD7
TIMP4
TIPARP
TKTL1
TLR2
TLR4
TLR5
TLR8
TM6SF1
TMCO3
TMED7
TMEM109
TMEM120A
TMEM140
TMEM167A
TMEM169
TMEM170B
TMEM176A
TMEM176B
TMEM255A
TMEM260
TMEM45A
TMEM45B
TMEM55A
TMEM92
TMOD2
TMTC1
TMX1
TNFAIP3
TNFAIP6
TNFAIP8L1
TNFAIP8L3
TNFSF10
TNFSF13B
TNIP3
TNNI3K
TOB1
TOMM40L
TOPORS
TP53
TP53I3
TP53INP2
TPK1
TPRKB
TPST1
TPST2
TRANK1
TRAPPC6B
TRERF1
TRIM28
TRIM6
TRIQK
TRMT1L
TRPS1
TSEN54
TSHZ3
TSNAX
TSPAN2
TSPO
TTC14
TTC8
TTN-AS1
TUBB
TUBB6
TUBBP5
TVP23B
TXN
UBA3
UBE2D1
UBE2F
UBE2H
UBE2J1
UBL5
UCP2
UGCG
UPB1
UPP1
USP11
USP32P2
UTS2
UTY
VAMP7
VBP1
VCPKMT
VLDLR
VMP1
VNN1
VNN2
VPS51
VPS54
VPS9D1
VSTM1
VWA5A
VWA8
WASF1
WBP4
WDFY3
WDR47
WIPI1
WRB
WSB1
XRCC4
YOD1
ZAK
ZBTB16
ZBTB8OS
ZCCHC10
ZDHHC19
ZDHHC20
ZEB1-AS1
ZFAS1
ZFP36L2
ZHX2
ZMAT2
ZNF117
ZNF230
ZNF267
ZNF281
ZNF354A
ZNF438
ZNF608
ZNF700
ZNF776
ZNF780A
ZUFSP
