# Supplementary material for: Amlexanox reduces new-onset atrial fibrillation risk in sepsis by downregulating S100A12: a Mendelian randomization study
Source: Front Cardiovasc Med. 2024 Oct 9;11:1401314. doi: 10.3389/fcvm.2024.1401314 (PMC11496243; doi:10.3389/fcvm.2024.1401314)
Supplement: Supplementary file 1 [file Datasheet1.zip › S1-2 and 4-18/S6.xlsx]

## Sheet: Sheet1
abParts
ACTG2
AJ420595
AK021977
ARRDC4
C17orf97
C5orf46
CCDC3
CCDC58
CCL18
CCL19
CES1
CIART
CLC
CNN1
CXCL11
CXCL9
CXCR2
CXCR4
DDX3Y
DEFA1
DHCR24
EFCAB2
EIF1AY
ERAP2
FAM118A
FAM179A
FAM46B
FCGBP
FCN3
FGFBP2
FIGF
FLJ35700
GNG8
GPAT2
GSTT1
GSTT2
GTF2H2B
H19
HBG1
HEY1
HLA-DQA1
HLA-DQB1
HLA-DRB4
IGJ
IGKV1-17
IGKV1-37
IGKV1OR2-108
IGLC1
IGLL3P
IGLL5
IGSF5
IL7R
KANSL1-AS1
KBTBD12
KDM5D
LINC00282
LINC00622
LOC100294341
LOC100505874
LOC100505938
LOC100506922
LOC101927667
LOC101927734
LOC101928409
LOC101929118
LOC101930048
LOC102724229
LOC102724441
LOC220729
LOC285556
LOC286087
LOC389831
LYZ
MAB21L2
MNDA
MSMO1
MYL3
NCRNA00185
NEURL1B
NPIPB15
NTS
PAX8-AS1
PLA2G12B
POMZP3
PPBP
PPP1R14A
PPP1R3C
PSPH
RBP7
RERGL
RP5-1092A3.4
RPS4Y1
S100A12
S100A8
SHISA3
SLC16A9
SLC6A1
SLCO2A1
SNHG5
SNHG9
SOX18
SPESP1
SPINT2
SPP1
SUCNR1
SYNC
TMEM163
TMEM176A
TNFRSF17
TNNT3
TPM3
TTTY15
TXLNGY
USP9Y
VGLL2
WFDC1
WIF1
XIST
ZFP57
ZNF300P1
