# Supplementary material for: Amlexanox reduces new-onset atrial fibrillation risk in sepsis by downregulating S100A12: a Mendelian randomization study
Source: Front Cardiovasc Med. 2024 Oct 9;11:1401314. doi: 10.3389/fcvm.2024.1401314 (PMC11496243; doi:10.3389/fcvm.2024.1401314)
Supplement: Supplementary file 1 [file Datasheet1.zip › S1-2 and 4-18/S7.xlsx]

## Sheet: Sheet1
Tag	logFC	AveExpr	t	P.Value	adj.P.Val	B
MCEMP1	3.7991	10.2877	32.6084	1.6627e-94	3.79976e-90	204.845
S100A12	3.03288	12.0876	31.0596	4.42352e-90	5.05453e-86	194.761
S100A9	1.5708	13.2409	27.5501	1.41238e-79	1.0759e-75	170.789
IRAK3	2.49109	7.71544	27.4233	3.48423e-79	1.99063e-75	169.894
ANXA3	3.64402	9.40595	27.2738	1.01255e-78	4.62798e-75	168.835
ESYT1	-1.70796	7.99008	-25.8229	3.67985e-74	1.40159e-70	158.414
GYG1	2.50599	10.1896	24.0281	2.30699e-68	7.53165e-65	145.157
TLR5	2.02791	8.49859	24.0003	2.84542e-68	8.1283e-65	144.949
UPP1	1.85996	8.90675	23.8379	9.7154e-68	2.46696e-64	143.729
SPOCK2	-1.4707	6.75012	-23.746	1.94795e-67	4.45165e-64	143.038
ABLIM1	-1.63896	6.53422	-23.5909	6.32068e-67	1.31315e-63	141.868
CNIH4	1.28037	7.21651	23.56	7.99341e-67	1.52228e-63	141.635
PLBD1	1.43633	11.2925	23.3821	3.0958e-66	5.44217e-63	140.29
HMGB2	1.06926	7.07185	23.2358	9.44737e-66	1.54215e-62	139.181
CD177	5.02651	8.93279	23.2075	1.17334e-65	1.78762e-62	138.966
GATA3	-1.49943	4.70196	-23.1395	1.97331e-65	2.74588e-62	138.449
GADD45A	2.76071	8.23713	23.1349	2.04262e-65	2.74588e-62	138.415
MAPK14	1.5629	8.67364	23.0849	2.99619e-65	3.804e-62	138.034
DDX24	-1.14111	7.24448	-23.0428	4.13564e-65	4.97431e-62	137.714
TCF7	-1.47656	7.32405	-22.8639	1.63025e-64	1.8628e-61	136.351
IL18RAP	2.12655	10.4198	22.8502	1.81151e-64	1.95846e-61	136.246
SLC26A8	1.96749	5.94766	22.845	1.88536e-64	1.95846e-61	136.206
TXN	1.80266	7.98046	22.6988	5.80447e-64	5.76737e-61	135.089
ZBTB4	-1.07428	7.36426	-22.6226	1.04403e-63	9.94138e-61	134.505
VNN1	3.30772	8.10213	22.5804	1.44525e-63	1.32114e-60	134.182
IL2RB	-2.13115	7.44083	-22.5203	2.29713e-63	2.01909e-60	133.722
IL1R2	3.19338	10.7164	22.4656	3.5053e-63	2.96691e-60	133.302
METTL9	1.58142	8.45764	22.2131	2.47298e-62	2.01839e-59	131.36
FCAR	1.53892	6.50603	22.2038	2.65687e-62	2.09371e-59	131.288
BCL9L	-1.11883	5.8859	-21.9732	1.5926e-61	1.21319e-58	129.508
CD5	-1.04005	5.85487	-21.9281	2.26123e-61	1.66696e-58	129.16
RNASE2	2.63078	9.5127	21.7965	6.30424e-61	4.50221e-58	128.14
HP	3.63322	8.72049	21.7812	7.10438e-61	4.91989e-58	128.022
SAMSN1	2.71207	7.2712	21.7592	8.42981e-61	5.66607e-58	127.852
HK3	2.00305	9.18609	21.7298	1.05997e-60	6.921e-58	127.624
SUN2	-0.729956	8.1039	-21.6682	1.71462e-60	1.08845e-57	127.146
SRRM1	-0.790829	7.59576	-21.6623	1.79561e-60	1.10905e-57	127.1
CLEC4D	3.10876	8.07988	21.5668	3.78639e-60	2.27711e-57	126.358
GRB10	2.1286	6.47779	21.4589	8.81039e-60	5.16266e-57	125.519
FCER1G	1.43879	11.5546	21.3621	1.8804e-59	1.07432e-56	124.765
TESPA1	-1.24961	5.94634	-21.2984	3.10056e-59	1.72822e-56	124.268
BCL6	1.4702	10.5128	21.1751	8.16449e-59	4.44245e-56	123.305
SLC22A4	1.57887	8.33808	21.1496	9.97147e-59	5.29949e-56	123.106
CDC25B	-1.64652	8.04637	-21.1247	1.2129e-58	6.29962e-56	122.911
NELL2	-2.18642	6.08406	-21.1184	1.27404e-58	6.47013e-56	122.863
SBK1	-1.15507	5.82105	-21.0906	1.58563e-58	7.87746e-56	122.645
NLRC4	1.90929	7.04721	21.0673	1.90514e-58	9.26343e-56	122.463
FAIM3	-2.05535	7.96487	-21.0108	2.97143e-58	1.41471e-55	122.021
SERPINB1	1.64319	9.31387	20.9426	5.08701e-58	2.37252e-55	121.486
SGK223	-1.58428	6.42857	-20.8604	9.72227e-58	4.44366e-55	120.842
SRPK1	1.17112	8.2307	20.8106	1.4407e-57	6.45574e-55	120.451
MAN1C1	-1.14514	4.65347	-20.7892	1.70565e-57	7.49599e-55	120.283
NFATC2	-1.10749	5.35177	-20.7074	3.25466e-57	1.40337e-54	119.641
LBH	-1.94933	7.70062	-20.6997	3.45826e-57	1.46355e-54	119.58
ETS1	-1.29172	6.60983	-20.6773	4.12726e-57	1.71491e-54	119.404
RUNX3	-1.25971	6.49793	-20.6537	4.9761e-57	2.03069e-54	119.218
PGS1	1.39309	8.35789	20.6393	5.57546e-57	2.23067e-54	119.105
USP36	-0.607498	4.96321	-20.6374	5.66136e-57	2.23067e-54	119.09
KLF12	-1.16421	4.77225	-20.6284	6.07924e-57	2.35473e-54	119.019
CR1	1.5982	7.14325	20.5928	8.05268e-57	3.06713e-54	118.74
BCL11B	-1.66133	6.09911	-20.5107	1.54211e-56	5.77733e-54	118.094
CKLF	1.2141	9.3578	20.3937	3.89818e-56	1.43686e-53	117.171
PCNXL2	-0.674779	4.48388	-20.3721	4.62771e-56	1.67868e-53	117.001
GCN1L1	-0.868319	5.9608	-20.3209	6.94882e-56	2.48127e-53	116.597
TMEM109	-0.923138	6.57779	-20.3053	7.86304e-56	2.76452e-53	116.474
CARD6	1.47919	8.59507	20.2966	8.42509e-56	2.91725e-53	116.405
IFFO2	-0.987817	5.37602	-20.2939	8.60877e-56	2.93636e-53	116.384
FAM102A	-1.09052	5.54222	-20.2882	9.01023e-56	3.0281e-53	116.338
CLIC1	0.87495	11.0442	20.2569	1.15454e-55	3.82388e-53	116.092
BMX	2.39406	6.3939	20.2486	1.23332e-55	4.02643e-53	116.026
EEF2K	-0.922011	5.24173	-20.2211	1.53432e-55	4.88697e-53	115.809
PAQR8	-1.05378	6.84331	-20.2207	1.53967e-55	4.88697e-53	115.805
ARL4C	-1.46223	6.70979	-20.2121	1.64923e-55	5.16298e-53	115.737
IFNGR1	1.23418	9.38355	20.0909	4.32384e-55	1.33531e-52	114.779
CD247	-2.2669	8.19638	-20.0643	5.34131e-55	1.62753e-52	114.568
KIF1B	1.21827	6.56658	20.047	6.13059e-55	1.84345e-52	114.431
PYGL	1.27996	10.1634	20.0218	7.49049e-55	2.22312e-52	114.232
BST1	1.55861	8.12318	20.0066	8.45302e-55	2.47663e-52	114.112
PCSK7	-0.986565	6.7021	-19.9548	1.27776e-54	3.69629e-52	113.701
KLHL3	-0.720121	4.05898	-19.9454	1.37708e-54	3.9338e-52	113.627
MPRIP	-0.620552	5.80798	-19.939	1.44928e-54	4.08893e-52	113.576
ALOX5AP	1.07233	12.3334	19.9023	1.9418e-54	5.41169e-52	113.285
EVL	-1.59964	7.37451	-19.8818	2.28637e-54	6.29524e-52	113.122
RAB32	1.37704	7.31372	19.8784	2.34991e-54	6.39315e-52	113.095
ZAP70	-1.45636	6.49988	-19.8748	2.41833e-54	6.50188e-52	113.067
C20orf24	0.982972	10.6444	19.8399	3.19326e-54	8.48553e-52	112.79
MAP4K1	-1.32841	6.47647	-19.8249	3.59856e-54	9.45264e-52	112.671
CD3E	-1.8821	7.08694	-19.8219	3.68593e-54	9.5721e-52	112.647
CD63	1.10426	11.6006	19.813	3.95667e-54	1.01598e-51	112.577
MKNK1	1.4009	8.1948	19.7593	6.07633e-54	1.54292e-51	112.15
STOM	1.40669	7.51819	19.7351	7.36927e-54	1.85066e-51	111.958
SLC2A3	1.45448	9.56015	19.657	1.37646e-53	3.41915e-51	111.337
TDRD9	3.07823	6.27382	19.6525	1.42665e-53	3.50572e-51	111.301
SNX3	1.34045	10.142	19.6329	1.66775e-53	4.05458e-51	111.146
DYRK2	-1.41536	5.93678	-19.6286	1.72717e-53	4.15483e-51	111.111
MMP9	2.69048	10.3854	19.6216	1.82554e-53	4.34575e-51	111.056
FBXO21	-0.810526	5.48635	-19.6171	1.89349e-53	4.46102e-51	111.02
MTF1	0.935744	7.72409	19.5999	2.17277e-53	5.06677e-51	110.883
CYSTM1	2.38074	10.3708	19.5801	2.54546e-53	5.87589e-51	110.726
MORC2	-0.778566	5.45259	-19.5334	3.69649e-53	8.44759e-51	110.355
CCR6	-1.428	4.93396	-19.5256	3.93553e-53	8.90483e-51	110.292
USP11	-1.06045	6.50244	-19.5131	4.34939e-53	9.69055e-51	110.193
NMT2	-1.20679	4.18926	-19.5126	4.3676e-53	9.69055e-51	110.189
TCRA	-0.611104	4.17884	-19.4941	5.06565e-53	1.11313e-50	110.041
NOG	-1.85878	3.88919	-19.4498	7.2182e-53	1.57102e-50	109.689
FLT3LG	-1.25585	5.72913	-19.4418	7.6968e-53	1.65939e-50	109.625
IL18R1	2.90047	7.69352	19.4396	7.83426e-53	1.66255e-50	109.608
LILRA5	1.70394	7.26101	19.4393	7.85696e-53	1.66255e-50	109.605
DCAF16	-0.792276	4.68522	-19.4359	8.06883e-53	1.69172e-50	109.578
FGD4	1.45012	6.26589	19.4122	9.75588e-53	2.02683e-50	109.389
PVRIG	-1.72786	6.82795	-19.3933	1.13565e-52	2.3381e-50	109.238
MBOAT2	0.964079	6.95035	19.384	1.22339e-52	2.49627e-50	109.164
FBXO31	-0.609109	5.38195	-19.3651	1.42363e-52	2.87913e-50	109.013
ARG1	2.16987	5.42287	19.3474	1.6402e-52	3.28803e-50	108.873
TMEM165	0.661254	5.73475	19.3363	1.79243e-52	3.54453e-50	108.784
ATP6V0E2	-1.21285	6.73673	-19.3359	1.79917e-52	3.54453e-50	108.781
PASK	-1.19877	4.95225	-19.3319	1.85686e-52	3.62691e-50	108.749
CKAP4	1.43133	7.86356	19.3231	1.99288e-52	3.8596e-50	108.679
PRKX	-1.49447	5.46455	-19.3029	2.34312e-52	4.49977e-50	108.518
CARD11	-0.815247	5.93341	-19.272	3.00227e-52	5.71758e-50	108.271
THEM4	-1.22777	5.23302	-19.266	3.14957e-52	5.94853e-50	108.224
ACSL1	1.28856	11.0995	19.2627	3.23441e-52	6.05868e-50	108.197
LY9	-1.32828	6.23445	-19.2606	3.29115e-52	6.11485e-50	108.18
LDOC1L	-1.25761	5.71736	-19.2476	3.6512e-52	6.7291e-50	108.077
ZNF827	-0.741883	4.21831	-19.2415	3.83586e-52	7.01288e-50	108.028
PGD	0.664193	6.71791	19.2325	4.12106e-52	7.47449e-50	107.956
LCK	-1.88564	7.52006	-19.1908	5.76011e-52	1.0365e-49	107.623
PCED1B	-1.58017	6.55903	-19.176	6.48862e-52	1.15847e-49	107.505
LIN7A	1.60121	6.41333	19.1674	6.95309e-52	1.22685e-49	107.436
ELP2	-0.677179	5.16413	-19.1669	6.97897e-52	1.22685e-49	107.432
NFATC3	-0.761247	6.22112	-19.1655	7.06033e-52	1.23168e-49	107.421
CHMP7	-0.843319	7.44991	-19.1645	7.11796e-52	1.23232e-49	107.413
ADAM9	1.53973	5.3705	19.1409	8.60073e-52	1.47784e-49	107.225
SULT1B1	1.74339	6.59173	19.1397	8.68263e-52	1.48078e-49	107.215
NAT10	-1.01261	6.17659	-19.1326	9.19626e-52	1.55676e-49	107.158
ARHGEF18	-0.96987	9.10295	-19.1268	9.6306e-52	1.6183e-49	107.112
NPIPA1	-1.00081	8.57611	-19.1256	9.72386e-52	1.62204e-49	107.102
PRKCH	-0.92098	6.19776	-19.1179	1.03417e-51	1.71261e-49	107.041
UBE2J1	1.29874	7.6753	19.112	1.08464e-51	1.78325e-49	106.994
JAK2	1.28147	6.67719	19.0942	1.25156e-51	2.043e-49	106.851
RGL4	2.49611	8.6125	19.0921	1.27309e-51	2.0634e-49	106.834
GSE1	-0.826675	5.2963	-19.0898	1.2964e-51	2.08638e-49	106.816
LTB4R	1.09539	7.2637	19.08	1.40276e-51	2.24176e-49	106.738
MIR4680	-1.07575	7.29551	-19.0776	1.43043e-51	2.27012e-49	106.719
NCR3	-0.87638	5.65301	-19.0665	1.56374e-51	2.46457e-49	106.63
TRAC	-2.0322	8.71048	-19.0596	1.65211e-51	2.58601e-49	106.575
ZNF831	-0.950581	3.86566	-19.0362	1.9944e-51	3.08147e-49	106.388
HNRNPA0	-0.750762	6.3568	-19.0361	1.99561e-51	3.08147e-49	106.387
CPEB4	1.04935	7.93311	19.0135	2.39448e-51	3.67256e-49	106.206
RCAN3	-1.4073	5.68719	-18.9817	3.09286e-51	4.71208e-49	105.952
HEBP2	0.674229	7.1521	18.9176	5.17815e-51	7.83684e-49	105.439
IL10RB	0.949241	9.10379	18.9067	5.65234e-51	8.49822e-49	105.352
BTBD11	-1.05318	4.16485	-18.8811	6.94606e-51	1.03751e-48	105.147
P2RY10	-1.53139	5.18122	-18.8682	7.70556e-51	1.14347e-48	105.044
HMCES	-0.71076	5.84292	-18.8585	8.33355e-51	1.22869e-48	104.966
PRKCQ	-1.31303	6.39295	-18.8557	8.52055e-51	1.24821e-48	104.944
PLEKHA1	-1.55148	5.90575	-18.8198	1.13769e-50	1.65602e-48	104.656
CST7	1.70285	11.0308	18.8138	1.19462e-50	1.72789e-48	104.608
SLC2A14	1.44956	9.442	18.7674	1.73568e-50	2.49469e-48	104.236
PCMT1	1.37444	8.61705	18.7449	2.08027e-50	2.97128e-48	104.056
NUP210	-0.776515	6.16154	-18.7287	2.36954e-50	3.36342e-48	103.926
PPP1R16B	-1.24638	5.92739	-18.7137	2.67491e-50	3.77344e-48	103.806
APBA2	-0.926006	6.08282	-18.7073	2.81593e-50	3.94801e-48	103.755
TRIM44	-0.825668	5.98162	-18.6994	3.00079e-50	4.18152e-48	103.691
CAMK4	-1.22432	4.87213	-18.6973	3.05345e-50	4.22912e-48	103.674
SLC40A1	1.10163	7.59	18.6953	3.10288e-50	4.27169e-48	103.658
RAB27A	1.22377	9.08693	18.685	3.37183e-50	4.61416e-48	103.575
LOC93622	-1.26773	6.0252	-18.6785	3.55155e-50	4.83116e-48	103.524
BCL2A1	2.63065	9.10806	18.6773	3.58725e-50	4.85085e-48	103.514
CA4	2.01493	7.49762	18.6651	3.95664e-50	5.31889e-48	103.416
AGFG1	1.45026	7.13424	18.6567	4.23453e-50	5.65916e-48	103.349
FMNL3	-0.846667	4.39678	-18.6175	5.80987e-50	7.71935e-48	103.034
LAMTOR5	1.25246	9.75735	18.6039	6.48253e-50	8.5633e-48	102.925
MAP2K6	1.69527	6.08184	18.5768	8.06781e-50	1.05962e-47	102.708
HLA-DPB1	-1.41343	6.70256	-18.5589	9.32352e-50	1.21754e-47	102.564
KDM2B	-1.20513	6.81372	-18.5479	1.01898e-49	1.32311e-47	102.475
TSPO	1.38865	10.7393	18.5455	1.0384e-49	1.34071e-47	102.457
CD81	-1.22719	7.40353	-18.5416	1.072e-49	1.36769e-47	102.425
PPP1R3D	1.16051	7.57877	18.5413	1.07424e-49	1.36769e-47	102.423
NIPAL3	-0.75255	5.49745	-18.541	1.07725e-49	1.36769e-47	102.42
CHPT1	1.18337	7.31105	18.5204	1.27176e-49	1.60572e-47	102.255
FLOT1	1.04277	8.28596	18.5131	1.34867e-49	1.69347e-47	102.197
PFKFB3	1.96552	9.36204	18.496	1.54906e-49	1.93446e-47	102.059
GPR84	3.42802	7.02869	18.4901	1.6239e-49	2.0169e-47	102.012
KMT2A	-0.725524	5.05127	-18.4842	1.70343e-49	2.10424e-47	101.964
RSAD1	-0.932891	6.22557	-18.4777	1.79493e-49	2.20535e-47	101.912
BIN1	-1.00348	6.62603	-18.3832	3.85249e-49	4.70808e-47	101.153
GPATCH8	-0.583435	6.72353	-18.3781	4.01345e-49	4.87869e-47	101.112
SIGIRR	-0.945464	6.96442	-18.3754	4.1025e-49	4.96056e-47	101.09
EPHA4	-0.627487	3.5871	-18.3678	4.36402e-49	5.249e-47	101.029
EXOC6	1.12737	6.05155	18.3347	5.6983e-49	6.81798e-47	100.763
FTO	-1.15084	6.58843	-18.3002	7.53594e-49	8.96974e-47	100.485
HNRNPUL2	-0.561741	6.60247	-18.2912	8.10285e-49	9.59453e-47	100.413
TRIB2	-1.55012	5.93023	-18.2588	1.05311e-48	1.24026e-46	100.152
TMC8	-0.760357	6.60391	-18.258	1.06002e-48	1.24026e-46	100.146
DHRS3	-1.09923	6.00917	-18.2575	1.06372e-48	1.24026e-46	100.142
URGCP	-0.803653	5.58346	-18.2154	1.49622e-48	1.73569e-46	99.803
CEBPD	1.16983	8.39671	18.1918	1.81103e-48	2.09028e-46	99.6131
LRG1	1.50896	8.51819	18.1788	2.01105e-48	2.30947e-46	99.5089
PATZ1	-0.430054	4.87975	-18.1686	2.18343e-48	2.49489e-46	99.4271
CD4	-0.918942	5.21225	-18.1615	2.31296e-48	2.62584e-46	99.3698
ZNF438	1.31318	6.57267	18.1611	2.32101e-48	2.62584e-46	99.3663
CD55	1.29672	10.3991	18.1376	2.80636e-48	3.1593e-46	99.1774
SH3GLB1	1.16171	9.23727	18.1301	2.98204e-48	3.34062e-46	99.117
ST3GAL4-AS1	1.89834	7.04649	18.1226	3.16854e-48	3.53222e-46	99.0567
IL10RA	-1.1118	8.7505	-18.0937	4.00426e-48	4.44221e-46	98.8238
ADM	1.28865	9.31398	18.0888	4.16691e-48	4.60031e-46	98.7842
LRRN3	-1.87718	4.77156	-18.0731	4.73146e-48	5.19846e-46	98.6579
GIMAP1-GIMAP5	-1.36342	7.57931	-18.0452	5.93153e-48	6.48581e-46	98.433
BLOC1S1	1.30959	9.09616	18.0414	6.11401e-48	6.6535e-46	98.4029
GABPB2	-1.02474	6.19135	-18.0334	6.52779e-48	7.07012e-46	98.3377
MCTP2	1.23056	7.58209	18.0248	6.99558e-48	7.50586e-46	98.2689
mir-223	1.37294	10.1579	18.0248	6.99579e-48	7.50586e-46	98.2689
TSEN54	-0.832342	6.25837	-18.0063	8.12832e-48	8.65385e-46	98.1196
DACH1	2.13147	5.10457	18.0061	8.1415e-48	8.65385e-46	98.118
LOC399491	-0.903978	8.10787	-17.9984	8.66591e-48	9.16861e-46	98.0559
MIR943	-0.605598	5.71854	-17.9964	8.80486e-48	9.27269e-46	98.0401
RNPS1	-0.632275	7.86323	-17.9868	9.51936e-48	9.97917e-46	97.9625
KIAA1147	-1.04622	5.95245	-17.9669	1.11822e-47	1.16688e-45	97.8023
SMAD3	-0.713565	5.55702	-17.9449	1.3361e-47	1.3879e-45	97.6253
ZNF275	-0.893162	5.71945	-17.9397	1.39394e-47	1.44143e-45	97.5831
LEF1	-1.40287	6.04866	-17.9303	1.50473e-47	1.54899e-45	97.507
BACH2	-1.42689	5.31302	-17.9112	1.75591e-47	1.79945e-45	97.3535
TPST2	1.04978	9.28448	17.9003	1.91833e-47	1.95712e-45	97.2655
SART3	-0.509932	5.77222	-17.8801	2.25998e-47	2.29543e-45	97.1024
ARPC2	0.528566	11.3537	17.8624	2.60918e-47	2.63839e-45	96.9595
NOV	-0.990355	4.51894	-17.8436	3.03705e-47	3.05752e-45	96.8085
MAP3K14	-0.982519	5.40231	-17.8351	3.25568e-47	3.26325e-45	96.7393
GPR97	1.32919	8.63455	17.8196	3.68935e-47	3.68178e-45	96.6149
LAT	-1.36126	7.49651	-17.8018	4.26394e-47	4.23669e-45	96.471
NSG1	-0.810779	5.4103	-17.7896	4.70505e-47	4.65474e-45	96.3731
CD58	1.12492	6.94969	17.7869	4.8127e-47	4.74071e-45	96.3505
SAT1	0.819446	11.1398	17.7443	6.79797e-47	6.66755e-45	96.007
IMP3	-0.988843	7.3574	-17.7161	8.54243e-47	8.34274e-45	95.7798
KIAA0355	-1.06768	5.61006	-17.712	8.83003e-47	8.58692e-45	95.7469
NDUFB3	1.5132	7.65915	17.7108	8.91845e-47	8.63616e-45	95.737
RABL2A	-0.974777	4.82578	-17.7067	9.21949e-47	8.89e-45	95.7039
TMED8	0.863028	7.26759	17.6918	1.04041e-46	9.99012e-45	95.5837
PSTPIP2	1.69103	7.98285	17.6866	1.08543e-46	1.03788e-44	95.5416
WDR54	-1.02521	6.5154	-17.6856	1.0944e-46	1.04209e-44	95.5334
PIK3C2B	-1.12541	6.13294	-17.6808	1.13792e-46	1.07905e-44	95.4946
CD6	-0.798244	5.09169	-17.6803	1.14274e-46	1.07913e-44	95.4904
ECRP	1.89851	5.94252	17.677	1.17377e-46	1.10387e-44	95.4637
RORA	-1.24039	4.93483	-17.6718	1.22397e-46	1.14637e-44	95.4221
S100P	2.30893	11.2997	17.6673	1.26957e-46	1.18422e-44	95.3857
ATP6V0E1	0.796314	8.7371	17.664	1.30363e-46	1.21105e-44	95.3593
NSUN7	1.2352	4.46616	17.6313	1.70079e-46	1.57361e-44	95.0948
TP53I3	1.77715	6.92328	17.6307	1.70837e-46	1.57425e-44	95.0904
NAIP	1.65593	7.89257	17.6205	1.85634e-46	1.70373e-44	95.0078
TMEM204	-0.687133	5.66649	-17.616	1.92533e-46	1.75998e-44	94.9715
DPP4	-1.26394	4.73532	-17.613	1.97185e-46	1.79533e-44	94.9477
BZRAP1-AS1	-1.23201	6.61088	-17.6103	2.01585e-46	1.8281e-44	94.9258
GAS7	1.27433	8.10711	17.5938	2.30432e-46	2.08144e-44	94.7927
DYSF	1.19648	9.73759	17.5871	2.43407e-46	2.18999e-44	94.7382
FKBP5	1.86652	9.12603	17.5749	2.68706e-46	2.40813e-44	94.6399
TTC3	-1.1165	6.13744	-17.5583	3.07443e-46	2.74453e-44	94.5059
MMP8	4.99025	7.20651	17.5536	3.19576e-46	2.84174e-44	94.4674
SRGN	0.822234	10.6153	17.5457	3.40706e-46	3.01789e-44	94.4037
ILF3	-0.759055	6.05994	-17.5254	4.01698e-46	3.54441e-44	94.2399
WDFY3	1.15543	6.8305	17.5075	4.64494e-46	4.08272e-44	94.0955
HLA-DPA1	-1.82783	8.2384	-17.5038	4.78574e-46	4.19036e-44	94.0658
RARA-AS1	1.08295	7.16014	17.4949	5.14448e-46	4.48729e-44	93.9938
PGLYRP1	1.88207	8.40687	17.4837	5.63671e-46	4.89794e-44	93.903
TAF3	-0.646432	4.88284	-17.4786	5.8732e-46	5.0841e-44	93.8621
ZXDB	-0.671015	3.54637	-17.4694	6.33176e-46	5.46037e-44	93.7873
FYN	-1.4548	7.57116	-17.4574	6.9799e-46	5.99668e-44	93.6904
CD96	-1.19927	4.4044	-17.4542	7.16271e-46	6.13069e-44	93.6646
PBXIP1	-0.868848	7.02891	-17.4433	7.8269e-46	6.67418e-44	93.5764
LIX1L	-0.7008	6.34916	-17.4417	7.92933e-46	6.72303e-44	93.5635
RP11-295G20.2	0.937958	5.75007	17.4415	7.94302e-46	6.72303e-44	93.5618
C6orf136	-0.777028	5.52618	-17.4352	8.35819e-46	7.04833e-44	93.5111
SPTAN1	-0.542466	5.59371	-17.4308	8.66008e-46	7.27606e-44	93.4758
RALGAPA2	0.745913	6.01806	17.4128	1.00271e-45	8.39379e-44	93.33
ZHX2	-0.88516	6.08535	-17.4053	1.06531e-45	8.88526e-44	93.2698
PARP1	-0.837177	6.41539	-17.3779	1.33172e-45	1.10668e-43	93.0478
ITGAM	1.05635	10.148	17.3755	1.35787e-45	1.12227e-43	93.0284
AMIGO1	-1.08104	5.36027	-17.3753	1.3603e-45	1.12227e-43	93.0266
CD59	1.42363	7.25014	17.3747	1.36687e-45	1.12364e-43	93.0218
SLC25A45	-0.77978	4.77302	-17.3718	1.39954e-45	1.14637e-43	92.9983
UBL5	1.13333	8.55377	17.3264	2.02317e-45	1.65127e-43	92.6318
TCR-alpha	-1.11062	3.67427	-17.3242	2.06049e-45	1.67574e-43	92.6136
SIDT1	-1.33226	5.18065	-17.322	2.09703e-45	1.69941e-43	92.5961
RP1-193H18.2	1.77007	6.56092	17.3205	2.12214e-45	1.71368e-43	92.5843
TRBC1	-2.13004	9.66115	-17.3148	2.22403e-45	1.78964e-43	92.5376
PHC1	-0.76565	5.77313	-17.3042	2.42338e-45	1.94321e-43	92.4522
TRIQK	0.96364	5.06421	17.3022	2.46266e-45	1.9678e-43	92.4362
GPR160	1.92874	7.88834	17.2947	2.61717e-45	2.08398e-43	92.3757
TIAM1	-1.22728	5.94269	-17.2749	3.07494e-45	2.43999e-43	92.2154
NLRC3	-1.84918	6.82977	-17.2716	3.15859e-45	2.49769e-43	92.1887
KLHL2	1.88714	9.17734	17.2637	3.36905e-45	2.65493e-43	92.1245
IKZF3	-1.22325	5.37784	-17.2564	3.57491e-45	2.80747e-43	92.0655
BLCAP	-0.720968	8.22599	-17.2531	3.67132e-45	2.87331e-43	92.039
GLRX	1.28776	9.48241	17.2501	3.76153e-45	2.92906e-43	92.0149
MYCBP2	-0.801089	8.04057	-17.2499	3.76818e-45	2.92906e-43	92.0131
SLC38A1	-1.01125	6.37186	-17.244	3.95204e-45	3.06156e-43	91.9658
ABHD15	-0.949109	5.04808	-17.2415	4.03521e-45	3.11543e-43	91.945
SMARCC1	-0.551976	6.05846	-17.2394	4.10477e-45	3.15846e-43	91.928
DENND2D	-0.945169	7.18463	-17.2196	4.82173e-45	3.69768e-43	91.7679
CLEC4E	1.50955	8.02399	17.2149	5.01029e-45	3.82944e-43	91.7298
TNIK	-1.00643	5.21352	-17.2075	5.31812e-45	4.05117e-43	91.6704
SPIB	-0.7887	5.03425	-17.1947	5.90439e-45	4.48282e-43	91.5664
TNFAIP6	2.02608	9.03573	17.1925	6.01144e-45	4.54899e-43	91.5486
TSHZ1	-1.14015	5.56596	-17.1887	6.19977e-45	4.67602e-43	91.5179
ASPH	1.63132	5.37101	17.1832	6.48051e-45	4.87168e-43	91.4738
ABHD14B	-1.20153	6.27346	-17.1809	6.60687e-45	4.95038e-43	91.4546
WBP11	-0.682041	5.64864	-17.1655	7.48774e-45	5.59207e-43	91.3301
CD7	-1.16841	5.94096	-17.1601	7.82249e-45	5.82304e-43	91.2866
DRAM1	1.42804	7.49064	17.1543	8.19637e-45	6.08154e-43	91.2402
MLLT6	-0.736995	5.84336	-17.1516	8.38171e-45	6.19894e-43	91.2179
GSTO1	1.23337	9.56797	17.1453	8.82533e-45	6.50598e-43	91.1666
MCTP1	1.19493	6.80679	17.143	8.9888e-45	6.60518e-43	91.1484
AGAP10	-0.747744	6.77775	-17.1352	9.57392e-45	7.01259e-43	91.0856
LOC101930075	-0.467458	6.60817	-17.1283	1.01319e-44	7.39755e-43	91.0293
PADI4	1.14549	6.67596	17.1211	1.07375e-44	7.79497e-43	90.9716
PRPF8	-0.771956	7.01101	-17.1211	1.07444e-44	7.79497e-43	90.9709
RFTN1	-0.681186	4.72254	-17.1172	1.10857e-44	8.01712e-43	90.9398
LPIN1	-0.950502	5.58643	-17.1151	1.12793e-44	8.13144e-43	90.9226
WDR82	-0.765021	8.71123	-17.1101	1.17454e-44	8.4408e-43	90.8823
VPRBP	-0.500855	5.0603	-17.098	1.29668e-44	9.28933e-43	90.7839
YLPM1	-0.62951	5.67664	-17.0955	1.32268e-44	9.446e-43	90.7642
NCOA5	-0.640984	5.83276	-17.0797	1.50379e-44	1.07059e-42	90.6365
LOC100134822	1.78137	7.10356	17.0697	1.6316e-44	1.15798e-42	90.5554
LDHA	1.46212	10.75	17.0681	1.65347e-44	1.16987e-42	90.5421
ATP11B	1.47785	6.89173	17.0643	1.70573e-44	1.20312e-42	90.5112
TNFRSF25	-0.774323	5.60586	-17.0461	1.97692e-44	1.39011e-42	90.3644
SKAP1	-1.35366	6.47125	-17.0157	2.53155e-44	1.77465e-42	90.1184
GALNT14	1.91591	7.0281	17.008	2.69601e-44	1.88416e-42	90.0558
CARNS1	-0.955982	4.73189	-16.999	2.89968e-44	2.02031e-42	89.9834
PLCG1	-0.701547	5.83991	-16.9965	2.9611e-44	2.05684e-42	89.9625
UGCG	2.00983	8.64044	16.994	3.0209e-44	2.09202e-42	89.9426
PEBP1	-1.19206	7.00684	-16.9905	3.10857e-44	2.14623e-42	89.9142
ANKRD22	2.98182	7.09231	16.9812	3.35367e-44	2.30848e-42	89.8387
UBASH3A	-1.42587	5.76936	-16.9717	3.62171e-44	2.4855e-42	89.7622
PLA2G4A	1.4529	5.25615	16.9699	3.67531e-44	2.50972e-42	89.7476
WSB1	1.2921	7.96754	16.9698	3.67897e-44	2.50972e-42	89.7466
PJA1	-0.936177	6.36549	-16.9646	3.83683e-44	2.60962e-42	89.7048
CXXC5	-1.13711	6.54857	-16.9435	4.55701e-44	3.09024e-42	89.5337
ST6GALNAC3	2.02801	5.30702	16.9268	5.21915e-44	3.52879e-42	89.3988
ITPKB	-0.620493	5.78432	-16.9245	5.31807e-44	3.58507e-42	89.3801
RRN3P1	-0.513777	4.90819	-16.9104	5.96795e-44	4.01134e-42	89.2654
PPRC1	-0.767509	5.00731	-16.9076	6.10564e-44	4.09186e-42	89.2427
MLLT3	-0.953508	4.51471	-16.9057	6.20081e-44	4.14348e-42	89.2273
TRAV12-1	-1.63378	5.2713	-16.8869	7.2251e-44	4.81386e-42	89.0753
ALOX5	0.955702	7.89915	16.8852	7.32436e-44	4.8658e-42	89.0617
SLAMF1	-0.770223	5.06092	-16.8695	8.32527e-44	5.51471e-42	88.9343
SIGLEC5	1.19952	9.39405	16.8643	8.68273e-44	5.73487e-42	88.8925
CAMK2D	-0.889444	5.0316	-16.848	9.91706e-44	6.53125e-42	88.7603
MTX1	0.769857	8.37722	16.8438	1.02619e-43	6.73891e-42	88.7263
MYL6	0.582946	9.44136	16.8412	1.04817e-43	6.85198e-42	88.7052
SH2D1B	-1.23272	4.38406	-16.841	1.0494e-43	6.85198e-42	88.704
PID1	-0.712875	3.5743	-16.831	1.13843e-43	7.41212e-42	88.623
DPY19L3	1.70771	7.63592	16.8233	1.21204e-43	7.86897e-42	88.5607
CCL28	-0.549614	4.49004	-16.8126	1.32268e-43	8.56292e-42	88.4738
ROPN1L	1.07837	6.62897	16.8017	1.44582e-43	9.33368e-42	88.3853
AUTS2	-0.647686	4.44241	-16.8007	1.45706e-43	9.37975e-42	88.3776
FCGR1B	2.0425	9.2684	16.7888	1.60495e-43	1.03028e-41	88.2814
TP53	-0.941913	5.40441	-16.7831	1.68203e-43	1.07674e-41	88.2347
SIRPG	-0.864972	4.86258	-16.7782	1.75064e-43	1.11752e-41	88.195
POMP	1.04552	6.83436	16.7741	1.81022e-43	1.14995e-41	88.1617
HEG1	-0.881046	5.44381	-16.774	1.8115e-43	1.14995e-41	88.161
CHD6	-0.552544	4.13972	-16.766	1.93309e-43	1.22374e-41	88.0964
PLXDC1	-0.577995	4.56664	-16.7602	2.02639e-43	1.27925e-41	88.0495
SLC22A15	1.2387	6.70382	16.7583	2.05881e-43	1.29614e-41	88.0337
RHOT1	0.916329	7.14316	16.7554	2.10769e-43	1.32327e-41	88.0103
RAB11FIP3	-0.641126	5.15885	-16.754	2.13226e-43	1.33503e-41	87.9988
PGK1	0.839028	8.5572	16.7406	2.37774e-43	1.48466e-41	87.8904
MGC27345	-0.583522	5.69837	-16.7337	2.51537e-43	1.56631e-41	87.8345
SFT2D1	0.607099	6.57623	16.7183	2.85008e-43	1.76991e-41	87.7102
POM121C	-0.724317	7.33277	-16.7066	3.13466e-43	1.94137e-41	87.6155
ITK	-1.95585	7.41499	-16.6963	3.40984e-43	2.10608e-41	87.5318
FCER1A	-1.37019	4.39706	-16.693	3.50392e-43	2.15836e-41	87.5048
PITPNC1	-0.516096	5.52101	-16.6839	3.77351e-43	2.31817e-41	87.431
TGFBR3	-1.84439	6.02803	-16.6758	4.03035e-43	2.46932e-41	87.3655
DIEXF	-0.729859	4.79027	-16.6664	4.35047e-43	2.65832e-41	87.2895
ATP8B2	-1.01778	5.82957	-16.6655	4.38398e-43	2.67165e-41	87.2819
TMEM167A	1.25265	7.95575	16.6645	4.41949e-43	2.68613e-41	87.2739
NDUFA1	1.4098	8.59347	16.6612	4.53845e-43	2.75112e-41	87.2474
ITGB7	-1.19051	6.85217	-16.6324	5.74013e-43	3.47035e-41	87.0138
OSCAR	1.19361	7.83308	16.6269	6.00122e-43	3.61862e-41	86.9696
HTATIP2	0.80339	6.86815	16.6258	6.05478e-43	3.64131e-41	86.9607
TCRDV2	-2.2974	7.16866	-16.6084	6.97993e-43	4.1786e-41	86.8193
HIST2H2AA3	1.24813	10.516	16.6083	6.98475e-43	4.1786e-41	86.8186
FCRL3	-1.43513	5.4103	-16.6012	7.39605e-43	4.41311e-41	86.7617
RAB31	0.917108	10.4743	16.5969	7.65962e-43	4.55847e-41	86.7269
NELFCD	-0.720002	7.02584	-16.5933	7.88746e-43	4.68188e-41	86.6977
MGA	-0.630531	4.58983	-16.5901	8.10134e-43	4.79637e-41	86.6711
SF3A1	-0.582066	6.9131	-16.5841	8.50602e-43	5.02295e-41	86.6226
ECHDC2	-0.884052	6.11414	-16.5815	8.68551e-43	5.11572e-41	86.6018
DYNLT1	1.06952	9.92511	16.5792	8.8541e-43	5.20161e-41	86.5827
SETD6	-0.758797	5.71714	-16.5625	1.01377e-42	5.94043e-41	86.4481
EOMES	-1.77445	6.15756	-16.5545	1.08209e-42	6.32457e-41	86.3832
CHTF8	-0.615062	7.59824	-16.5472	1.14872e-42	6.69687e-41	86.3237
TGIF2	-0.706314	5.30198	-16.5405	1.21307e-42	7.05403e-41	86.2695
T-Cell Receptor V-alpha region	-1.14587	4.3983	-16.5398	1.22014e-42	7.0771e-41	86.2638
AKAP1	-0.619606	4.92369	-16.5382	1.23603e-42	7.15117e-41	86.2509
PRF1	-1.94915	8.12451	-16.5367	1.25158e-42	7.22284e-41	86.2384
ZNF395	-0.592378	5.48423	-16.5303	1.3186e-42	7.59043e-41	86.1866
MS4A4A	2.66462	6.7233	16.52	1.43324e-42	8.22962e-41	86.1036
PLSCR3	-0.842506	7.95326	-16.5019	1.66098e-42	9.4906e-41	85.957
JADE2	-0.790398	5.86817	-16.5019	1.66116e-42	9.4906e-41	85.9569
OSTF1	0.715156	9.35078	16.4924	1.79515e-42	1.02306e-40	85.8797
UFD1L	0.641352	8.88403	16.4905	1.82255e-42	1.03609e-40	85.8646
ZDHHC3	0.717573	6.2994	16.4797	1.99022e-42	1.1286e-40	85.7771
MANSC1	1.23506	8.77907	16.4766	2.04173e-42	1.15494e-40	85.7517
IL11RA	-0.854776	5.4882	-16.4755	2.0596e-42	1.16218e-40	85.743
GPR183	-1.49443	6.35705	-16.4681	2.18819e-42	1.23034e-40	85.6828
ATIC	-1.18112	7.18461	-16.4679	2.19118e-42	1.23034e-40	85.6814
NQO2	1.2202	7.87007	16.4617	2.3052e-42	1.29119e-40	85.631
CYB561	-0.635442	5.29213	-16.4558	2.41837e-42	1.35127e-40	85.5833
PTPN4	-1.05685	4.72631	-16.4146	3.38466e-42	1.88658e-40	85.2489
B4GALT5	1.10333	9.03181	16.4138	3.40454e-42	1.89304e-40	85.2431
MGST1	1.17389	5.88836	16.4101	3.50961e-42	1.94673e-40	85.2129
ZNF689	-0.683055	5.63098	-16.3923	4.05762e-42	2.2436e-40	85.0685
ZNF337	-0.799424	6.57754	-16.3921	4.06446e-42	2.2436e-40	85.0669
ABCF1	-0.770011	7.00388	-16.3838	4.34892e-42	2.39484e-40	84.9996
PXK	0.81008	6.76226	16.3814	4.43502e-42	2.43638e-40	84.9801
SIPA1L2	1.37326	6.74137	16.3673	4.97302e-42	2.72538e-40	84.8662
TRAF5	-0.874228	4.38185	-16.3599	5.28332e-42	2.88851e-40	84.806
MMADHC	1.10594	9.6338	16.3452	5.95768e-42	3.24943e-40	84.6865
ACSL4	1.11727	6.03391	16.3424	6.0956e-42	3.31673e-40	84.6638
ENTPD1	0.964419	7.40882	16.3416	6.13091e-42	3.32802e-40	84.658
CBLB	-0.924834	4.83467	-16.3402	6.206e-42	3.3608e-40	84.6459
CD2	-1.79568	7.92945	-16.3394	6.24187e-42	3.37223e-40	84.6402
SQRDL	0.879668	10.2123	16.3385	6.29075e-42	3.39063e-40	84.6324
TMEM260	1.12857	7.26066	16.3344	6.504e-42	3.49731e-40	84.5993
DENND1C	-0.549786	7.45519	-16.3282	6.83916e-42	3.6689e-40	84.5493
GNG5	0.800655	10.5024	16.3249	7.02752e-42	3.76112e-40	84.5223
PFKFB2	1.82327	5.74649	16.3194	7.35167e-42	3.92541e-40	84.4774
DDAH2	1.39999	7.36078	16.3095	7.96943e-42	4.24535e-40	84.3972
PGAP3	-0.643508	5.79904	-16.3053	8.24257e-42	4.38064e-40	84.3636
RBM4B	-0.862596	6.31476	-16.304	8.32882e-42	4.41621e-40	84.3533
PTCD3	-0.829182	5.52723	-16.2969	8.82874e-42	4.67044e-40	84.2953
SYTL2	-1.20219	4.96573	-16.295	8.96775e-42	4.73302e-40	84.2798
EP400	-0.557663	4.8911	-16.2828	9.90533e-42	5.21582e-40	84.1809
NOL9	-0.561559	5.61679	-16.2791	1.02048e-41	5.36117e-40	84.1512
SLAMF6	-1.08277	6.52412	-16.2741	1.06263e-41	5.56981e-40	84.111
C3AR1	1.77663	8.94231	16.2661	1.13467e-41	5.93377e-40	84.0457
DNMT1	-1.13377	6.71687	-16.2604	1.18908e-41	6.2041e-40	83.9991
WIPI1	1.24193	7.52209	16.2471	1.32423e-41	6.89353e-40	83.8921
ZNF783	-0.693484	5.83838	-16.2426	1.37363e-41	7.13447e-40	83.8556
IL10RB-AS1	1.41399	6.65332	16.2308	1.51329e-41	7.84202e-40	83.7593
RASGRP1	-1.76654	7.51468	-16.226	1.57345e-41	8.1353e-40	83.7206
GPR18	-1.54756	6.42042	-16.2242	1.59685e-41	8.23765e-40	83.7059
PHTF1	0.993404	5.47228	16.2223	1.62124e-41	8.34465e-40	83.6908
CD3G	-1.87171	7.57222	-16.22	1.65208e-41	8.48427e-40	83.6721
IL7R	-1.90561	9.20969	-16.2117	1.76797e-41	9.05906e-40	83.6046
TBX21	-1.7967	6.70929	-16.21	1.79299e-41	9.16669e-40	83.5907
HLA-DRB1	-1.23859	7.50842	-16.1966	1.99856e-41	1.01949e-39	83.4827
HVCN1	-1.12041	7.96236	-16.1925	2.06692e-41	1.05201e-39	83.4492
LY96	1.81188	8.88364	16.1699	2.48472e-41	1.26185e-39	83.2661
GPR56	-1.04036	6.06639	-16.1657	2.5724e-41	1.30348e-39	83.2316
DOCK10	-1.07413	5.29853	-16.1647	2.59272e-41	1.31087e-39	83.2238
NFATC1	-0.449282	5.5893	-16.1569	2.76327e-41	1.39402e-39	83.1604
SIGLEC17P	-1.08868	5.14619	-16.1564	2.77472e-41	1.39671e-39	83.1563
ARHGEF9	-0.73216	4.34024	-16.1494	2.93582e-41	1.47456e-39	83.1002
SYNRG	-0.46957	6.11936	-16.1414	3.13479e-41	1.57104e-39	83.035
CDK5RAP2	1.18608	6.80919	16.1133	3.93973e-41	1.97012e-39	82.8077
DDHD2	-1.42556	5.34663	-16.111	4.01529e-41	2.00352e-39	82.7888
HLA-DMB	-1.58963	7.19302	-16.11	4.04824e-41	2.01557e-39	82.7806
NOP10	0.996619	10.3818	16.1087	4.09059e-41	2.03222e-39	82.7703
CHD3	-0.613585	6.54122	-16.1001	4.38716e-41	2.17483e-39	82.7007
SLC2A4RG	-0.440537	4.91851	-16.0989	4.43224e-41	2.19242e-39	82.6905
VSIG1	-0.795746	3.71753	-16.094	4.6129e-41	2.27686e-39	82.6508
YME1L1	-0.456907	6.35142	-16.0841	4.99981e-41	2.46252e-39	82.5707
STAT4	-1.42106	7.34478	-16.082	5.08838e-41	2.50074e-39	82.5532
MYL12B	0.845328	10.1268	16.0812	5.11936e-41	2.51057e-39	82.5472
OGFOD1	-0.511627	5.56388	-16.0796	5.1878e-41	2.53869e-39	82.5339
RASA3	-0.836642	5.94775	-16.0545	6.36397e-41	3.1076e-39	82.3307
FUT11	-0.763727	5.40119	-16.0532	6.43212e-41	3.13418e-39	82.3201
BCL11A	-0.9842	5.80832	-16.042	7.0462e-41	3.4261e-39	82.2294
ELK4	-0.412131	4.72611	-16.0341	7.5165e-41	3.64475e-39	82.1652
RNF220	-0.572642	7.24999	-16.0339	7.52778e-41	3.64475e-39	82.1637
ELP3	-0.72436	6.30631	-16.0242	8.14957e-41	3.92989e-39	82.0847
KIF5C	-0.608798	4.93035	-16.0241	8.15108e-41	3.92989e-39	82.0845
CSGALNACT2	1.57143	7.76962	16.0186	8.53014e-41	4.10399e-39	82.0393
MDN1	-0.565737	4.23668	-16.016	8.70627e-41	4.17993e-39	82.019
CD1C	-1.17358	6.12252	-16.003	9.6864e-41	4.64074e-39	81.9129
LOC100507507	0.738067	5.94044	15.9982	1.00702e-40	4.81452e-39	81.8743
MARCKSL1	-1.46029	7.34545	-15.9939	1.04297e-40	4.97599e-39	81.8394
GTF3C2	-0.50272	6.56299	-15.9714	1.25246e-40	5.96302e-39	81.6573
SLC36A1	0.871287	6.88053	15.9666	1.30278e-40	6.18971e-39	81.6181
KLHDC4	-0.442627	4.72629	-15.9613	1.3601e-40	6.44862e-39	81.5753
FOXO1	-0.622972	5.82506	-15.9588	1.38822e-40	6.5683e-39	81.555
LOC101928429	1.22853	7.15513	15.9502	1.48912e-40	7.03117e-39	81.4852
TAF15	-0.68274	6.78975	-15.9479	1.5176e-40	7.15088e-39	81.4663
TRABD2A	-0.733165	4.89971	-15.9349	1.68703e-40	7.93284e-39	81.3611
AL833181	-1.29926	6.00034	-15.9244	1.83667e-40	8.61877e-39	81.2765
EMB	0.99595	7.83768	15.9218	1.8768e-40	8.78903e-39	81.2551
LDLRAP1	-1.37053	7.39189	-15.9209	1.89086e-40	8.83676e-39	81.2476
S100A6	0.651355	8.38231	15.9199	1.90532e-40	8.88618e-39	81.24
FBXL5	0.848311	9.27486	15.9188	1.92369e-40	8.95358e-39	81.2305
ANKRD36B	-1.44738	6.28967	-15.9082	2.09643e-40	9.73777e-39	81.145
OXNAD1	-1.12235	6.49955	-15.9057	2.14024e-40	9.92107e-39	81.1244
MDS2	-0.606239	4.3718	-15.8965	2.30633e-40	1.06693e-38	81.0501
INADL	-0.53317	3.50595	-15.8909	2.41339e-40	1.11421e-38	81.0049
SCRN1	-0.997599	5.73529	-15.8709	2.84078e-40	1.30888e-38	80.8428
CSF2RA	0.892595	6.91189	15.8702	2.8575e-40	1.31393e-38	80.8369
CNNM3	-0.933319	6.53371	-15.866	2.95727e-40	1.35708e-38	80.8028
LOC100506990	-0.672079	5.56273	-15.8603	3.09806e-40	1.41884e-38	80.7566
ACER3	1.50424	5.99787	15.8554	3.22304e-40	1.47312e-38	80.7172
IL1R1	1.39463	5.81216	15.8461	3.47734e-40	1.58618e-38	80.6417
SSBP3	-1.10922	5.92318	-15.8444	3.52618e-40	1.60525e-38	80.6278
CSTA	1.59823	10.4841	15.8402	3.64859e-40	1.65768e-38	80.5939
EEF2	-0.932625	11.1227	-15.8351	3.80475e-40	1.7252e-38	80.5522
NDUFAF1	1.16919	6.46449	15.8342	3.83149e-40	1.73388e-38	80.5452
ARHGAP17	-0.645527	7.19711	-15.8306	3.94664e-40	1.78246e-38	80.5158
PPM1K	-0.982189	4.94512	-15.8176	4.38728e-40	1.97756e-38	80.4105
DOCK9	-0.673781	4.14862	-15.8057	4.83476e-40	2.17497e-38	80.3139
MGAM	1.41471	9.90692	15.8053	4.85004e-40	2.17756e-38	80.3108
SLC37A3	1.41407	7.18346	15.7969	5.1923e-40	2.32666e-38	80.243
UBE2F	1.03682	7.68393	15.7892	5.52963e-40	2.47297e-38	80.1804
NFATC2IP	-0.603459	6.23895	-15.7871	5.62439e-40	2.51043e-38	80.1635
S100A8	1.21359	11.2017	15.7816	5.88176e-40	2.62019e-38	80.119
SDF2	0.779104	7.42188	15.7795	5.98343e-40	2.6603e-38	80.1019
HIST1H2AD	1.15526	6.24052	15.7768	6.11787e-40	2.71479e-38	80.0798
CTSW	-1.7916	7.88544	-15.776	6.15374e-40	2.72541e-38	80.074
STMN3	-0.608257	5.5111	-15.7747	6.22021e-40	2.74952e-38	80.0633
DCAF7	-0.411551	6.4426	-15.7714	6.39037e-40	2.81929e-38	80.0365
NUP93	-0.526519	4.74809	-15.7677	6.58633e-40	2.90014e-38	80.0064
ST6GAL1	-0.879388	5.26196	-15.7629	6.85218e-40	3.0114e-38	79.9671
PECR	0.988678	6.73197	15.7581	7.12441e-40	3.12503e-38	79.9283
SMARCA4	-0.466614	5.75349	-15.7575	7.16029e-40	3.13475e-38	79.9233
ANO10	0.970596	6.22377	15.7453	7.90482e-40	3.45409e-38	79.825
APMAP	0.851538	10.6559	15.7416	8.14689e-40	3.55307e-38	79.795
LOC100506076	-1.34191	5.12365	-15.7235	9.44334e-40	4.11064e-38	79.6481
RP11-285F7.2	-0.89485	6.03399	-15.7231	9.47246e-40	4.11548e-38	79.645
MEF2A	1.14194	6.19826	15.7127	1.0307e-39	4.46955e-38	79.5611
ZNHIT6	-0.852795	4.11479	-15.7089	1.06323e-39	4.60188e-38	79.5301
NCALD	-0.681167	4.0538	-15.7044	1.10302e-39	4.76508e-38	79.4936
MAP3K4	-0.848751	6.23791	-15.7032	1.11385e-39	4.80281e-38	79.4839
SOCS7	-0.57767	5.09747	-15.6938	1.20286e-39	5.17684e-38	79.4074
MEN1	-0.842118	5.89097	-15.6928	1.21276e-39	5.20963e-38	79.3993
ARPC3	0.736103	10.886	15.6824	1.31926e-39	5.65647e-38	79.3156
PRPF6	-0.601991	6.96971	-15.6796	1.35035e-39	5.77895e-38	79.2924
IKZF2	-0.910509	4.55231	-15.6742	1.41038e-39	6.02456e-38	79.2491
LOC101928054	-0.905059	6.19946	-15.6607	1.57444e-39	6.71281e-38	79.1397
GMFG	1.05332	10.8488	15.6529	1.67788e-39	7.14051e-38	79.0764
AKT3	-0.505916	4.44473	-15.6515	1.69772e-39	7.2115e-38	79.0647
DKC1	-0.635063	6.77456	-15.6328	1.97703e-39	8.3824e-38	78.9132
FKBP9	1.15177	6.20892	15.6266	2.07971e-39	8.8014e-38	78.8629
BCOR	-0.662606	4.68054	-15.6236	2.13137e-39	9.00337e-38	78.8385
CDC42EP3	0.914728	9.03889	15.622	2.15788e-39	9.09854e-38	78.8262
TBC1D4	-1.52402	5.75816	-15.6211	2.17367e-39	9.14824e-38	78.8189
ATP6V1C1	1.44036	6.61019	15.6203	2.1888e-39	9.19499e-38	78.812
CCR3	-2.20088	5.9554	-15.6148	2.28873e-39	9.59712e-38	78.7676
CTD-2165H16.3	1.30032	7.18445	15.6036	2.50679e-39	1.04922e-37	78.6771
PGM2	1.24599	7.44509	15.5983	2.61773e-39	1.09366e-37	78.6341
SH2D2A	-1.22891	6.04473	-15.5771	3.11141e-39	1.29709e-37	78.4622
MTR	-0.94167	5.22026	-15.5769	3.11601e-39	1.29709e-37	78.4608
FAM171A1	-0.830755	4.61137	-15.565	3.43322e-39	1.42588e-37	78.3644
RRP1B	-0.68253	6.27626	-15.5649	3.43789e-39	1.42588e-37	78.363
SCML4	-1.02961	5.22888	-15.5602	3.56992e-39	1.47796e-37	78.3255
ABCB1	-0.599148	3.75796	-15.5463	3.99996e-39	1.653e-37	78.2124
AARS2	-0.613076	5.84771	-15.5353	4.37282e-39	1.8011e-37	78.1238
KCNE1	1.58145	4.97479	15.5353	4.3741e-39	1.8011e-37	78.1235
COQ10A	-0.816557	5.46544	-15.5207	4.92618e-39	2.02478e-37	78.0053
ETS2	1.05566	6.57837	15.5089	5.42171e-39	2.22446e-37	77.91
FYCO1	-0.424263	5.73057	-15.5083	5.45034e-39	2.2322e-37	77.9047
ALDH9A1	-0.75683	8.35707	-15.502	5.73756e-39	2.34563e-37	77.8536
SIN3A	-0.489136	5.13185	-15.5016	5.75645e-39	2.34914e-37	77.8504
MAGED1	-0.93877	6.78655	-15.5012	5.77535e-39	2.35266e-37	77.8471
ANAPC1	-0.473129	5.85182	-15.493	6.17189e-39	2.50972e-37	77.7811
PRKCQ-AS1	-0.987815	5.19521	-15.4825	6.72089e-39	2.72641e-37	77.6963
ZDHHC20	1.50343	7.2991	15.4824	6.72863e-39	2.72641e-37	77.6952
FBXO9	0.595399	6.53806	15.4691	7.49941e-39	3.03335e-37	77.5873
SIGLEC9	0.970216	7.33863	15.4643	7.79789e-39	3.1485e-37	77.5485
NUCKS1	-0.671365	6.38626	-15.4614	7.98279e-39	3.21747e-37	77.5252
PFAS	-0.993971	4.61953	-15.461	8.00958e-39	3.22259e-37	77.5219
FCGBP	-0.837322	4.81201	-15.4558	8.35604e-39	3.35607e-37	77.4798
MIR1292	-0.662464	6.14579	-15.4494	8.80332e-39	3.52951e-37	77.4279
RAB13	1.32665	7.73226	15.4426	9.3036e-39	3.72356e-37	77.3729
DET1	-0.628774	4.87953	-15.4402	9.48411e-39	3.78917e-37	77.3538
CCPG1	1.37009	7.12391	15.4283	1.04547e-38	4.16966e-37	77.2569
CLSTN1	-0.72044	6.43631	-15.4213	1.10692e-38	4.40704e-37	77.2001
G3BP1	-0.492783	6.13957	-15.4201	1.11745e-38	4.44124e-37	77.1907
SAMD3	-1.37772	5.05212	-15.418	1.13644e-38	4.50885e-37	77.174
KAT6B	-0.551648	5.03498	-15.4119	1.19437e-38	4.73048e-37	77.1245
IPO9	-0.38298	4.59633	-15.4043	1.27114e-38	5.02586e-37	77.0626
APOL3	-1.34541	6.71747	-15.3903	1.42439e-38	5.62205e-37	76.9493
EPHX2	-1.05421	4.22611	-15.3833	1.50819e-38	5.94253e-37	76.8925
INPP4B	-0.869658	3.642	-15.3818	1.52644e-38	6.00407e-37	76.8805
LOC150776	-0.76431	6.20137	-15.3805	1.543e-38	6.05879e-37	76.8698
ZFYVE16	0.682945	5.70762	15.379	1.56167e-38	6.1216e-37	76.8578
BMS1	-0.677845	5.91029	-15.3778	1.57636e-38	6.16858e-37	76.8485
HDAC4	0.774169	6.60524	15.3775	1.58113e-38	6.17669e-37	76.8455
TRAPPC5	0.68649	8.63333	15.3701	1.67894e-38	6.54758e-37	76.7858
OSBPL3	-1.06818	4.82872	-15.3661	1.73465e-38	6.75331e-37	76.7534
IL32	-1.74321	8.0127	-15.3619	1.79503e-38	6.97648e-37	76.7194
BCL2	-0.624214	5.25002	-15.3544	1.90738e-38	7.40056e-37	76.659
NRD1	0.668864	8.14564	15.3487	1.99764e-38	7.73766e-37	76.613
TNFAIP8L1	-0.846978	5.13662	-15.3462	2.03993e-38	7.88808e-37	76.5922
CSRP2BP	-0.436336	5.01301	-15.3455	2.051e-38	7.91747e-37	76.5868
CYTH1	-0.524284	7.97572	-15.3352	2.23021e-38	8.59476e-37	76.5035
RNF125	-0.979399	5.68085	-15.334	2.2513e-38	8.66145e-37	76.4941
EIF4B	-0.740669	8.62839	-15.3335	2.26205e-38	8.68817e-37	76.4894
RAB10	0.751167	9.42496	15.3068	2.80952e-38	1.07728e-36	76.2738
GPRASP1	-1.35405	4.83326	-15.2985	3.00701e-38	1.15107e-36	76.2063
RBMS1	0.743817	9.55868	15.2958	3.07312e-38	1.17441e-36	76.1847
ARL8A	0.672239	6.83973	15.2944	3.10817e-38	1.18583e-36	76.1734
INO80	-0.480507	6.33595	-15.2921	3.1662e-38	1.20595e-36	76.155
RPS28	-0.502782	7.55394	-15.2904	3.2113e-38	1.22109e-36	76.1409
IDI1	1.24651	8.10522	15.2892	3.24297e-38	1.23109e-36	76.1312
TXNDC17	0.723306	6.73615	15.2863	3.32119e-38	1.25869e-36	76.1075
MSRB1	0.753637	11.4027	15.2751	3.63787e-38	1.37643e-36	76.0169
GNG10	1.23026	10.559	15.264	3.98186e-38	1.50331e-36	75.927
DDX18	-0.783639	6.53308	-15.2638	3.98637e-38	1.50331e-36	75.9259
YIPF1	0.748698	7.07904	15.2619	4.051e-38	1.52517e-36	75.9099
C8orf88	1.67322	5.54298	15.2613	4.06807e-38	1.52907e-36	75.9057
SSBP2	-0.574455	4.30842	-15.228	5.33581e-38	2.00229e-36	75.636
L3MBTL2	-0.434182	6.08287	-15.2202	5.68453e-38	2.12965e-36	75.573
ZNF281	0.893685	7.64073	15.2182	5.78109e-38	2.16228e-36	75.5563
DIRC2	0.982719	6.49674	15.2169	5.84202e-38	2.1815e-36	75.5458
MIR4745	-0.541498	7.37426	-15.2119	6.08174e-38	2.26731e-36	75.5058
CYB561A3	-0.728483	7.34437	-15.2078	6.28885e-38	2.3407e-36	75.4725
NR1D2	-1.43182	5.24806	-15.1988	6.76916e-38	2.51538e-36	75.3993
ZKSCAN8	-0.621379	4.32648	-15.198	6.80931e-38	2.52619e-36	75.3935
TKTL1	-0.924055	4.70084	-15.1963	6.90576e-38	2.55782e-36	75.3795
EXOSC6	-0.51926	5.46742	-15.1906	7.23296e-38	2.67467e-36	75.3334
COG2	-0.6483	4.95556	-15.1849	7.57969e-38	2.79836e-36	75.2869
ZBTB9	-0.547108	5.18739	-15.1802	7.87422e-38	2.90241e-36	75.249
DAZAP1	-0.614661	7.21414	-15.1569	9.51202e-38	3.50045e-36	75.0611
RABGAP1L	-0.528342	5.76089	-15.1478	1.02477e-37	3.76511e-36	74.987
ADCK2	-0.450943	5.14066	-15.1395	1.09574e-37	4.0194e-36	74.9204
TTC39C	-1.00052	5.69258	-15.1343	1.14342e-37	4.18758e-36	74.878
C14orf2	1.3406	8.65498	15.1241	1.24237e-37	4.54268e-36	74.7955
F5	1.37741	7.15313	15.119	1.29495e-37	4.72741e-36	74.7543
FAM105A	1.12875	6.00282	15.0929	1.60136e-37	5.83666e-36	74.5431
TMC6	-0.670447	6.98596	-15.0885	1.65932e-37	6.0383e-36	74.5077
TMCO3	0.893532	5.31232	15.0879	1.66745e-37	6.05821e-36	74.5029
CD27	-1.40533	7.74866	-15.0816	1.75586e-37	6.36933e-36	74.4515
FOXP1	-0.630158	6.77789	-15.0806	1.76949e-37	6.40857e-36	74.4438
DGKA	-0.84056	7.07338	-15.0741	1.86644e-37	6.74901e-36	74.3908
OAT	1.29339	8.7096	15.0597	2.0983e-37	7.57541e-36	74.2743
SIT1	-0.99721	6.48013	-15.0465	2.3347e-37	8.41561e-36	74.1682
HSBP1	0.846308	8.08798	15.046	2.34521e-37	8.44017e-36	74.1637
TMBIM4	0.440814	9.208	15.0437	2.38935e-37	8.5855e-36	74.1452
ABI2	-0.497038	4.89656	-15.0416	2.42983e-37	8.71725e-36	74.1284
LOC284009	-0.420308	4.46762	-15.0296	2.67946e-37	9.59774e-36	74.0312
NME8	1.33517	6.19295	15.0271	2.73475e-37	9.78049e-36	74.0109
PIK3CB	0.768977	7.56154	15.0213	2.86632e-37	1.0235e-35	73.9642
NOLC1	-0.565228	5.74508	-15.0066	3.22913e-37	1.15125e-35	73.8456
NUPL1	0.813174	5.99961	15.002	3.35403e-37	1.19392e-35	73.8079
TRDV3	-1.24327	4.60924	-14.9988	3.44026e-37	1.22271e-35	73.7827
DPH3	1.07564	6.92085	14.9943	3.5693e-37	1.2666e-35	73.7461
MYO9A	-0.51121	4.80032	-14.9918	3.64382e-37	1.29104e-35	73.7255
DHRS9	2.22491	8.45734	14.9913	3.65619e-37	1.29342e-35	73.7221
GGA2	-0.588553	5.49744	-14.9868	3.79416e-37	1.34015e-35	73.6853
CD160	-1.41553	5.31949	-14.9808	3.9846e-37	1.40525e-35	73.6366
CD74	-1.13269	7.41852	-14.9785	4.05762e-37	1.4288e-35	73.6185
TNRC6C	-0.357731	4.75253	-14.9782	4.06844e-37	1.4304e-35	73.6159
NCF4	0.684771	10.3639	14.9749	4.18001e-37	1.46737e-35	73.589
CXCR3	-0.648016	5.26473	-14.9736	4.22432e-37	1.48065e-35	73.5785
MRI1	-0.442196	6.51276	-14.9664	4.47723e-37	1.56689e-35	73.5207
MS4A6A	0.881629	8.3186	14.9433	5.40242e-37	1.88779e-35	73.3339
GNLY	-2.48587	8.99854	-14.9413	5.49157e-37	1.91601e-35	73.3176
PAPD7	-0.713015	6.90699	-14.927	6.17045e-37	2.14959e-35	73.2017
FAM160A2	0.783718	7.1556	14.9233	6.3566e-37	2.20818e-35	73.1722
PPP1R13B	-0.667294	5.18307	-14.9233	6.35795e-37	2.20818e-35	73.172
OLAH	3.06176	5.98548	14.9203	6.51423e-37	2.25903e-35	73.1478
GJA9	0.507829	5.90006	14.9186	6.60634e-37	2.2875e-35	73.1339
TC2N	-1.10556	4.24886	-14.9089	7.14475e-37	2.47018e-35	73.0559
RASGRF2	-0.726759	5.45729	-14.8997	7.70058e-37	2.65833e-35	72.9814
SPTLC2	1.02098	6.87087	14.8952	7.98731e-37	2.74915e-35	72.9451
ADAM28	-0.701647	4.58356	-14.8952	7.98772e-37	2.74915e-35	72.945
SETD8	0.590123	6.1964	14.8883	8.44897e-37	2.90352e-35	72.8892
DNPEP	-0.651346	5.35217	-14.8868	8.55268e-37	2.93475e-35	72.8771
RBX1	1.14145	8.52429	14.8833	8.80054e-37	3.01527e-35	72.8487
CBX7	-0.816136	7.58741	-14.8803	9.01269e-37	3.08334e-35	72.825
FPR1	0.778536	9.79288	14.879	9.10928e-37	3.11173e-35	72.8144
ZC3H12D	-1.40923	5.68783	-14.8668	1.00588e-36	3.43094e-35	72.7158
BPI	0.974238	5.13724	14.8649	1.02182e-36	3.48011e-35	72.7002
NFKBIZ	0.757665	9.3525	14.8603	1.06013e-36	3.60524e-35	72.6636
AGMAT	-0.467866	4.33838	-14.858	1.08068e-36	3.66965e-35	72.6445
LOC100289019	-0.934938	6.25177	-14.8577	1.0835e-36	3.67376e-35	72.6419
RBM15B	-0.451165	5.88368	-14.8479	1.17285e-36	3.97084e-35	72.5631
NDUFB1	0.741244	7.29764	14.8457	1.1939e-36	4.03365e-35	72.5454
PDZD8	1.04652	5.81986	14.8456	1.19493e-36	4.03365e-35	72.5445
CD28	-1.14553	4.49408	-14.8365	1.28684e-36	4.33747e-35	72.4709
FBXL16	-0.543636	4.83576	-14.8337	1.31625e-36	4.43008e-35	72.4484
VPS9D1	0.930332	6.78009	14.8278	1.38054e-36	4.63964e-35	72.401
TXK	-1.56191	5.21933	-14.8247	1.41593e-36	4.75158e-35	72.3758
CACNA2D3	-1.31992	4.89502	-14.8143	1.54114e-36	5.16418e-35	72.2916
ZAK	0.894571	5.69579	14.8136	1.54962e-36	5.185e-35	72.2861
LPCAT2	0.999116	6.69979	14.8109	1.58402e-36	5.29234e-35	72.2643
MYL12A	0.719905	6.99085	14.8092	1.60649e-36	5.35957e-35	72.2503
RFX5	-0.745266	6.70694	-14.8043	1.6711e-36	5.56701e-35	72.2111
SPIDR	0.548098	6.08412	14.8026	1.69433e-36	5.63618e-35	72.1973
MAFG	0.856921	6.21567	14.8	1.73058e-36	5.74841e-35	72.1763
AGTRAP	0.99231	7.98927	14.7992	1.7424e-36	5.77925e-35	72.1695
ZMYND11	-0.517766	4.86085	-14.7967	1.77707e-36	5.8857e-35	72.1499
USB1	0.623928	6.40555	14.7927	1.83654e-36	6.07388e-35	72.1172
RCC2	-0.825278	7.60674	-14.7886	1.89809e-36	6.26835e-35	72.0844
SIRPD	0.852557	6.58949	14.7821	2.00116e-36	6.5992e-35	72.0318
TMEM120A	0.925012	8.12766	14.7753	2.11507e-36	6.9648e-35	71.9768
DDX27	-0.46154	7.38463	-14.7717	2.17777e-36	7.16094e-35	71.9477
GOLGA8A	-1.0655	6.15545	-14.7604	2.38713e-36	7.83809e-35	71.8565
CHCHD1	0.937968	7.64101	14.749	2.61874e-36	8.58625e-35	71.7644
CAPZA2	0.848689	6.88337	14.7457	2.68991e-36	8.80694e-35	71.7377
HLA-DMA	-1.52363	7.96222	-14.7447	2.7106e-36	8.862e-35	71.7301
PRSS23	-0.649176	4.12689	-14.7443	2.72021e-36	8.88071e-35	71.7266
BICD1	-0.42741	3.65269	-14.7411	2.79236e-36	9.10326e-35	71.7006
SORT1	1.48617	6.60209	14.74	2.81623e-36	9.168e-35	71.6921
LINC00342	-0.741385	5.18764	-14.7298	3.05939e-36	9.9454e-35	71.6098
PRR5L	-0.745328	4.25687	-14.7293	3.07311e-36	9.97582e-35	71.6053
AIM2	1.69454	8.13121	14.7214	3.27625e-36	1.06152e-34	71.5417
TTC27	-0.542219	4.85977	-14.7213	3.27937e-36	1.06152e-34	71.5407
PPP4R2	1.10525	6.54589	14.7005	3.88243e-36	1.25495e-34	71.3729
C14orf64	-0.538562	4.66293	-14.6997	3.90722e-36	1.26118e-34	71.3665
A2M-AS1	-2.02468	5.67428	-14.6954	4.04533e-36	1.30392e-34	71.332
SYNJ2BP	-0.835617	4.17438	-14.6853	4.39147e-36	1.4135e-34	71.2504
ALMS1	-0.467953	4.93505	-14.677	4.69529e-36	1.50916e-34	71.1838
TMEM41A	-0.466543	5.86181	-14.6753	4.76208e-36	1.52848e-34	71.1698
SF3B6	0.802861	6.24817	14.6747	4.7848e-36	1.53362e-34	71.1651
VPS51	-0.85726	8.19463	-14.6693	4.99763e-36	1.59959e-34	71.1218
LILRA6	0.846882	8.3966	14.668	5.05293e-36	1.61503e-34	71.1109
CYP1B1	1.81832	7.36768	14.6673	5.08017e-36	1.62147e-34	71.1055
MSI2	-0.54113	5.17173	-14.6567	5.5358e-36	1.76443e-34	71.0201
AK5	-0.625419	4.7248	-14.6565	5.54865e-36	1.76606e-34	71.0178
PDCD11	-0.401084	5.45954	-14.6489	5.89856e-36	1.87482e-34	70.957
ZBTB25	-0.863313	4.83174	-14.6482	5.9305e-36	1.88236e-34	70.9516
UXS1	-0.805987	6.68233	-14.645	6.09009e-36	1.93033e-34	70.9252
PLSCR1	1.54931	7.4877	14.6295	6.90682e-36	2.18617e-34	70.8001
HAUS5	-0.533121	5.15089	-14.6225	7.30586e-36	2.30928e-34	70.7443
RABGAP1	-0.364154	6.4547	-14.6187	7.53448e-36	2.37825e-34	70.7136
ALPL	1.72206	7.31194	14.6078	8.23341e-36	2.59529e-34	70.6254
APRT	-0.879952	7.50062	-14.5989	8.84636e-36	2.78465e-34	70.554
HCG18	-0.407024	5.12132	-14.5925	9.31874e-36	2.92931e-34	70.5023
ID3	-0.868844	5.27526	-14.5892	9.57544e-36	3.00587e-34	70.4753
AV8S2	-0.923111	3.23359	-14.5875	9.70974e-36	3.04385e-34	70.4614
TRIM68	-0.739303	5.72322	-14.5772	1.0553e-35	3.30365e-34	70.3786
RTN1	-1.35143	5.39193	-14.5767	1.05932e-35	3.31172e-34	70.3748
PET100	1.21837	8.26847	14.5718	1.10229e-35	3.44136e-34	70.3353
USP28	-0.6469	5.22725	-14.571	1.10961e-35	3.45948e-34	70.3287
RP11-173M1.8	1.24662	6.35756	14.5697	1.12158e-35	3.49203e-34	70.3181
SF3B3	-0.497264	5.90039	-14.565	1.16512e-35	3.62264e-34	70.2802
RP11-330O11.3	1.22919	4.76619	14.5627	1.1872e-35	3.6863e-34	70.2615
RP11-732A19.1	-0.948431	4.80066	-14.5619	1.19502e-35	3.70554e-34	70.255
ATP6V1D	0.602195	6.25448	14.5576	1.23731e-35	3.83146e-34	70.2204
DOK3	0.729106	8.6789	14.556	1.25269e-35	3.87384e-34	70.2081
FAM117B	-0.818469	4.96198	-14.555	1.26372e-35	3.90268e-34	70.1994
NR3C2	-0.881282	3.90077	-14.5471	1.34692e-35	4.15401e-34	70.136
UTRN	-0.750665	5.98534	-14.5404	1.42212e-35	4.38002e-34	70.082
EXOSC10	-0.472844	5.11886	-14.5369	1.46273e-35	4.49904e-34	70.054
PLEKHF1	-0.7054	6.40159	-14.5349	1.48755e-35	4.5692e-34	70.0373
MAN1A1	1.18963	7.03465	14.5299	1.54851e-35	4.75009e-34	69.9974
CS	-0.587995	8.20826	-14.5284	1.56715e-35	4.80081e-34	69.9855
HHEX	0.96577	7.58509	14.5208	1.66716e-35	5.09937e-34	69.924
XPO4	-0.567507	5.26749	-14.5206	1.66907e-35	5.09937e-34	69.9228
AKR1B1	-1.00083	7.73555	-14.5065	1.87135e-35	5.70974e-34	69.8091
NFIL3	0.995405	9.29239	14.5057	1.8844e-35	5.74191e-34	69.8022
INPP5E	-0.666154	5.45397	-14.4955	2.04635e-35	6.22707e-34	69.7202
GGH	1.6876	5.3402	14.4897	2.14533e-35	6.51958e-34	69.6732
KLRC4-KLRK1	-1.69923	6.89418	-14.4893	2.15261e-35	6.53301e-34	69.6699
ACTR5	-0.492424	5.28986	-14.4884	2.16693e-35	6.56775e-34	69.6633
RHOH	-1.06119	7.16595	-14.4863	2.20455e-35	6.67292e-34	69.6462
QPCT	1.07363	9.9668	14.4859	2.21256e-35	6.68832e-34	69.6426
SLC7A6	-0.759824	5.7537	-14.4857	2.21609e-35	6.69013e-34	69.641
LSG1	-0.70353	5.98501	-14.4837	2.25222e-35	6.79024e-34	69.6249
SSRP1	-0.793821	6.10063	-14.4832	2.26087e-35	6.80734e-34	69.6211
AQP3	-0.891541	6.46834	-14.4805	2.31103e-35	6.94921e-34	69.5993
OPLAH	1.33106	5.55975	14.479	2.33847e-35	7.02248e-34	69.5875
SLC41A3	-0.573359	6.21879	-14.4786	2.34692e-35	7.03861e-34	69.5839
NCL	-0.519418	6.13939	-14.4634	2.65478e-35	7.95148e-34	69.4614
GSR	0.917781	7.44749	14.4605	2.71722e-35	8.12784e-34	69.4383
SLC9A7	-0.481628	3.906	-14.459	2.75107e-35	8.21833e-34	69.426
RRAGD	0.930832	7.33298	14.4549	2.84475e-35	8.48707e-34	69.3927
METTL7B	2.50037	5.51863	14.4528	2.89188e-35	8.61644e-34	69.3763
SDAD1	-0.706535	5.35307	-14.4504	2.94988e-35	8.77781e-34	69.3566
GALNT4	0.999574	5.31643	14.4418	3.16107e-35	9.39401e-34	69.2879
LRBA	-0.919325	5.50478	-14.4416	3.16763e-35	9.40129e-34	69.2858
FAM200B	0.876015	6.92058	14.4375	3.27528e-35	9.70816e-34	69.2526
ARL11	0.85126	6.03519	14.4365	3.29983e-35	9.76827e-34	69.2451
LOC100996696	-0.943484	7.24021	-14.435	3.34137e-35	9.87845e-34	69.2327
KAT7	-0.533886	6.46535	-14.4308	3.45725e-35	1.02078e-33	69.1988
TXLNG	-0.593621	4.88358	-14.4285	3.52108e-35	1.03829e-33	69.1806
ZNF331	-0.69343	5.36849	-14.4275	3.55177e-35	1.04599e-33	69.172
PNPLA1	1.18569	4.37399	14.4173	3.8568e-35	1.13436e-33	69.0901
BRI3	0.635426	9.25894	14.4065	4.20877e-35	1.23629e-33	69.0032
IER3	0.974105	9.02881	14.4042	4.28869e-35	1.25814e-33	68.9845
CECR1	-1.6407	8.50588	-14.4028	4.33642e-35	1.27052e-33	68.9735
POU6F1	-0.432933	4.79952	-14.4015	4.38334e-35	1.28262e-33	68.9628
UBE2G2	-0.510184	6.23152	-14.3973	4.53534e-35	1.3254e-33	68.9289
FXN	-0.541611	4.171	-14.3957	4.59179e-35	1.34018e-33	68.9167
CHRM3-AS2	-1.51046	4.83138	-14.3952	4.61346e-35	1.34479e-33	68.912
HEATR2	-0.488998	4.69563	-14.3927	4.70829e-35	1.37068e-33	68.8917
KLRC3	-1.21641	3.94611	-14.3909	4.77686e-35	1.38887e-33	68.8774
QRICH1	-0.515162	7.12425	-14.3888	4.85728e-35	1.41046e-33	68.8608
ZBTB40	-0.490575	5.64417	-14.3866	4.94389e-35	1.43379e-33	68.8432
TOX	-0.726617	4.01225	-14.385	5.00718e-35	1.45031e-33	68.8306
TAMM41	-0.4933	4.60383	-14.3846	5.02633e-35	1.45401e-33	68.8268
RUVBL1	-0.711474	5.73054	-14.3834	5.07635e-35	1.46662e-33	68.8169
GZMM	-0.878975	5.37112	-14.3832	5.08292e-35	1.46667e-33	68.8156
USP13	-0.436669	4.82234	-14.383	5.09239e-35	1.46755e-33	68.8138
CHIC1	-0.572428	3.77364	-14.3729	5.5239e-35	1.58989e-33	68.7329
SFI1	-0.418813	5.63021	-14.3561	6.32886e-35	1.81929e-33	68.5977
LOC102724356	-1.04599	7.05804	-14.3507	6.61166e-35	1.89819e-33	68.5542
MAL	-1.48848	7.28303	-14.3499	6.65824e-35	1.90917e-33	68.5472
IRAK4	0.702122	7.06744	14.3495	6.67755e-35	1.91231e-33	68.5443
LOC101060521	-0.63998	5.29915	-14.3288	7.89827e-35	2.25655e-33	68.3774
LOC100506299	0.522264	4.74316	14.3287	7.89934e-35	2.25655e-33	68.3773
ACAA1	0.601168	7.96835	14.3276	7.97263e-35	2.27464e-33	68.3681
TCTN3	-0.619235	5.38829	-14.3223	8.32031e-35	2.37087e-33	68.3257
ZSCAN18	-0.572285	5.32784	-14.3215	8.3734e-35	2.38303e-33	68.3194
PTCH1	-0.511753	3.71065	-14.3207	8.43249e-35	2.39686e-33	68.3124
GCA	0.952051	11.1221	14.3146	8.85755e-35	2.51455e-33	68.2635
BAZ1A	1.07966	9.28102	14.3121	9.03939e-35	2.56299e-33	68.2433
TIMM10B	-0.609275	5.99372	-14.3116	9.07326e-35	2.56941e-33	68.2395
DFFA	-0.43716	5.69359	-14.3035	9.6885e-35	2.74024e-33	68.1743
GAPDH	0.736667	11.8845	14.302	9.81124e-35	2.77152e-33	68.1618
CCR7	-1.81314	7.24497	-14.2959	1.03071e-34	2.908e-33	68.1128
KDM1A	-0.636897	6.49147	-14.2887	1.09204e-34	3.07722e-33	68.0553
KLRG1	-1.4215	6.5921	-14.2855	1.12069e-34	3.15408e-33	68.0296
C14orf169	-0.663424	6.27457	-14.2838	1.13681e-34	3.19551e-33	68.0154
NOP2	-0.708789	6.26753	-14.2756	1.21454e-34	3.40981e-33	67.9496
HIST1H2BK	1.12348	10.2769	14.2631	1.34374e-34	3.76791e-33	67.8491
EIF4G3	0.637339	5.61328	14.2619	1.35656e-34	3.79919e-33	67.8397
CCDC92	-1.09055	6.5801	-14.2565	1.41729e-34	3.96441e-33	67.7962
RETN	2.89186	7.26534	14.2499	1.49541e-34	4.17783e-33	67.7428
LINC00266-1	1.45907	5.11259	14.242	1.59374e-34	4.44711e-33	67.6795
TRAV8-3	-0.696573	3.54943	-14.2354	1.6805e-34	4.68348e-33	67.6268
PURA	-0.578548	5.03569	-14.2333	1.70933e-34	4.75801e-33	67.6099
MFF	0.785836	6.74157	14.2322	1.72575e-34	4.79789e-33	67.6004
RRS1	-0.926078	6.29097	-14.2318	1.73033e-34	4.80477e-33	67.5977
TIGD3	-1.41016	6.16117	-14.2242	1.84035e-34	5.10407e-33	67.5365
SRRM2	-0.520667	6.65667	-14.219	1.91883e-34	5.31526e-33	67.495
CTNND1	-0.600052	4.94804	-14.2136	2.00443e-34	5.54566e-33	67.4516
ZNF573	-0.624345	3.90772	-14.2131	2.01253e-34	5.56136e-33	67.4476
CD8A	-1.91382	7.21238	-14.2053	2.14498e-34	5.9202e-33	67.3842
ATP9A	1.31486	6.25227	14.1935	2.35863e-34	6.50201e-33	67.2898
TULP3	-0.480416	5.22256	-14.1879	2.46833e-34	6.79623e-33	67.2446
HIP1R	-0.49053	5.76692	-14.1877	2.47249e-34	6.79949e-33	67.2429
RNF4	-0.555911	8.06594	-14.1785	2.66392e-34	7.31713e-33	67.1688
PRRC2B	-0.463335	6.14725	-14.1714	2.81923e-34	7.73442e-33	67.1125
TAGAP	-1.0295	7.40549	-14.1676	2.90864e-34	7.97016e-33	67.0814
ACVR1B	0.595499	5.05319	14.1661	2.94355e-34	8.05616e-33	67.0696
GNS	0.976576	8.42837	14.1659	2.94914e-34	8.06182e-33	67.0677
SLC9A3R1	-0.669142	8.80376	-14.1655	2.95708e-34	8.07387e-33	67.065
LOC102724611	-0.939007	4.64173	-14.1648	2.97388e-34	8.11003e-33	67.0594
VNN2	1.05651	11.4271	14.1647	2.97812e-34	8.11191e-33	67.058
LOC200772	-0.740342	4.46796	-14.1589	3.12133e-34	8.49189e-33	67.0113
TMEM11	0.583515	7.67664	14.1583	3.13417e-34	8.50941e-33	67.0072
MADD	-0.425794	6.76798	-14.1583	3.13522e-34	8.50941e-33	67.0068
ODF2	-0.605162	4.81389	-14.1409	3.60971e-34	9.78562e-33	66.8668
EIF3B	-0.539671	5.8031	-14.1315	3.89412e-34	1.05441e-32	66.7914
MAPRE2	-0.450507	5.6106	-14.1304	3.92874e-34	1.06253e-32	66.7826
SMYD2	-0.598401	5.54474	-14.129	3.97425e-34	1.07356e-32	66.7711
DNAJC5	0.585961	7.41213	14.1233	4.16067e-34	1.1226e-32	66.7255
RP5-882O7.1	-0.559801	12.2041	-14.1222	4.19695e-34	1.13105e-32	66.7169
LOC100505549	-0.608751	4.51819	-14.1209	4.24247e-34	1.14197e-32	66.7062
FUS	-0.471906	6.07349	-14.1199	4.27462e-34	1.14927e-32	66.6987
RNASEH2B	-0.546023	4.71509	-14.118	4.3424e-34	1.16612e-32	66.683
SOS2	0.660631	6.34866	14.1177	4.35283e-34	1.16755e-32	66.6807
P2RY8	-1.13773	8.58165	-14.1165	4.39552e-34	1.17762e-32	66.671
C2CD2	-0.650839	5.22152	-14.1137	4.49703e-34	1.2034e-32	66.6483
HIBADH	-0.428523	4.41964	-14.1132	4.51419e-34	1.20658e-32	66.6445
TNRC6A	-0.378415	5.84037	-14.1098	4.64012e-34	1.23879e-32	66.6171
AGPAT9	1.04019	8.76413	14.1093	4.65755e-34	1.24199e-32	66.6134
LRPPRC	-0.73596	5.48485	-14.103	4.90183e-34	1.30561e-32	66.5626
ST3GAL5	-0.939498	6.36822	-14.1028	4.91164e-34	1.3067e-32	66.5606
STRBP	-0.880089	4.53969	-14.0986	5.07837e-34	1.34949e-32	66.5274
DLG5	-0.621175	4.09979	-14.0886	5.50767e-34	1.46187e-32	66.4467
EBLN2	0.729989	7.46376	14.0847	5.68357e-34	1.50681e-32	66.4155
TRG-AS1	-1.54465	7.26205	-14.0839	5.72123e-34	1.51499e-32	66.4089
PTMA	-0.725828	9.88025	-14.0837	5.72771e-34	1.51499e-32	66.4078
TARBP1	-0.765485	6.37412	-14.0763	6.08218e-34	1.60689e-32	66.3481
ZDHHC19	2.12487	6.29735	14.0708	6.35697e-34	1.67755e-32	66.3042
GABARAPL2	0.748137	10.5193	14.0693	6.43607e-34	1.69646e-32	66.2919
RBM14-RBM4	-0.379383	6.23405	-14.0633	6.75311e-34	1.77798e-32	66.2441
FNBP4	-0.515365	5.39771	-14.0604	6.91471e-34	1.81843e-32	66.2206
CAP1	0.491915	11.7522	14.0567	7.12666e-34	1.87202e-32	66.1906
ELL2	0.962169	5.55016	14.0558	7.17939e-34	1.8837e-32	66.1832
ECHDC3	1.70193	7.44478	14.0537	7.3016e-34	1.91357e-32	66.1664
CCDC88C	-0.739264	6.23418	-14.048	7.64222e-34	2.00054e-32	66.1211
METTL22	0.439522	6.07317	14.0452	7.81466e-34	2.04335e-32	66.0989
NOB1	-0.780913	6.57372	-14.0409	8.09704e-34	2.11476e-32	66.0637
SEPHS2	0.756767	8.69627	14.0325	8.66179e-34	2.25968e-32	65.9966
PSMD4	0.377597	8.26125	14.0319	8.7074e-34	2.26899e-32	65.9914
SMIM3	0.859689	7.39341	14.0286	8.94089e-34	2.32718e-32	65.9651
ATP6V1E1	0.671415	9.07582	14.0173	9.78946e-34	2.54515e-32	65.875
TCN1	2.65476	7.70407	14.0144	1.00213e-33	2.60247e-32	65.8517
BCAS4	-0.426201	4.3405	-14.0088	1.04901e-33	2.7211e-32	65.8063
IL21R	-0.861711	5.43282	-14.0052	1.07944e-33	2.79688e-32	65.7778
GALNT3	0.698833	5.44345	13.9998	1.12739e-33	2.9178e-32	65.7346
PRSS33	-1.29889	5.45938	-13.9997	1.129e-33	2.91866e-32	65.7332
ATP11A	0.583562	5.54162	13.9915	1.20571e-33	3.11346e-32	65.6679
FAM129C	-0.767531	5.326	-13.9869	1.25182e-33	3.22888e-32	65.6306
TLR8	1.04928	9.18997	13.9807	1.31525e-33	3.38867e-32	65.5814
S1PR5	-0.78331	5.10643	-13.9758	1.36925e-33	3.52381e-32	65.5414
SMYD4	-0.585904	5.72345	-13.9746	1.38265e-33	3.5543e-32	65.5317
HNRNPUL1	-0.462114	7.38488	-13.9702	1.43204e-33	3.67712e-32	65.4969
TTYH2	-0.643062	5.33251	-13.9684	1.45326e-33	3.72742e-32	65.4822
FBRSL1	-0.288994	5.67095	-13.9612	1.53959e-33	3.94443e-32	65.4249
AZI2	0.976859	5.89154	13.9536	1.6379e-33	4.1916e-32	65.3633
PRKACB	-0.938948	6.03914	-13.9509	1.67304e-33	4.27673e-32	65.3422
RPUSD2	-0.590789	5.28491	-13.9447	1.75937e-33	4.4924e-32	65.2922
RING1	-0.497704	7.35578	-13.9336	1.92466e-33	4.90896e-32	65.203
RASSF1	-0.690977	6.66397	-13.9175	2.1906e-33	5.58102e-32	65.0743
EHBP1	-0.642729	4.9614	-13.9116	2.29684e-33	5.84517e-32	65.0272
XCL1	-0.769648	4.63861	-13.9106	2.31569e-33	5.8866e-32	65.0191
GOT2	-0.785619	6.50591	-13.9054	2.41529e-33	6.13296e-32	64.9773
ZNF30	-0.658699	4.10965	-13.905	2.42213e-33	6.14351e-32	64.9744
CLEC5A	2.41639	6.1339	13.9018	2.48721e-33	6.30157e-32	64.9481
NFKBIA	0.671687	7.68124	13.9015	2.49246e-33	6.30787e-32	64.946
ANKRD40	-0.337952	5.03286	-13.8975	2.57498e-33	6.50952e-32	64.9136
SLFN5	-1.1915	6.35515	-13.8953	2.62071e-33	6.61781e-32	64.8961
MMS19	-0.550572	6.82208	-13.8908	2.71585e-33	6.85046e-32	64.8607
C1GALT1C1	0.975362	6.27521	13.8836	2.87864e-33	7.25309e-32	64.8028
MYBL1	-1.1154	5.5138	-13.8796	2.97444e-33	7.48622e-32	64.7703
KREMEN1	0.868594	5.56204	13.8767	3.04337e-33	7.65128e-32	64.7475
RNASE3	2.01344	6.56207	13.8715	3.17326e-33	7.96907e-32	64.706
ZSCAN25	-0.400119	5.2625	-13.868	3.26444e-33	8.18905e-32	64.6778
FAM159A	-0.471004	5.01078	-13.8644	3.36191e-33	8.42432e-32	64.6485
YPEL1	-0.64224	5.09462	-13.8622	3.42007e-33	8.56067e-32	64.6315
ZNF329	-0.838208	4.58199	-13.8583	3.53194e-33	8.83101e-32	64.5995
SLC41A1	-0.847873	5.39719	-13.8541	3.65346e-33	9.12486e-32	64.5659
ECI2	-1.02356	5.88379	-13.8523	3.70557e-33	9.24492e-32	64.5518
NPAT	-0.450171	5.06512	-13.8512	3.73867e-33	9.31733e-32	64.543
LOC100505812	0.919212	6.99477	13.8421	4.02184e-33	1.00121e-31	64.4704
TANK	0.66603	7.02095	13.8407	4.07006e-33	1.01211e-31	64.4585
MAP1LC3B	0.680331	9.30993	13.8341	4.29002e-33	1.06565e-31	64.4062
R3HDM2	-0.461715	7.57976	-13.831	4.39785e-33	1.09125e-31	64.3816
SEC31A	-0.660878	7.40113	-13.8253	4.60606e-33	1.14167e-31	64.3356
GLT1D1	0.798076	9.42769	13.822	4.73103e-33	1.17138e-31	64.309
PARP15	-0.93468	3.84866	-13.8175	4.90582e-33	1.21334e-31	64.2729
XPO5	-0.436544	5.021	-13.8155	4.98269e-33	1.23102e-31	64.2575
SKIL	0.641741	5.17786	13.8151	5.00108e-33	1.23423e-31	64.2538
RPS4X	-0.727594	12.3232	-13.8049	5.42861e-33	1.3383e-31	64.1723
URI1	-0.523036	4.87638	-13.7871	6.26482e-33	1.54278e-31	64.0299
AFF3	-0.442992	3.86353	-13.7851	6.36731e-33	1.56633e-31	64.0137
GATAD2B	-0.554297	6.27681	-13.7833	6.45864e-33	1.58709e-31	63.9996
COX7A2P2	0.807836	7.44326	13.783	6.47413e-33	1.58919e-31	63.9972
PELP1	-0.562814	5.8165	-13.7751	6.8993e-33	1.69173e-31	63.934
TBC1D8	1.10537	6.45497	13.7735	6.99096e-33	1.71237e-31	63.9208
BC043356	0.974253	4.83975	13.7685	7.27736e-33	1.78062e-31	63.8809
MRPS27	-0.436126	4.93245	-13.7661	7.41661e-33	1.81275e-31	63.8621
COL4A3BP	0.819298	8.16276	13.766	7.42759e-33	1.81349e-31	63.8606
PMS2P1	-0.465762	6.6516	-13.7657	7.44489e-33	1.81578e-31	63.8583
FOXN2	0.76543	7.41554	13.7613	7.71127e-33	1.87874e-31	63.8234
KIAA1377	-0.38366	3.2041	-13.7526	8.26888e-33	2.01245e-31	63.754
MIEF1	-0.443492	6.07114	-13.7502	8.43204e-33	2.04997e-31	63.7346
SFPQ	-0.476893	7.35931	-13.7484	8.55576e-33	2.07784e-31	63.7201
SYNE1	0.698446	5.31864	13.7385	9.26889e-33	2.24864e-31	63.6405
FAR1	1.11416	6.83896	13.7377	9.32741e-33	2.26044e-31	63.6343
WDR77	-0.492447	6.32567	-13.7358	9.47181e-33	2.293e-31	63.619
TIGIT	-0.792635	5.02426	-13.7313	9.81679e-33	2.374e-31	63.5834
NAPEPLD	-0.478735	4.44333	-13.7284	1.00508e-32	2.42802e-31	63.56
LEF1-AS1	-0.734114	3.7615	-13.724	1.04101e-32	2.51216e-31	63.5251
ERLIN1	1.31367	7.03411	13.7214	1.06327e-32	2.56317e-31	63.5041
LOC102724229	-1.60754	5.88688	-13.7007	1.25591e-32	3.02436e-31	63.3386
NOP14	-0.582339	5.69105	-13.6911	1.35669e-32	3.26364e-31	63.2618
SEMA4A	0.842647	7.18529	13.685	1.42461e-32	3.4234e-31	63.2133
FANCF	-0.526523	5.3321	-13.6827	1.45133e-32	3.48395e-31	63.1948
TASP1	-0.490783	3.66601	-13.6774	1.51529e-32	3.63369e-31	63.152
DPF2	-0.590376	7.48787	-13.6551	1.81155e-32	4.33955e-31	62.9745
FBL	-1.06595	8.25729	-13.6507	1.87698e-32	4.49158e-31	62.9392
HPS4	-0.386079	4.9039	-13.6496	1.89352e-32	4.52641e-31	62.9305
PLIN3	0.827299	8.45173	13.6493	1.89841e-32	4.53337e-31	62.9279
CAMKK2	0.582671	6.82558	13.648	1.91808e-32	4.57555e-31	62.9177
ENOSF1	-0.705715	5.35215	-13.6441	1.98032e-32	4.7191e-31	62.8859
IDH1	0.724741	7.12561	13.6433	1.99239e-32	4.74293e-31	62.8799
LOC101928290	1.02267	5.19629	13.6389	2.06426e-32	4.9089e-31	62.8447
PLEKHB1	-0.421284	4.47716	-13.6353	2.1254e-32	5.04904e-31	62.8157
GZMK	-1.71747	7.43854	-13.6322	2.17931e-32	5.17174e-31	62.7908
FAM84B	-0.51935	5.11097	-13.6301	2.21648e-32	5.25448e-31	62.774
FAR2	1.04069	6.12245	13.6267	2.2773e-32	5.39308e-31	62.7471
LARS	-0.633913	6.32642	-13.6253	2.30296e-32	5.4482e-31	62.7359
TRANK1	-1.22321	7.05676	-13.6225	2.35601e-32	5.56794e-31	62.7133
KLHL36	-0.408059	6.30118	-13.6139	2.52462e-32	5.96024e-31	62.6446
C9orf91	-1.06027	5.00689	-13.6119	2.56458e-32	6.04833e-31	62.629
C11orf71	0.601642	6.01111	13.611	2.5838e-32	6.08179e-31	62.6216
C7orf55-LUC7L2	-0.584922	6.24552	-13.611	2.58409e-32	6.08179e-31	62.6215
ADHFE1	-0.597064	5.94223	-13.6107	2.59025e-32	6.09002e-31	62.6191
SH3YL1	-0.744839	5.51442	-13.6103	2.59789e-32	6.1017e-31	62.6162
JMJD6	0.568308	5.68372	13.6082	2.64307e-32	6.20146e-31	62.599
HIST1H2BD	1.21062	8.61085	13.6059	2.69215e-32	6.31013e-31	62.5807
ZBTB39	-0.69123	4.85931	-13.6051	2.70983e-32	6.34506e-31	62.5742
EMC1	-0.382699	4.41726	-13.6033	2.74786e-32	6.42753e-31	62.5604
MCM3	-0.82016	6.54829	-13.5992	2.84023e-32	6.63679e-31	62.5275
LOC101930306	-0.740911	5.94141	-13.5885	3.09426e-32	7.223e-31	62.4424
RPA1	-0.582424	6.07651	-13.5883	3.09957e-32	7.22802e-31	62.4407
KNOP1	-0.392622	5.14135	-13.5867	3.14107e-32	7.31733e-31	62.4275
LOC101928747	-0.462257	6.60528	-13.5816	3.27108e-32	7.61243e-31	62.3872
PCYOX1L	-0.732747	6.91157	-13.5808	3.29401e-32	7.65799e-31	62.3802
NUP205	-0.566448	4.81432	-13.5744	3.46525e-32	8.0479e-31	62.3298
FAM53B	-0.527479	5.08456	-13.5732	3.50123e-32	8.1232e-31	62.3196
PNPO	-0.568496	5.85203	-13.5707	3.57131e-32	8.27739e-31	62.2999
RUNX1-IT1	-0.985728	7.23404	-13.5702	3.58469e-32	8.29998e-31	62.2962
RDH13	-0.453111	4.98682	-13.5696	3.60381e-32	8.33581e-31	62.2909
USP32	0.618821	8.16634	13.5657	3.71695e-32	8.58883e-31	62.2602
KLHL22	-0.428551	4.93553	-13.5633	3.78825e-32	8.74473e-31	62.2413
SARM1	-0.401275	4.43718	-13.563	3.79903e-32	8.76076e-31	62.2384
C4orf3	0.855506	9.10132	13.5535	4.09913e-32	9.44328e-31	62.1629
SUMF2	-0.771288	6.58916	-13.5503	4.20754e-32	9.67823e-31	62.1369
NRROS	-0.777785	6.11585	-13.5502	4.20958e-32	9.67823e-31	62.1365
SAP30	0.601461	5.2258	13.5498	4.22473e-32	9.70329e-31	62.1329
KLRB1	-1.58222	7.5244	-13.5479	4.28717e-32	9.83681e-31	62.1183
LYPLA1	0.955767	8.13952	13.546	4.35541e-32	9.98337e-31	62.1026
ANO9	-0.465481	5.73728	-13.5436	4.43877e-32	1.01642e-30	62.0838
PRPF19	-0.641095	6.72826	-13.5402	4.56081e-32	1.04332e-30	62.0568
PYHIN1	-1.22426	4.78869	-13.5352	4.74731e-32	1.0849e-30	62.017
ZNF266	-0.902264	7.34189	-13.5336	4.80936e-32	1.09799e-30	62.0041
PLP2	0.981609	10.8865	13.5264	5.09873e-32	1.16174e-30	61.946
BRD2	-0.517088	8.20409	-13.5263	5.09878e-32	1.16174e-30	61.946
RP2	0.987132	5.75403	13.5242	5.18588e-32	1.18041e-30	61.9292
ZMYM3	-0.408891	4.90943	-13.5239	5.19837e-32	1.18207e-30	61.9268
FAM134C	-0.459833	8.2216	-13.521	5.32393e-32	1.20942e-30	61.9031
TMEM59	0.537019	7.46578	13.5152	5.57631e-32	1.2655e-30	61.857
PRRC2C	-0.535634	7.66583	-13.5081	5.9021e-32	1.3381e-30	61.8006
PTGDR	-0.957141	5.04866	-13.5051	6.04718e-32	1.36963e-30	61.7765
GRAP	-0.529344	5.30077	-13.5038	6.10916e-32	1.3823e-30	61.7663
ABHD14A	-0.676075	5.93823	-13.4989	6.35597e-32	1.43673e-30	61.727
APH1B	0.687787	6.842	13.4975	6.42681e-32	1.4513e-30	61.716
SRA1	0.668662	7.93229	13.4875	6.96347e-32	1.57094e-30	61.6363
ALPK1	0.783854	7.24035	13.484	7.16335e-32	1.61444e-30	61.6081
CNOT1	-0.357972	6.63358	-13.4793	7.4367e-32	1.67439e-30	61.5709
LRIG2	-0.37014	4.57068	-13.4702	8.00322e-32	1.80017e-30	61.4979
PHKA2	0.544326	6.19197	13.464	8.40862e-32	1.8895e-30	61.4488
WHAMM	-0.655986	6.42866	-13.4563	8.94545e-32	2.00816e-30	61.3873
LOC101927204	-0.586324	4.28408	-13.4477	9.58034e-32	2.14857e-30	61.3192
LOC101929240	-0.270088	5.01341	-13.4468	9.65437e-32	2.16305e-30	61.3115
GRAMD1A	0.764897	7.14177	13.442	1.003e-31	2.24502e-30	61.2736
C1orf162	0.834212	10.1544	13.438	1.03606e-31	2.31673e-30	61.2414
LOC101927974	0.933155	6.03093	13.4307	1.09798e-31	2.45279e-30	61.1837
TBCA	1.03353	8.03194	13.4233	1.1655e-31	2.60109e-30	61.1244
LPAR5	-0.774207	5.15106	-13.4195	1.20181e-31	2.67951e-30	61.0939
BAZ1B	-0.426877	5.51098	-13.4133	1.26245e-31	2.81197e-30	61.045
TOR1A	0.474315	6.31394	13.4129	1.2673e-31	2.82003e-30	61.0412
HIST1H2BG	1.27535	6.03184	13.4009	1.39465e-31	3.10039e-30	60.946
GTDC1	0.525375	5.54429	13.3982	1.42498e-31	3.16262e-30	60.9246
ASXL1	-0.405475	6.21373	-13.3982	1.42541e-31	3.16262e-30	60.9243
HOXB-AS1	-0.551537	4.54942	-13.3968	1.44081e-31	3.19368e-30	60.9136
OSGEPL1	-0.669116	4.8545	-13.3952	1.45939e-31	3.23172e-30	60.9009
ANK3	-0.668514	4.32744	-13.394	1.47356e-31	3.25994e-30	60.8913
GNPNAT1	-0.782266	5.31027	-13.3898	1.52502e-31	3.37053e-30	60.8572
FAM228B	0.808318	6.04209	13.3872	1.55617e-31	3.43606e-30	60.8371
PPP2R3C	0.65448	6.33537	13.387	1.55909e-31	3.43917e-30	60.8352
ZMAT2	0.768042	8.8156	13.3823	1.61914e-31	3.5682e-30	60.7977
TNRC6C-AS1	-0.578414	6.06847	-13.3716	1.76341e-31	3.88239e-30	60.7129
SELT	0.881503	7.90829	13.3643	1.87028e-31	4.11372e-30	60.6544
SCAMP3	-0.527975	7.21524	-13.3623	1.90063e-31	4.17645e-30	60.6384
PRR12	-0.570772	5.33588	-13.3621	1.90393e-31	4.17969e-30	60.6367
VAMP2	-0.53762	6.63885	-13.3581	1.96519e-31	4.31002e-30	60.6052
GBA	0.961975	7.10189	13.3576	1.97279e-31	4.32255e-30	60.6014
SYNE2	-0.795709	5.42322	-13.3506	2.08748e-31	4.56947e-30	60.5452
SHQ1	-0.734026	5.49532	-13.3504	2.09099e-31	4.57276e-30	60.5435
QSOX1	0.58267	5.82424	13.35	2.09627e-31	4.57993e-30	60.541
GPR174	-0.954885	3.46602	-13.3492	2.11039e-31	4.60638e-30	60.5344
MRPL33	0.787689	7.78378	13.348	2.13006e-31	4.64487e-30	60.5251
MYC	-1.05334	7.55495	-13.3476	2.13751e-31	4.65578e-30	60.5217
FAM213B	-0.735127	6.05949	-13.3475	2.13914e-31	4.65578e-30	60.5209
CARD16	1.08599	6.33807	13.3473	2.1432e-31	4.66019e-30	60.519
LOC101929734	-1.00478	3.60983	-13.3456	2.17213e-31	4.7186e-30	60.5057
INTS9	-0.413125	6.03373	-13.3445	2.19107e-31	4.75523e-30	60.4971
DNAJA3	-0.682173	6.35584	-13.3305	2.45119e-31	5.31471e-30	60.3856
UQCC1	-0.328043	4.88503	-13.3302	2.45752e-31	5.32338e-30	60.383
TRIM32	-0.484569	3.83339	-13.3296	2.46938e-31	5.344e-30	60.3783
LRRC47	-0.631276	7.72025	-13.3254	2.55351e-31	5.52085e-30	60.345
HMOX2	-0.486757	6.4784	-13.3183	2.70224e-31	5.8369e-30	60.2887
FEM1C	0.957381	7.12375	13.3119	2.84475e-31	6.1389e-30	60.2376
VIM	0.728665	8.93478	13.3099	2.89035e-31	6.23143e-30	60.2218
PTPRCAP	-1.17722	7.79369	-13.3044	3.02201e-31	6.50915e-30	60.1776
DUSP7	-0.585686	5.80938	-13.3027	3.06202e-31	6.58912e-30	60.1645
ATP5J	1.05055	8.24117	13.2949	3.25984e-31	7.00819e-30	60.1023
C9orf84	1.24444	4.96905	13.2947	3.26587e-31	7.01457e-30	60.1004
SLC16A10	-0.574923	3.19498	-13.2917	3.34309e-31	7.17368e-30	60.0772
SEC24C	-0.405875	7.35184	-13.2904	3.37801e-31	7.24182e-30	60.0669
PCOLCE2	2.63532	4.77586	13.2867	3.48204e-31	7.45783e-30	60.0368
MB21D1	0.47934	4.54115	13.2857	3.51e-31	7.51067e-30	60.0288
NFE2	0.692077	10.2669	13.2852	3.52352e-31	7.53256e-30	60.025
IL4R	0.870998	9.07467	13.2719	3.91916e-31	8.37052e-30	59.9192
CLNS1A	-0.751382	6.76849	-13.2708	3.95231e-31	8.43344e-30	59.9109
NAA25	-0.674459	4.92043	-13.2637	4.18363e-31	8.91244e-30	59.8544
ZC3H8	-0.665451	5.04383	-13.2637	4.18459e-31	8.91244e-30	59.8541
ROMO1	0.951455	7.39043	13.263	4.20801e-31	8.95397e-30	59.8486
HIVEP3	-0.448626	4.7262	-13.2611	4.27078e-31	9.07908e-30	59.8339
PIGL	-0.381476	3.7549	-13.261	4.27575e-31	9.08121e-30	59.8327
OSM	0.702786	5.62609	13.2606	4.28778e-31	9.09829e-30	59.8299
UBAP1	0.525351	8.39968	13.2561	4.44612e-31	9.42553e-30	59.7939
EIF3A	-0.653298	7.19195	-13.2447	4.87238e-31	1.03109e-29	59.7029
ZNF248	-0.311375	4.83947	-13.2447	4.87278e-31	1.03109e-29	59.7028
COX7A2	0.930968	9.66846	13.2385	5.1177e-31	1.08191e-29	59.6541
XRCC4	0.92023	4.63514	13.2341	5.30025e-31	1.11947e-29	59.6193
ZNF551	-0.324597	4.06324	-13.2275	5.59008e-31	1.17959e-29	59.5664
DNASE1L1	0.772949	8.41908	13.2234	5.77734e-31	1.21798e-29	59.5336
GTF3C1	-0.375426	6.33708	-13.2139	6.23135e-31	1.31249e-29	59.4585
SLC25A40	1.24622	6.48443	13.2127	6.29228e-31	1.3241e-29	59.4488
SH2D1A	-0.661865	5.44118	-13.2083	6.51857e-31	1.37046e-29	59.4137
DNTTIP1	0.642323	7.44686	13.2076	6.55471e-31	1.37679e-29	59.4082
NAA40	-0.583342	4.88139	-13.2051	6.68487e-31	1.40284e-29	59.3886
MCMBP	0.520034	5.84866	13.2028	6.81013e-31	1.42782e-29	59.3702
RNF144B	0.897688	7.23553	13.1957	7.20429e-31	1.50907e-29	59.3143
FES	0.859448	7.22398	13.1948	7.25854e-31	1.51904e-29	59.3068
AGAP1	-0.451208	3.96956	-13.1916	7.4475e-31	1.55716e-29	59.2813
CEACAM4	0.909467	7.24273	13.1892	7.58967e-31	1.58544e-29	59.2625
SLPI	1.87456	8.32375	13.1821	8.03276e-31	1.67646e-29	59.2061
TDP1	-0.379915	4.61382	-13.1811	8.09682e-31	1.68829e-29	59.1982
HPCAL4	-0.420238	4.1276	-13.1771	8.35825e-31	1.74121e-29	59.1667
MYBBP1A	-0.388534	5.17423	-13.176	8.43393e-31	1.75474e-29	59.1577
SLC12A7	-0.743252	7.38419	-13.176	8.43856e-31	1.75474e-29	59.1572
CRTC3	-0.757767	6.11165	-13.1753	8.4852e-31	1.76284e-29	59.1517
JAK1	-0.617162	8.08048	-13.1721	8.70187e-31	1.80621e-29	59.1266
AK055981	-0.600635	4.54351	-13.1658	9.1521e-31	1.89794e-29	59.0765
CD40LG	-0.633592	5.7003	-13.1556	9.92473e-31	2.0563e-29	58.996
HKR1	-0.336309	4.05332	-13.1501	1.03775e-30	2.14652e-29	58.9516
RPL23A	-0.611785	11.9776	-13.15	1.0379e-30	2.14652e-29	58.9515
UPB1	0.760077	4.9742	13.1499	1.0391e-30	2.14706e-29	58.9503
KLHL8	0.973761	6.37377	13.1489	1.04741e-30	2.16227e-29	58.9424
UBTF	-0.414015	5.7528	-13.1472	1.06211e-30	2.19065e-29	58.9286
PADI2	0.814684	6.7627	13.1444	1.08574e-30	2.23737e-29	58.9067
TRIM28	-0.821024	6.96167	-13.1399	1.12586e-30	2.31795e-29	58.8707
GNAI3	0.847716	8.16106	13.1373	1.14948e-30	2.36445e-29	58.85
SLA	0.74856	10.5114	13.1325	1.19386e-30	2.45353e-29	58.8124
LINC01278	-0.552397	4.29371	-13.1269	1.24806e-30	2.56261e-29	58.7683
LANCL1	-0.606443	5.70533	-13.1268	1.24957e-30	2.56342e-29	58.7671
CEP164	-0.353053	5.77333	-13.117	1.35119e-30	2.76939e-29	58.6894
PHF1	-0.684425	7.48478	-13.1164	1.358e-30	2.78086e-29	58.6844
PEA15	-0.900815	6.76036	-13.1162	1.35971e-30	2.78187e-29	58.6831
NUP160	-0.591675	4.10805	-13.1085	1.44593e-30	2.95561e-29	58.6221
LMF1	-0.297133	4.85223	-13.0987	1.56406e-30	3.19423e-29	58.544
SSFA2	0.765785	5.65115	13.096	1.59797e-30	3.26056e-29	58.5227
TIMM8B	0.829814	6.88416	13.0958	1.60076e-30	3.26335e-29	58.521
FLOT2	0.912905	8.73849	13.0922	1.64719e-30	3.35502e-29	58.4926
CHRAC1	-0.479118	6.16227	-13.0894	1.68365e-30	3.42622e-29	58.4708
NABP1	1.13003	8.07902	13.0845	1.75136e-30	3.56083e-29	58.4316
AGK	-0.493946	4.08918	-13.0835	1.76596e-30	3.58732e-29	58.4234
DROSHA	-0.72259	5.86136	-13.0804	1.8094e-30	3.6723e-29	58.3993
ELAC2	-0.380398	4.94632	-13.0799	1.81679e-30	3.68403e-29	58.3952
UBXN2B	0.675703	7.68318	13.0757	1.87831e-30	3.80541e-29	58.3621
ANAPC15	0.818896	7.14208	13.0754	1.88331e-30	3.81216e-29	58.3595
CAMSAP1	-0.29567	4.22942	-13.0687	1.98645e-30	4.01738e-29	58.3065
RALB	0.746857	8.70559	13.0656	2.03625e-30	4.11445e-29	58.2819
FBLN5	-0.900751	4.66567	-13.0609	2.11384e-30	4.26745e-29	58.2447
MORC4	-0.664469	3.86417	-13.055	2.21515e-30	4.46803e-29	58.1982
PI4KA	-0.617011	6.44529	-13.0524	2.26254e-30	4.5596e-29	58.1772
RPS4XP2	-0.758526	10.1162	-13.0502	2.30256e-30	4.63616e-29	58.1598
LOC101927451	0.771779	7.08981	13.0298	2.70974e-30	5.4512e-29	57.998
LRRN1	1.85248	4.4967	13.0272	2.76488e-30	5.55723e-29	57.978
ANXA6	-0.516343	6.51021	-13.027	2.77089e-30	5.56442e-29	57.9758
ACAD11	-0.626114	5.7608	-13.0238	2.84172e-30	5.70166e-29	57.9507
SRRT	-0.326961	5.78832	-13.0219	2.8859e-30	5.78521e-29	57.9354
IMMT	-0.578181	7.70753	-13.0161	3.02186e-30	6.05247e-29	57.8897
DIS3L2	-0.510346	4.50046	-13.0147	3.05563e-30	6.11474e-29	57.8786
GLA	0.660253	8.3119	13.0131	3.09454e-30	6.18718e-29	57.8661
DHRS4-AS1	-0.436199	4.57819	-13.0107	3.15518e-30	6.30291e-29	57.8468
LIMA1	-0.473125	4.09473	-13.008	3.22434e-30	6.43544e-29	57.8252
POR	0.867355	6.56637	13.0077	3.23101e-30	6.44313e-29	57.8232
RTN4	0.505963	9.72984	13.0063	3.26781e-30	6.51084e-29	57.8119
C1RL	0.597803	6.76209	13.0048	3.30629e-30	6.58177e-29	57.8003
PLD1	0.551937	4.15846	13.0045	3.31502e-30	6.59339e-29	57.7977
CDIP1	-0.574944	5.74124	-13.0021	3.37828e-30	6.71339e-29	57.7789
FAM126B	0.966985	7.48399	13	3.43608e-30	6.8223e-29	57.762
FXYD5	-0.802454	9.17343	-12.991	3.69068e-30	7.32145e-29	57.691
GOLGA2P5	-0.441809	4.60085	-12.9876	3.79224e-30	7.5164e-29	57.664
EIF3D	-0.57136	9.19046	-12.9835	3.91925e-30	7.75986e-29	57.6313
SCPEP1	0.880592	6.95024	12.9834	3.92187e-30	7.75986e-29	57.6307
ARL6IP6	0.664537	6.31613	12.9829	3.93746e-30	7.78398e-29	57.6267
ZNF212	-0.439534	6.3746	-12.9798	4.03513e-30	7.97016e-29	57.6024
CDK5RAP1	-0.502818	6.29576	-12.9785	4.07619e-30	8.04431e-29	57.5923
FGR	0.663921	10.315	12.9775	4.10983e-30	8.10371e-29	57.5841
XKR6	-0.408978	3.82602	-12.9743	4.21683e-30	8.30752e-29	57.5586
GCLM	1.27749	5.53817	12.9735	4.24321e-30	8.35229e-29	57.5524
KLRF1	-1.90705	6.31002	-12.9707	4.33869e-30	8.53289e-29	57.5303
CRISP3	2.64637	5.64029	12.9705	4.34497e-30	8.53789e-29	57.5289
FBXO30	0.983639	5.65872	12.9704	4.34905e-30	8.53856e-29	57.5279
LOC339988	-0.872677	6.88044	-12.9655	4.52341e-30	8.87327e-29	57.4889
BAHD1	-0.464068	5.68003	-12.9645	4.55793e-30	8.93331e-29	57.4813
UBE2I	-0.366395	6.05263	-12.9636	4.59052e-30	8.98948e-29	57.4742
UQCR11	0.506595	8.02018	12.9603	4.71374e-30	9.22286e-29	57.4479
GPR68	-0.438285	4.79056	-12.9585	4.78237e-30	9.34914e-29	57.4336
LOC101929304	-0.335543	4.75441	-12.958	4.80016e-30	9.3759e-29	57.4299
PAFAH2	-0.396552	4.77067	-12.9508	5.08461e-30	9.92302e-29	57.3727
AV4S1	-0.778405	3.76706	-12.9506	5.09051e-30	9.92605e-29	57.3715
GLG1	-0.551148	7.06946	-12.9481	5.19341e-30	1.01181e-28	57.3516
SOCS3	0.916785	6.20437	12.9457	5.29481e-30	1.03068e-28	57.3324
KCNA3	-1.07405	5.5872	-12.9422	5.44238e-30	1.05851e-28	57.3051
ZNF548	-0.654673	4.67607	-12.9406	5.51183e-30	1.0711e-28	57.2925
LYRM7	-0.607893	5.42488	-12.9388	5.59327e-30	1.08601e-28	57.278
UNG	-0.947549	5.0926	-12.937	5.67283e-30	1.10052e-28	57.2639
CENPW	1.42115	5.45102	12.9358	5.72711e-30	1.11011e-28	57.2545
VPS29	0.507543	7.01105	12.9344	5.79141e-30	1.12162e-28	57.2434
ACN9	1.43726	5.17208	12.9276	6.11502e-30	1.18329e-28	57.1893
ARL4A	0.941918	7.39816	12.9274	6.12519e-30	1.18426e-28	57.1877
LFNG	-0.674442	6.67273	-12.9261	6.18773e-30	1.19534e-28	57.1776
DHX30	-0.28453	5.05905	-12.9233	6.32956e-30	1.2217e-28	57.1551
ARHGEF10L	-0.61943	5.47985	-12.9206	6.46239e-30	1.24629e-28	57.1345
HAUS4	0.806578	8.75763	12.9164	6.68271e-30	1.28769e-28	57.1012
TRRAP	-0.570728	5.06173	-12.909	7.0884e-30	1.36471e-28	57.0426
LCN2	3.08446	9.0085	12.9039	7.3844e-30	1.4205e-28	57.002
BATF	0.827341	7.41576	12.9035	7.40953e-30	1.42414e-28	56.9986
FAM78A	-0.723135	7.11726	-12.8971	7.79399e-30	1.49677e-28	56.9483
CA5B	-0.55777	4.89653	-12.8964	7.83929e-30	1.50421e-28	56.9426
C9orf72	0.921867	5.84563	12.8885	8.34791e-30	1.60046e-28	56.8801
PPP3CC	-0.652695	4.98939	-12.8877	8.39891e-30	1.60889e-28	56.8741
LAS1L	-0.39637	5.06103	-12.884	8.65185e-30	1.65595e-28	56.8446
TMEM70	0.70241	6.28949	12.8839	8.65985e-30	1.6561e-28	56.8437
ZFP3	-0.714614	4.72566	-12.8834	8.69071e-30	1.66061e-28	56.8401
ABCF2	-0.35584	5.62244	-12.8738	9.37936e-30	1.7907e-28	56.7644
SATB1	-0.756312	6.79966	-12.8703	9.64237e-30	1.83937e-28	56.7369
CMTM4	0.772459	5.36423	12.8652	1.00479e-29	1.91513e-28	56.696
RBPJ	0.562354	8.3316	12.8646	1.00918e-29	1.9219e-28	56.6916
LATS2	0.438966	6.13971	12.8625	1.02628e-29	1.95284e-28	56.6749
CAPG	0.964584	8.55491	12.8622	1.02883e-29	1.95606e-28	56.6725
ZNF202	-0.555942	4.52008	-12.8603	1.04433e-29	1.98389e-28	56.6576
MCCC2	-0.495677	4.21709	-12.8578	1.06518e-29	2.02181e-28	56.638
LGR6	-1.1571	5.25781	-12.8561	1.07998e-29	2.04819e-28	56.6243
ZNF792	-0.578662	3.35108	-12.8513	1.12157e-29	2.12532e-28	56.5867
VIPR1	-0.675359	5.93194	-12.8499	1.13404e-29	2.14716e-28	56.5758
SLC36A4	0.794357	4.48662	12.8472	1.15877e-29	2.19217e-28	56.5543
MSRB2	0.865336	6.43678	12.8455	1.17506e-29	2.22115e-28	56.5404
BRD9	-0.38243	6.57483	-12.8395	1.23245e-29	2.32769e-28	56.4931
AQP9	0.751832	11.5558	12.8393	1.23418e-29	2.32904e-28	56.4917
FAM160B1	0.643976	5.9468	12.8374	1.25235e-29	2.36138e-28	56.4772
HNRNPR	-0.608212	6.98848	-12.8334	1.29335e-29	2.43667e-28	56.4452
C5orf63	-0.348279	4.06639	-12.8323	1.30474e-29	2.45612e-28	56.4365
SIRPA	0.705972	7.39151	12.8289	1.34007e-29	2.52055e-28	56.4099
ATP6V0A2	-0.332406	4.68795	-12.8275	1.355e-29	2.54654e-28	56.3989
FAM43A	-0.537418	5.99956	-12.8226	1.4093e-29	2.64641e-28	56.3599
LOC101928830	0.81293	10.9399	12.82	1.43884e-29	2.69965e-28	56.3393
NUP62	-0.500486	5.30083	-12.8189	1.45122e-29	2.72066e-28	56.3307
BRD1	-0.664058	6.30918	-12.818	1.46122e-29	2.73715e-28	56.3239
CDKN2C	0.877623	5.50874	12.814	1.50826e-29	2.82295e-28	56.2925
EXOSC4	1.29521	7.02068	12.8118	1.53552e-29	2.87162e-28	56.2747
OSBPL5	-0.519403	5.81056	-12.8106	1.54963e-29	2.89563e-28	56.2656
CXCR5	-0.469745	5.23819	-12.8077	1.58638e-29	2.9619e-28	56.2423
KHSRP	-0.393107	5.59807	-12.805	1.6211e-29	3.02425e-28	56.2208
CD79A	-1.03321	6.57796	-12.8044	1.62871e-29	3.03597e-28	56.2161
ICAM2	-1.03661	7.99468	-12.8019	1.66167e-29	3.09488e-28	56.1962
STAG3L2	-0.894594	6.10267	-12.8013	1.66956e-29	3.10704e-28	56.1915
LINC00959	-0.702298	4.13961	-12.8007	1.67724e-29	3.11879e-28	56.187
NLRP12	0.771882	8.3355	12.7975	1.71963e-29	3.19502e-28	56.1622
NDNL2	-0.750786	5.1688	-12.7932	1.7792e-29	3.30302e-28	56.1283
MTA1	-0.501508	5.4222	-12.7929	1.784e-29	3.30841e-28	56.1257
LRRFIP2	0.544769	5.24065	12.7928	1.785e-29	3.30841e-28	56.1251
BCAT1	1.46108	5.33389	12.7922	1.79354e-29	3.32153e-28	56.1204
TMEM203	-0.596731	7.24181	-12.7849	1.90139e-29	3.51841e-28	56.0623
RPAP1	-0.517923	5.442	-12.7828	1.93249e-29	3.57308e-28	56.0462
GAR1	-0.714053	6.46767	-12.7792	1.9894e-29	3.67532e-28	56.0174
RNF141	0.755199	6.13917	12.7756	2.04711e-29	3.77889e-28	55.989
FCRLA	-0.923353	4.25224	-12.7676	2.18173e-29	4.02414e-28	55.9257
IFT20	0.926907	7.6031	12.7645	2.23522e-29	4.11948e-28	55.9017
SLC11A1	0.805596	7.24114	12.758	2.35352e-29	4.334e-28	55.8504
LIG3	-0.346541	5.14808	-12.7521	2.46708e-29	4.53946e-28	55.8036
MYCL	-0.587147	5.16047	-12.7476	2.55601e-29	4.69931e-28	55.7684
ATXN7L3B	-0.47297	7.31124	-12.7452	2.60599e-29	4.78736e-28	55.7492
ARID1B	-0.271507	5.78359	-12.7417	2.67896e-29	4.91745e-28	55.7218
ELAVL1	-0.424713	5.31869	-12.7385	2.74825e-29	5.04033e-28	55.6964
DDIAS	1.06058	5.8432	12.7384	2.75031e-29	5.04033e-28	55.6957
NDUFA4	1.23148	9.09798	12.7344	2.83934e-29	5.19932e-28	55.664
SGTB	0.903089	5.97182	12.7339	2.84839e-29	5.21171e-28	55.6608
STXBP3	0.810554	6.52507	12.7337	2.85332e-29	5.21656e-28	55.6591
LINC00152	0.488788	7.0698	12.7333	2.8635e-29	5.23097e-28	55.6556
PITPNB	-0.400731	8.41077	-12.7304	2.92885e-29	5.34608e-28	55.6332
CCNDBP1	0.60715	10.1524	12.7286	2.97148e-29	5.41957e-28	55.6188
LSM1	0.880214	7.2891	12.7275	2.99695e-29	5.46166e-28	55.6103
SRSF5	-0.544822	7.69574	-12.7271	3.00649e-29	5.47469e-28	55.6072
ESYT2	-0.65224	5.13676	-12.7228	3.11165e-29	5.66167e-28	55.573
GALNT12	-0.597396	4.00666	-12.7209	3.15894e-29	5.74315e-28	55.5581
LUC7L	-0.488764	5.81198	-12.7125	3.37701e-29	6.13472e-28	55.4917
GALT	-0.414312	4.95064	-12.7111	3.41438e-29	6.19767e-28	55.4808
C16orf80	-0.695797	7.18388	-12.7008	3.70561e-29	6.72098e-28	55.3995
ARL10	-0.274631	4.20214	-12.7003	3.71993e-29	6.74159e-28	55.3957
AGPAT2	0.462933	6.63342	12.6996	3.73902e-29	6.77082e-28	55.3906
FNBP1	-0.50525	7.81904	-12.6977	3.7984e-29	6.87291e-28	55.3749
CCDC71L	0.614427	5.66357	12.6947	3.88899e-29	7.03125e-28	55.3515
GEMIN5	-0.719244	5.1107	-12.6943	3.89927e-29	7.04427e-28	55.3489
CIRBP	-0.667599	7.33613	-12.6903	4.02553e-29	7.26663e-28	55.3172
CCDC134	-0.396191	5.11009	-12.6874	4.11904e-29	7.42955e-28	55.2944
AP3M2	-0.499918	5.17239	-12.6855	4.18201e-29	7.53718e-28	55.2794
RNF181	0.542837	9.15131	12.6806	4.34739e-29	7.82907e-28	55.2408
HNRNPH1	-0.57272	6.12409	-12.6803	4.35745e-29	7.841e-28	55.2385
RP11-443B7.1	0.954452	5.43666	12.679	4.40189e-29	7.91475e-28	55.2285
RBBP4	-0.430135	6.27483	-12.6716	4.67105e-29	8.39209e-28	55.1695
BBS2	-0.752313	5.81224	-12.6644	4.94389e-29	8.87532e-28	55.1131
TMLHE	0.567406	5.32817	12.662	5.03685e-29	9.03509e-28	55.0946
MSRB3	0.720811	4.79624	12.661	5.07966e-29	9.10475e-28	55.0862
NSUN3	0.486854	5.13618	12.6577	5.21174e-29	9.33417e-28	55.0607
MEAF6	-0.434628	5.26556	-12.6459	5.7231e-29	1.0242e-27	54.9677
SCAF4	-0.415744	5.48854	-12.6446	5.78234e-29	1.03399e-27	54.9575
DUSP2	-0.694724	5.19925	-12.6426	5.87595e-29	1.04991e-27	54.9416
TSR2	-0.490623	7.1202	-12.6397	6.01199e-29	1.07337e-27	54.9188
UBAP2L	-0.309969	6.06801	-12.6358	6.19892e-29	1.10588e-27	54.8884
ZNF550	-0.498295	4.32475	-12.6279	6.59821e-29	1.1762e-27	54.8264
GCSAM	-0.662269	3.93757	-12.6265	6.67574e-29	1.18909e-27	54.8148
CD244	-0.554725	4.71129	-12.6225	6.88892e-29	1.22611e-27	54.7836
GCNT1	0.730644	5.53639	12.622	6.91574e-29	1.22993e-27	54.7797
HSF2	-0.707908	4.20375	-12.6195	7.05538e-29	1.25378e-27	54.7599
MFSD6	-0.692745	4.84312	-12.6119	7.49007e-29	1.33e-27	54.7005
CHST14	-0.4477	5.97952	-12.6099	7.60844e-29	1.34997e-27	54.6849
C2orf76	1.14153	5.02466	12.6093	7.65043e-29	1.35636e-27	54.6794
ZNF230	0.787648	5.1384	12.6077	7.74372e-29	1.37184e-27	54.6674
RP11-747H7.3	-0.790919	4.4469	-12.6073	7.77071e-29	1.37555e-27	54.6639
SGK1	-1.40806	8.22674	-12.6043	7.95589e-29	1.40724e-27	54.6405
FOLR3	1.92137	8.48161	12.6038	7.98617e-29	1.41151e-27	54.6368
PHF21A	0.612284	7.19046	12.6012	8.15301e-29	1.43988e-27	54.6162
G0S2	1.78909	6.62339	12.5997	8.25273e-29	1.45637e-27	54.6042
PAX5	-0.524028	5.42301	-12.5979	8.3722e-29	1.47631e-27	54.5899
LOC729683	-0.385585	6.03615	-12.597	8.43274e-29	1.48584e-27	54.5827
LRRC69	-0.764948	4.92263	-12.5944	8.60606e-29	1.51521e-27	54.5625
ZNF280B	-0.412008	3.97065	-12.5932	8.68808e-29	1.52847e-27	54.5531
DDX19A	-0.388744	4.425	-12.5899	8.91846e-29	1.5678e-27	54.5271
CCDC50	-0.634831	4.52128	-12.5876	9.08045e-29	1.59505e-27	54.5092
CTCF	-0.513944	7.75335	-12.5871	9.11925e-29	1.60063e-27	54.505
OLFM4	3.98058	6.82384	12.5796	9.67555e-29	1.69697e-27	54.4462
HLA-DRA	-1.44305	9.8332	-12.5771	9.86807e-29	1.72941e-27	54.4266
NOL3	0.360984	4.83875	12.5767	9.8991e-29	1.73352e-27	54.4235
RAB18	0.608402	7.08647	12.5763	9.92537e-29	1.73679e-27	54.4208
POLR1B	-0.351481	4.60748	-12.5741	1.01058e-28	1.76701e-27	54.4029
CCND2	-0.859071	6.02837	-12.5688	1.05397e-28	1.84146e-27	54.3612
PDCD4-AS1	-0.930895	5.58313	-12.5676	1.06385e-28	1.8573e-27	54.3519
SMAD7	-0.767877	4.70032	-12.5626	1.10684e-28	1.93089e-27	54.3126
HIVEP2	-0.543714	5.26149	-12.5581	1.14657e-28	1.99866e-27	54.2775
ZNF419	-0.452024	5.71444	-12.557	1.15634e-28	2.01379e-27	54.2691
BTBD10	0.736155	7.34428	12.557	1.15701e-28	2.01379e-27	54.2685
MICU1	0.683963	7.78918	12.5561	1.16461e-28	2.02548e-27	54.262
EBF1	-0.644159	3.5285	-12.5457	1.26517e-28	2.1987e-27	54.1798
PBX4	-0.569311	5.44	-12.5443	1.27881e-28	2.22072e-27	54.1691
CCL5	-1.63832	9.26215	-12.5423	1.29936e-28	2.25462e-27	54.1533
BTBD19	0.567266	4.99717	12.5422	1.3003e-28	2.25462e-27	54.1526
THEMIS	-1.39443	4.34906	-12.5373	1.35124e-28	2.34115e-27	54.1144
LOC100133315	-0.620956	5.84287	-12.5367	1.35808e-28	2.35123e-27	54.1094
RNU86	-0.867049	11.222	-12.5305	1.4265e-28	2.46782e-27	54.0606
CTSO	-0.980626	6.15231	-12.5282	1.45245e-28	2.51081e-27	54.0427
HP1BP3	-0.474263	7.67363	-12.5274	1.46102e-28	2.52371e-27	54.0368
LOC153546	0.838196	5.78561	12.5271	1.46483e-28	2.52837e-27	54.0342
FAM226A	-0.683145	3.88901	-12.526	1.47779e-28	2.54883e-27	54.0255
FAM50B	-0.458112	5.91034	-12.5238	1.5038e-28	2.59173e-27	54.0082
PACS1	-0.530054	5.83813	-12.5176	1.57976e-28	2.72059e-27	53.9592
TRIT1	-0.777208	5.82503	-12.5148	1.6149e-28	2.77902e-27	53.9374
FAM89A	1.56097	6.88446	12.514	1.62534e-28	2.79487e-27	53.931
B3GNT5	0.90061	5.09953	12.5101	1.67582e-28	2.87952e-27	53.9006
CCDC64	-0.375154	4.64333	-12.5077	1.7078e-28	2.93225e-27	53.8818
ZNF91	-0.43357	3.62825	-12.5071	1.71532e-28	2.94296e-27	53.8774
TTC22	-0.374758	4.03281	-12.5055	1.73706e-28	2.97803e-27	53.8649
DCTD	-0.667843	5.70412	-12.5036	1.76336e-28	3.02085e-27	53.85
ITPR3	-0.302049	4.90347	-12.5001	1.8126e-28	3.10288e-27	53.8227
ENO2	-0.878314	5.44259	-12.4996	1.82072e-28	3.11444e-27	53.8182
LACTB	0.920719	6.68233	12.4942	1.8992e-28	3.24626e-27	53.7763
GNAQ	0.710408	7.87746	12.492	1.93282e-28	3.30125e-27	53.7589
CEP104	-0.442764	4.72114	-12.4912	1.94578e-28	3.3209e-27	53.7522
TWF1	0.639926	5.06254	12.4868	2.01404e-28	3.43483e-27	53.718
PARN	-0.477863	6.61938	-12.4865	2.01953e-28	3.44164e-27	53.7153
AV2S1A1	-0.577614	3.32302	-12.486	2.02651e-28	3.45095e-27	53.7119
GDF11	-0.288131	4.93084	-12.4796	2.13181e-28	3.62757e-27	53.6615
DNAJC30	-0.379605	5.16474	-12.4784	2.15285e-28	3.66065e-27	53.6518
H2AFZ	0.680399	9.51037	12.476	2.19335e-28	3.72674e-27	53.6333
GORASP2	-0.615173	6.83374	-12.4753	2.2056e-28	3.74476e-27	53.6278
LOC101930415	-1.06279	5.55326	-12.4746	2.21745e-28	3.76209e-27	53.6224
IMPDH2	-0.876538	7.29148	-12.4734	2.23867e-28	3.79528e-27	53.613
LAT2	0.439124	7.72244	12.4721	2.26236e-28	3.83259e-27	53.6025
FAM213A	-0.437688	4.39882	-12.4716	2.27098e-28	3.84435e-27	53.5987
TGFA	0.720429	5.82936	12.4709	2.28371e-28	3.86304e-27	53.5932
LOC100506248	-0.795964	9.96918	-12.4641	2.40966e-28	4.07308e-27	53.5399
LEPROTL1	-0.681072	8.0485	-12.462	2.4499e-28	4.13803e-27	53.5234
MTMR3	0.497595	7.31271	12.4614	2.46062e-28	4.15307e-27	53.5191
ZNF540	-0.455184	4.08153	-12.4599	2.49132e-28	4.20177e-27	53.5068
AES	-0.930554	7.19704	-12.4528	2.63415e-28	4.43939e-27	53.4514
ACVR2A	-0.598484	4.79341	-12.4527	2.63651e-28	4.4401e-27	53.4505
TRAV20	-0.496284	4.5495	-12.4515	2.66059e-28	4.47735e-27	53.4415
LMO7	-0.294054	3.77853	-12.4512	2.66657e-28	4.48412e-27	53.4392
PFKFB4	0.498022	6.66146	12.4492	2.71007e-28	4.55392e-27	53.4232
GPATCH1	-0.586969	5.50133	-12.4481	2.73392e-28	4.59061e-27	53.4145
RPL19	-0.649181	11.9125	-12.4471	2.75635e-28	4.62489e-27	53.4064
SFSWAP	-0.340018	5.81815	-12.4444	2.81485e-28	4.71957e-27	53.3855
HLA-DOA	-0.360417	4.95517	-12.4435	2.83497e-28	4.74983e-27	53.3784
ATF7IP2	-0.528094	5.11519	-12.4322	3.09997e-28	5.19e-27	53.2897
EIF3L	-0.761934	10.2326	-12.432	3.10356e-28	5.19222e-27	53.2885
CEP78	-0.715134	5.12609	-12.4314	3.11925e-28	5.21465e-27	53.2835
C12orf65	-0.368769	4.99704	-12.4272	3.22435e-28	5.38547e-27	53.2506
ZNF500	-0.401086	5.03959	-12.4271	3.22614e-28	5.38547e-27	53.2501
MIIP	0.428043	7.21168	12.425	3.27926e-28	5.47014e-27	53.2338
FCGR1A	1.27697	3.82295	12.4245	3.2926e-28	5.48838e-27	53.2298
MEF2C	-0.798755	6.13874	-12.4231	3.33059e-28	5.54767e-27	53.2184
LOC645984	1.23345	4.18195	12.4184	3.45455e-28	5.74995e-27	53.1821
SNHG12	-0.548203	5.86775	-12.4172	3.48729e-28	5.80021e-27	53.1728
SGMS2	1.03152	5.1946	12.4105	3.67685e-28	6.11107e-27	53.1202
CIRH1A	-0.724647	5.87001	-12.4104	3.68093e-28	6.1134e-27	53.1191
ATM	-0.52855	5.98138	-12.4056	3.8213e-28	6.34192e-27	53.0819
CTA-250D10.23	-0.841882	5.30765	-12.4054	3.82842e-28	6.34912e-27	53.0801
FCER2	-0.569786	4.83786	-12.4038	3.87587e-28	6.42315e-27	53.0678
AFG3L2	-0.424875	5.62635	-12.4018	3.93749e-28	6.52053e-27	53.0522
NSUN2	-0.533932	7.18109	-12.4009	3.96692e-28	6.56453e-27	53.0448
DUSP14	-0.452192	4.89735	-12.399	4.02711e-28	6.65929e-27	53.0298
ECHS1	-0.644495	8.00808	-12.3939	4.19038e-28	6.92428e-27	52.9903
SIGMAR1	-0.532043	5.46699	-12.3916	4.26826e-28	7.04788e-27	52.9721
GRAMD3	-0.509455	3.79004	-12.39	4.32246e-28	7.13222e-27	52.9595
SNHG1	-0.956927	7.34919	-12.3878	4.39706e-28	7.25008e-27	52.9425
RAB20	0.734152	5.81327	12.3795	4.69492e-28	7.73561e-27	52.8774
PPP1R12A	0.875255	8.43924	12.3777	4.76327e-28	7.84259e-27	52.8631
BASP1	0.617359	9.15437	12.3758	4.83464e-28	7.95435e-27	52.8483
EDC4	-0.434015	6.1655	-12.3725	4.96026e-28	8.15516e-27	52.8228
MAGEE1	-0.49808	4.95816	-12.371	5.01949e-28	8.2432e-27	52.811
ASAH1	0.591626	8.33178	12.371	5.02102e-28	8.2432e-27	52.8107
MEGF9	0.66264	9.03981	12.3703	5.04689e-28	8.27973e-27	52.8056
SMPDL3A	1.48088	4.9803	12.3694	5.08533e-28	8.33681e-27	52.7981
PPP1R3B	0.556865	6.71543	12.3678	5.15e-28	8.43677e-27	52.7856
TTC39B	-0.568506	3.64395	-12.3608	5.43808e-28	8.90233e-27	52.7315
LILRB3	0.653565	10.318	12.3596	5.49052e-28	8.98173e-27	52.722
EPB41L2	-0.445189	4.10787	-12.3566	5.62095e-28	9.18853e-27	52.6987
KRI1	-0.467845	6.68364	-12.355	5.69636e-28	9.30514e-27	52.6854
ACTR10	0.775962	8.58472	12.3473	6.05123e-28	9.87777e-27	52.6254
NDRG2	-0.363009	4.51249	-12.3449	6.16449e-28	1.00555e-26	52.607
SFXN5	0.373984	5.02164	12.3415	6.33102e-28	1.03197e-26	52.5805
NT5E	-0.449834	3.55575	-12.3407	6.37164e-28	1.03785e-26	52.5742
POLR1C	-0.514469	5.63684	-12.3398	6.41613e-28	1.04436e-26	52.5673
EHMT2	-0.343054	5.43589	-12.3369	6.56901e-28	1.06848e-26	52.5439
SPIN3	-0.416461	3.45391	-12.3345	6.69292e-28	1.08786e-26	52.5253
MUTYH	-0.468609	6.10958	-12.3336	6.73888e-28	1.09455e-26	52.5185
KRT8P12	0.473767	5.39097	12.3311	6.87538e-28	1.11593e-26	52.4986
AP3S1	0.694547	8.99968	12.3299	6.93835e-28	1.12535e-26	52.4895
PLAC8	1.44956	11.355	12.325	7.21417e-28	1.16926e-26	52.4508
AHNAK	-0.710675	6.09724	-12.3221	7.38008e-28	1.1953e-26	52.4282
HSDL2	0.673959	6.1295	12.3199	7.50818e-28	1.21519e-26	52.4112
RPS6KA5	-0.970819	5.14636	-12.3168	7.69458e-28	1.24447e-26	52.3868
SP100	0.552879	6.68561	12.312	7.98694e-28	1.29084e-26	52.3498
CCDC115	-0.63091	6.9933	-12.3117	8.00588e-28	1.29299e-26	52.3474
CLUAP1	-0.500305	4.80584	-12.3113	8.03383e-28	1.2958e-26	52.344
PUF60	-0.516202	7.71748	-12.3113	8.03462e-28	1.2958e-26	52.3439
MS4A1	-1.48663	6.72359	-12.3055	8.40617e-28	1.35477e-26	52.299
FGFBP2	-2.10427	6.93737	-12.305	8.44145e-28	1.3595e-26	52.2948
ROCK1	0.450799	6.08119	12.3048	8.45563e-28	1.3606e-26	52.2931
MDC1	-0.614497	5.1774	-12.3047	8.46021e-28	1.3606e-26	52.2926
STK3	0.903285	4.54904	12.302	8.64448e-28	1.38926e-26	52.2712
HSH2D	-1.05201	5.70972	-12.2994	8.81857e-28	1.41624e-26	52.2514
ERCC1	-0.627956	6.29366	-12.2969	8.99621e-28	1.44375e-26	52.2316
AMPD2	-0.904591	8.1541	-12.296	9.06041e-28	1.45304e-26	52.2245
NHP2L1	-0.471199	6.07472	-12.2954	9.10165e-28	1.45863e-26	52.22
NUP43	-0.485819	5.50552	-12.2918	9.36709e-28	1.50011e-26	52.1915
FAHD2A	-0.356715	5.39676	-12.2884	9.62092e-28	1.53968e-26	52.1649
CYP2U1	-0.307723	3.72743	-12.2882	9.63088e-28	1.5402e-26	52.1639
PLEKHO1	-1.02811	7.40728	-12.2866	9.75758e-28	1.55937e-26	52.1509
ARRB1	-0.751967	6.43715	-12.2844	9.92511e-28	1.58503e-26	52.134
METTL8	-0.542958	4.06441	-12.2842	9.94417e-28	1.58697e-26	52.1321
NONO	-0.53928	8.60944	-12.2749	1.0696e-27	1.70576e-26	52.0597
RP3-508I15.21	0.792302	6.80704	12.2739	1.07801e-27	1.71798e-26	52.052
RUFY3	-0.557541	4.70474	-12.2735	1.081e-27	1.72154e-26	52.0492
KLRD1	-1.22627	6.38334	-12.2721	1.09294e-27	1.73934e-26	52.0383
NOSIP	-0.648008	8.47247	-12.2709	1.10331e-27	1.75463e-26	52.0289
CLIC3	-1.2656	5.07013	-12.2707	1.10578e-27	1.75733e-26	52.0267
FBXO32	-0.446601	4.03939	-12.2702	1.11003e-27	1.76286e-26	52.0229
BTN3A3	-1.389	6.05526	-12.2696	1.11492e-27	1.76939e-26	52.0185
ZBTB5	-0.4733	5.78092	-12.2689	1.12135e-27	1.77836e-26	52.0128
GBE1	1.01236	7.36314	12.2665	1.1421e-27	1.81002e-26	51.9946
MSL3	0.721798	6.66903	12.2642	1.16348e-27	1.84262e-26	51.9762
DAAM2	2.14827	6.63753	12.264	1.16532e-27	1.84426e-26	51.9746
DGCR8	-0.395059	5.31197	-12.2597	1.20475e-27	1.90534e-26	51.9416
ATP10A	-0.36984	5.36575	-12.2579	1.22283e-27	1.9326e-26	51.9268
CEACAM1	1.70745	7.28196	12.2541	1.25901e-27	1.9884e-26	51.8978
RPTOR	-0.468722	5.30926	-12.2534	1.26592e-27	1.99794e-26	51.8924
PWAR6	-0.997179	4.05744	-12.2514	1.28664e-27	2.02924e-26	51.8763
GMFB	1.01198	7.10015	12.2487	1.31431e-27	2.07145e-26	51.8551
CYP4V2	-0.394938	4.15119	-12.2453	1.34971e-27	2.12577e-26	51.8287
IGFBP7	0.7073	5.84201	12.2436	1.36819e-27	2.1534e-26	51.8152
CCNL2	-0.386007	6.5646	-12.2338	1.47748e-27	2.32381e-26	51.7389
PAG1	1.00005	8.77123	12.232	1.49812e-27	2.35465e-26	51.7252
PTGDR2	-0.532383	5.31252	-12.2318	1.50084e-27	2.3573e-26	51.7234
CUTC	0.903293	7.24499	12.2317	1.50232e-27	2.35801e-26	51.7224
SDHA	-0.387172	8.34975	-12.2306	1.51452e-27	2.37551e-26	51.7143
SYCP3	0.714088	3.87516	12.2282	1.5431e-27	2.41868e-26	51.6958
ZNF512	-0.460874	6.8374	-12.2185	1.66601e-27	2.60955e-26	51.6197
LINC01420	-0.573223	4.52679	-12.2165	1.69257e-27	2.64752e-26	51.604
PRO2852	0.790126	7.52434	12.2118	1.75621e-27	2.74519e-26	51.5673
MTPAP	-0.551646	5.55226	-12.2099	1.78265e-27	2.78461e-26	51.5525
CNOT6L	-0.501424	5.71083	-12.2073	1.81891e-27	2.83932e-26	51.5325
AAMP	-0.405386	6.71733	-12.2067	1.82762e-27	2.85096e-26	51.5277
NAGPA	-0.629658	6.05996	-12.2044	1.861e-27	2.90105e-26	51.5098
SLC12A9	0.580614	6.2143	12.2033	1.87658e-27	2.92334e-26	51.5015
HNRNPU	-0.352596	6.98724	-12.2007	1.91625e-27	2.98312e-26	51.4807
DNMT3A	-0.353915	5.89978	-12.1999	1.92783e-27	2.99909e-26	51.4747
HAT1	1.3346	7.33042	12.1997	1.93012e-27	3.00062e-26	51.4736
MIR1244-3	-0.588562	8.88839	-12.1973	1.96703e-27	3.05591e-26	51.4548
GANAB	-0.535971	6.98118	-12.1953	1.99797e-27	3.10188e-26	51.4393
PAN2	-0.59589	5.55804	-12.1937	2.02384e-27	3.13991e-26	51.4265
CPD	0.825388	7.25232	12.191	2.06675e-27	3.2043e-26	51.4056
ALDH18A1	-0.61124	4.89028	-12.1895	2.09148e-27	3.24045e-26	51.3938
ZNF106	0.554496	8.52246	12.1872	2.12911e-27	3.29652e-26	51.3761
TMEM180	0.662343	5.65762	12.1796	2.26065e-27	3.49781e-26	51.3166
KLRC1	-1.4834	4.81616	-12.1773	2.30198e-27	3.55935e-26	51.2986
ALKBH8	-0.51018	4.32429	-12.1716	2.40636e-27	3.71823e-26	51.2546
RPRD2	-0.42745	5.72419	-12.1705	2.42812e-27	3.74931e-26	51.2456
VAPA	0.477942	6.75715	12.1681	2.4738e-27	3.81727e-26	51.2271
EMILIN2	0.894614	6.38114	12.1675	2.48634e-27	3.83403e-26	51.2221
MAML2	-0.764049	5.28392	-12.1671	2.49291e-27	3.84157e-26	51.2195
NARF	0.693368	6.9259	12.1666	2.50374e-27	3.85566e-26	51.2152
MCPH1	-0.292408	4.34323	-12.1641	2.5528e-27	3.92709e-26	51.1959
LOC101930112	-0.351518	5.77977	-12.1641	2.55356e-27	3.92709e-26	51.1956
ANXA1	1.03164	8.31306	12.1602	2.63203e-27	4.04504e-26	51.1656
LINC00493	0.708043	8.39201	12.1593	2.65e-27	4.06992e-26	51.1588
ZNF703	-0.64355	4.73092	-12.1588	2.66144e-27	4.08474e-26	51.1545
EIF2S3	-0.530523	8.36632	-12.154	2.76425e-27	4.23969e-26	51.1169
TULP4	-0.513499	4.16341	-12.1473	2.91169e-27	4.46283e-26	51.0653
KIF3A	-0.639633	3.98219	-12.1467	2.92625e-27	4.48214e-26	51.0603
RAB24	0.734907	9.28011	12.1454	2.95564e-27	4.52412e-26	51.0504
DCAF17	-0.571589	3.61629	-12.1411	3.05773e-27	4.67726e-26	51.0167
CUTA	-0.818334	8.56741	-12.1354	3.19605e-27	4.88558e-26	50.9728
TMEM33	0.737225	7.53433	12.1322	3.27934e-27	5.00954e-26	50.9472
PMEPA1	-0.356197	4.18112	-12.1291	3.35934e-27	5.12832e-26	50.9233
MORC2-AS1	-0.723241	6.05716	-12.129	3.36181e-27	5.12867e-26	50.9226
VMP1	0.985447	8.37957	12.1277	3.39599e-27	5.17736e-26	50.9125
UQCRH	1.00868	8.89693	12.1249	3.47181e-27	5.28942e-26	50.8906
ARF6	-0.39102	8.2231	-12.1236	3.50646e-27	5.33865e-26	50.8807
LENG8	-0.691434	6.9007	-12.1234	3.51356e-27	5.34306e-26	50.8787
CTSD	0.893215	7.23802	12.1233	3.51404e-27	5.34306e-26	50.8786
MXD3	0.51187	6.78097	12.1151	3.74832e-27	5.6955e-26	50.8145
TRIP4	0.664221	7.40455	12.1144	3.76991e-27	5.7245e-26	50.8088
TGS1	-0.38015	5.78305	-12.1102	3.89623e-27	5.91238e-26	50.7761
IL12RB1	-0.434396	5.75244	-12.1003	4.20918e-27	6.38303e-26	50.6994
SSBP3-AS1	-0.517617	5.77593	-12.1002	4.21199e-27	6.38306e-26	50.6987
AF131215.4	-0.823082	4.58006	-12.0968	4.32586e-27	6.55128e-26	50.6722
ZNF286A	-0.405126	4.24094	-12.0955	4.37103e-27	6.61531e-26	50.6619
IL18BP	-0.386843	5.71991	-12.0893	4.5894e-27	6.94121e-26	50.6135
AP5B1	1.014	6.08495	12.0875	4.65427e-27	7.03466e-26	50.5996
C9orf66	0.558643	4.10367	12.0824	4.84309e-27	7.31521e-26	50.5601
RBBP7	-0.653217	7.7709	-12.0794	4.9585e-27	7.48458e-26	50.5367
CIITA	-0.726617	5.25421	-12.0781	5.00804e-27	7.55438e-26	50.5268
LETMD1	-0.560231	6.48411	-12.0718	5.26273e-27	7.93332e-26	50.4776
C17orf62	0.556163	8.98558	12.0716	5.26948e-27	7.93827e-26	50.4763
TP53BP1	-0.330991	4.48952	-12.0678	5.42849e-27	8.17242e-26	50.4468
NAA38	0.74266	7.45779	12.0676	5.43699e-27	8.17983e-26	50.4452
SCAP	-0.527901	7.29988	-12.0636	5.60863e-27	8.4325e-26	50.4144
BUB3	-0.492321	6.35263	-12.0606	5.74364e-27	8.62981e-26	50.3908
SAFB2	-0.392426	7.0005	-12.0544	6.02838e-27	9.05167e-26	50.3427
LSR	-0.680769	4.38558	-12.0539	6.05289e-27	9.08252e-26	50.3387
HIST2H2BE	1.06117	7.70075	12.0501	6.23681e-27	9.35234e-26	50.309
MCU	0.760027	6.64882	12.0465	6.41453e-27	9.61254e-26	50.2811
MOSPD2	0.610364	7.74961	12.042	6.64417e-27	9.95014e-26	50.2462
LTF	2.73309	9.40971	12.0414	6.67422e-27	9.9886e-26	50.2417
CORO2A	0.871672	5.37503	12.0372	6.8977e-27	1.03163e-25	50.209
EPB41L4A-AS1	-0.617938	5.25806	-12.0356	6.98204e-27	1.04356e-25	50.1969
MARS2	-0.700879	4.92996	-12.0338	7.08371e-27	1.05807e-25	50.1825
CLYBL	-0.352133	3.97575	-12.0311	7.23548e-27	1.08003e-25	50.1615
NMI	0.728179	9.57419	12.0242	7.63645e-27	1.13881e-25	50.108
LOC728175	0.517847	3.80043	12.0241	7.63924e-27	1.13881e-25	50.1076
RIC8B	-0.404932	4.65271	-12.0229	7.71031e-27	1.14866e-25	50.0984
WBP4	0.764992	5.4201	12.0213	7.81282e-27	1.16317e-25	50.0853
LRIG1	-0.293983	4.31521	-12.0205	7.86149e-27	1.16965e-25	50.0791
SKAP2	0.550906	7.32963	12.0178	8.0256e-27	1.19329e-25	50.0586
C9orf114	-0.449397	5.53313	-12.0162	8.12459e-27	1.20723e-25	50.0464
HIC2	-0.328833	5.06342	-12.0128	8.34387e-27	1.239e-25	50.02
TMEM116	-0.275251	4.21611	-12.01	8.5294e-27	1.26573e-25	49.9982
HLA-DOB	-0.632373	5.2175	-12.0077	8.68703e-27	1.28829e-25	49.98
PDCD10	1.13392	8.53374	12.0073	8.71591e-27	1.29173e-25	49.9767
ARPC5	0.436491	8.88802	12.0063	8.77834e-27	1.30014e-25	49.9696
ORM1	1.89644	7.31032	12.0046	8.90082e-27	1.31743e-25	49.9558
RNF144A	-0.591106	4.52859	-11.9982	9.35433e-27	1.38365e-25	49.9065
SF3A2	-0.640998	6.08018	-11.997	9.44368e-27	1.39597e-25	49.8971
LPHN1	-0.288051	4.56137	-11.9951	9.58088e-27	1.41533e-25	49.8827
VPS13C	-0.57591	5.94576	-11.9928	9.76026e-27	1.4409e-25	49.8643
PPM1M	0.798095	8.59909	11.9905	9.93164e-27	1.46525e-25	49.847
SFXN3	-0.480433	5.92145	-11.9895	1.00169e-26	1.47688e-25	49.8386
VSIG4	1.91816	6.29818	11.9865	1.02513e-26	1.51047e-25	49.8156
CYFIP2	-0.580834	8.00935	-11.9851	1.03617e-26	1.52575e-25	49.805
H2BFS	0.959146	8.58415	11.9826	1.0568e-26	1.55512e-25	49.7854
PTEN	0.53798	8.54982	11.9814	1.0671e-26	1.56928e-25	49.7758
AGTPBP1	1.0329	7.67682	11.98	1.07881e-26	1.58547e-25	49.7649
COX5B	0.517231	8.50214	11.9791	1.08617e-26	1.59527e-25	49.7582
KLF5	0.897983	5.01558	11.9786	1.09021e-26	1.60016e-25	49.7545
IL16	-0.439239	6.68247	-11.9767	1.10662e-26	1.62321e-25	49.7396
RSPH9	0.816297	4.33325	11.9755	1.11732e-26	1.63785e-25	49.7301
SH2D3A	-0.374141	4.7079	-11.9711	1.15602e-26	1.6935e-25	49.6963
CSF1R	-1.09593	6.87807	-11.9707	1.16013e-26	1.69843e-25	49.6928
ATP8B4	1.52961	5.6258	11.9697	1.16909e-26	1.71045e-25	49.6851
STARD9	-0.589921	4.14964	-11.969	1.17561e-26	1.71889e-25	49.6796
UQCRQ	1.06853	7.53725	11.968	1.18437e-26	1.73058e-25	49.6722
EZR	-0.589526	6.6852	-11.967	1.19361e-26	1.74298e-25	49.6645
LOC101929243	0.737981	6.25681	11.9656	1.20632e-26	1.75952e-25	49.654
GBAP1	0.922513	7.57963	11.9656	1.20648e-26	1.75952e-25	49.6539
ZNF544	-0.39146	5.01309	-11.9641	1.22144e-26	1.7802e-25	49.6416
ZDHHC17	0.68223	6.56556	11.961	1.25055e-26	1.82147e-25	49.6183
NBPF20	-0.482761	3.9345	-11.9584	1.27688e-26	1.85863e-25	49.5976
PIK3IP1	-0.651517	6.59166	-11.9556	1.30453e-26	1.89767e-25	49.5763
ZCCHC18	-0.558184	4.75858	-11.9518	1.3445e-26	1.95456e-25	49.5463
RNMT	-0.457229	5.21034	-11.951	1.35218e-26	1.96449e-25	49.5407
JAK3	0.494234	6.10452	11.9493	1.37093e-26	1.99046e-25	49.527
RP11-690I21.2	-0.624567	5.35489	-11.948	1.38476e-26	2.00927e-25	49.5171
CDK10	-0.408216	5.46865	-11.9479	1.3861e-26	2.00993e-25	49.5161
CREG1	0.870021	9.08143	11.9456	1.41079e-26	2.04444e-25	49.4986
TDRD3	-0.450818	4.25115	-11.9432	1.43768e-26	2.08208e-25	49.4798
SRP14	0.740945	10.2541	11.9392	1.48299e-26	2.14634e-25	49.449
LDOC1	-0.618058	4.965	-11.9382	1.4947e-26	2.15972e-25	49.4412
SUN1	-0.412558	3.87948	-11.9382	1.49506e-26	2.15972e-25	49.441
RPL13	-0.553968	8.91775	-11.9382	1.49507e-26	2.15972e-25	49.441
B3GNT2	0.816005	5.26061	11.9368	1.51071e-26	2.18094e-25	49.4306
ACOT13	0.728874	6.3034	11.9294	1.60105e-26	2.3099e-25	49.373
TRIM25	0.573972	8.53231	11.9289	1.60754e-26	2.3178e-25	49.369
RHOF	-0.447404	5.57072	-11.9276	1.62368e-26	2.33959e-25	49.359
WDFY3-AS2	0.535495	3.24479	11.9244	1.66478e-26	2.3973e-25	49.3342
LOC101927057	0.525525	4.00291	11.9215	1.70253e-26	2.45012e-25	49.312
LOC100129550	0.939111	8.15744	11.9209	1.71101e-26	2.46077e-25	49.307
RPUSD4	-0.676181	7.11228	-11.9204	1.71777e-26	2.46894e-25	49.3031
ZNF600	-1.13726	5.96003	-11.9172	1.7602e-26	2.52834e-25	49.2789
OSBPL9	0.668667	7.93516	11.9164	1.77169e-26	2.54324e-25	49.2724
ATXN10	-0.499978	6.70019	-11.9113	1.84413e-26	2.64556e-25	49.2326
SAR1B	0.761702	5.8815	11.909	1.8763e-26	2.69003e-25	49.2155
HABP4	-0.403097	4.83749	-11.9082	1.88789e-26	2.70495e-25	49.2094
RTN3	0.546311	10.1457	11.9075	1.89917e-26	2.71941e-25	49.2034
LAX1	-0.872189	5.82707	-11.9049	1.93807e-26	2.77338e-25	49.1833
IFITM1	0.681926	12.0882	11.9041	1.95035e-26	2.78919e-25	49.1771
TTC31	-0.520844	6.15655	-11.9025	1.97433e-26	2.82173e-25	49.1649
TBC1D31	-0.482719	4.19276	-11.8985	2.03707e-26	2.90957e-25	49.1339
ZRSR2	-0.487278	7.08841	-11.8968	2.06367e-26	2.94573e-25	49.121
WDR6	-0.380361	6.18601	-11.8949	2.09465e-26	2.98808e-25	49.1062
APEX1	-0.824662	8.26797	-11.8933	2.121e-26	3.02379e-25	49.0938
TRBV7-3	-0.624903	5.69736	-11.8902	2.17222e-26	3.09488e-25	49.0701
TOR4A	0.41589	5.93153	11.8897	2.18133e-26	3.10592e-25	49.0659
UCP2	-0.86569	9.61996	-11.8854	2.25525e-26	3.20917e-25	49.0329
TRAPPC6A	-0.553135	6.39507	-11.883	2.29887e-26	3.2692e-25	49.0138
ITGA7	1.33319	5.26941	11.8811	2.333e-26	3.31568e-25	48.9992
CMTM6	0.453806	7.46164	11.8801	2.35167e-26	3.34013e-25	48.9913
DIDO1	-0.339121	6.11628	-11.8793	2.36582e-26	3.35678e-25	48.9853
PLGRKT	0.829542	6.1675	11.8793	2.36633e-26	3.35678e-25	48.9851
DNAJC24	-0.49339	4.49384	-11.8776	2.39793e-26	3.3995e-25	48.972
SF3A3	-0.739472	6.40865	-11.8769	2.41106e-26	3.41599e-25	48.9665
C9orf89	0.428005	5.82353	11.8747	2.45173e-26	3.47146e-25	48.9499
ZNF677	-0.390192	3.11535	-11.8744	2.45705e-26	3.47684e-25	48.9478
SUPT16H	-0.441384	6.12893	-11.8703	2.53807e-26	3.58926e-25	48.9156
PSMC3IP	0.377023	6.40437	11.8686	2.57137e-26	3.63411e-25	48.9026
TPST1	1.49866	6.4578	11.8608	2.73151e-26	3.85804e-25	48.8427
RP11-112J3.16	-0.730052	3.01694	-11.8533	2.89713e-26	4.08945e-25	48.7842
PSMC1	0.416607	9.19422	11.85	2.97166e-26	4.19206e-25	48.759
DGKE	-0.412105	3.68719	-11.8497	2.9789e-26	4.19967e-25	48.7566
VWA9	-0.375201	4.32506	-11.8458	3.07203e-26	4.32831e-25	48.726
FAM63B	0.663439	5.14093	11.8447	3.09766e-26	4.36172e-25	48.7178
TMCC1	-0.535649	5.94781	-11.8421	3.16138e-26	4.44871e-25	48.6976
ZFP36L2	-0.82173	7.34572	-11.8383	3.25518e-26	4.57789e-25	48.6685
ATP5L	0.639908	9.41035	11.8374	3.27871e-26	4.60814e-25	48.6614
USP20	-0.469231	6.36868	-11.8323	3.41079e-26	4.78789e-25	48.6222
LOC101060275	-0.662946	8.32237	-11.8316	3.42879e-26	4.81019e-25	48.617
PAXIP1-AS1	-0.695418	4.28076	-11.8218	3.70296e-26	5.19165e-25	48.5406
MRPS18B	-0.599633	6.43986	-11.8207	3.73353e-26	5.23129e-25	48.5324
STAT5B	0.514442	8.02473	11.8198	3.75871e-26	5.26335e-25	48.5258
GPR89A	-0.623826	6.1433	-11.8164	3.86106e-26	5.40335e-25	48.4991
MUM1	-0.499009	5.35402	-11.8117	4.00547e-26	5.60202e-25	48.4627
TIMP1	0.992206	9.98359	11.8109	4.03017e-26	5.63312e-25	48.4566
JDP2	0.731895	6.09732	11.8093	4.07823e-26	5.69681e-25	48.4448
POGLUT1	-0.683067	5.72466	-11.8087	4.09916e-26	5.72255e-25	48.4397
CCDC53	0.734114	7.13702	11.8078	4.12616e-26	5.75672e-25	48.4332
TYSND1	-0.314814	5.06178	-11.8025	4.30047e-26	5.99626e-25	48.3921
HMG20A	-0.696631	5.21704	-11.7995	4.40144e-26	6.1333e-25	48.3691
LOC102724985	-0.450912	5.0639	-11.7987	4.43145e-26	6.17135e-25	48.3623
RARRES3	-1.333	8.19806	-11.7985	4.43612e-26	6.1741e-25	48.3613
ARMC2-AS1	0.615329	9.05681	11.7967	4.4997e-26	6.25877e-25	48.3472
HGF	1.39385	4.72417	11.7965	4.50541e-26	6.26291e-25	48.3459
STXBP5	0.830223	6.27413	11.7905	4.72196e-26	6.55994e-25	48.2993
MYO10	0.646631	3.89444	11.7893	4.76488e-26	6.61554e-25	48.2903
WWP1	-0.69524	6.03832	-11.7836	4.98221e-26	6.91308e-25	48.246
MTX3	-0.517153	4.8954	-11.783	5.00351e-26	6.93842e-25	48.2418
PPARD	-0.291686	4.91651	-11.7795	5.14269e-26	7.12466e-25	48.2146
OTUD4	-0.367629	4.8956	-11.7795	5.14405e-26	7.12466e-25	48.2143
SDR39U1	-0.56027	6.93357	-11.7773	5.23012e-26	7.23948e-25	48.1978
GSS	-0.431107	6.5008	-11.7765	5.26305e-26	7.28066e-25	48.1916
KIF5B	0.601682	7.92341	11.7756	5.30326e-26	7.33185e-25	48.1841
CD22	-0.715817	5.25236	-11.7725	5.43137e-26	7.50442e-25	48.1604
EIF4E3	0.714629	7.68098	11.7718	5.45955e-26	7.5388e-25	48.1552
RRAS2	-0.827456	4.75561	-11.7705	5.51677e-26	7.6097e-25	48.1449
DDX5	-0.660374	6.58598	-11.7705	5.51756e-26	7.6097e-25	48.1447
SFMBT2	-0.522664	4.51277	-11.7683	5.60936e-26	7.73165e-25	48.1284
JAG1	0.488669	4.6866	11.7675	5.64523e-26	7.77639e-25	48.122
OFD1	-0.654254	6.09024	-11.7672	5.65979e-26	7.79176e-25	48.1195
TARDBP	-0.430396	8.04337	-11.7645	5.77895e-26	7.95101e-25	48.0988
RNF7	0.547179	6.29531	11.7621	5.88763e-26	8.09567e-25	48.0803
CDK14	0.489324	5.86632	11.7561	6.17017e-26	8.47907e-25	48.0338
RANGRF	-0.449754	5.84175	-11.7556	6.19481e-26	8.50781e-25	48.0298
RUNX2	-0.38168	4.70988	-11.7549	6.22501e-26	8.54415e-25	48.025
PCNX	0.62073	5.79102	11.7539	6.27702e-26	8.61037e-25	48.0167
CLEC2D	-0.814616	5.45339	-11.7508	6.42558e-26	8.80886e-25	47.9935
NEIL2	-0.679683	5.62127	-11.75	6.46655e-26	8.85972e-25	47.9872
ULK3	-0.50247	6.1395	-11.7496	6.48937e-26	8.88565e-25	47.9837
NBAS	-0.333208	4.90107	-11.7445	6.74775e-26	9.23392e-25	47.945
PRPF3	-0.428311	7.19384	-11.7439	6.77978e-26	9.27219e-25	47.9403
EIF3K	-0.39442	8.49286	-11.7434	6.80792e-26	9.3051e-25	47.9361
TCF25	-0.346676	6.86812	-11.7381	7.09298e-26	9.68894e-25	47.8954
MFNG	-0.458517	6.60006	-11.7362	7.20133e-26	9.83106e-25	47.8804
SLC4A7	-0.510517	3.90774	-11.7354	7.24286e-26	9.88185e-25	47.8747
EARS2	-0.324943	4.29653	-11.7346	7.29178e-26	9.94267e-25	47.868
FHIT	-0.949505	4.87571	-11.7344	7.30073e-26	9.94893e-25	47.8668
PP7080	-0.581251	5.242	-11.7337	7.33991e-26	9.99636e-25	47.8615
TREML3P	0.82368	5.14331	11.7329	7.38579e-26	1.00529e-24	47.8553
HDAC1	-0.485226	8.22981	-11.7325	7.4107e-26	1.00808e-24	47.8519
GNB2L1	-0.491521	8.61194	-11.7324	7.41647e-26	1.00826e-24	47.8512
NUP214	0.396201	7.30784	11.7285	7.6445e-26	1.03864e-24	47.8211
MCOLN2	-0.615873	4.83096	-11.7283	7.65629e-26	1.03963e-24	47.8196
JMJD7-PLA2G4B	-0.426089	6.05295	-11.7273	7.71627e-26	1.04715e-24	47.8118
DPH2	-0.381537	6.29983	-11.727	7.73333e-26	1.04884e-24	47.8096
FASLG	-0.525232	4.53422	-11.7258	7.80463e-26	1.05788e-24	47.8005
TCL1A	-1.40019	6.40415	-11.7237	7.93207e-26	1.07452e-24	47.7844
BRPF1	-0.430078	6.26751	-11.7235	7.94432e-26	1.07554e-24	47.7829
ZNF790-AS1	-0.363532	3.91053	-11.7175	8.32613e-26	1.12657e-24	47.7363
SERPINA1	0.438287	7.9535	11.7173	8.34004e-26	1.12778e-24	47.7347
MGC40069	-0.476598	3.26851	-11.7157	8.44127e-26	1.14079e-24	47.7227
CX3CR1	-1.56221	8.13162	-11.7149	8.49313e-26	1.14712e-24	47.7166
DBI	1.15373	8.00408	11.7147	8.50714e-26	1.14834e-24	47.715
ITPR1	-0.512332	5.70828	-11.7118	8.69845e-26	1.17347e-24	47.6929
ND3	-0.402826	12.643	-11.7112	8.74102e-26	1.17852e-24	47.6881
NEDD4	1.21868	5.1964	11.7109	8.76414e-26	1.18094e-24	47.6854
NLRP1	-0.662843	5.75565	-11.7106	8.77959e-26	1.18232e-24	47.6837
ANKEF1	-0.416364	3.71983	-11.7081	8.95126e-26	1.20473e-24	47.6645
NDUFC2	0.383094	7.72138	11.7075	8.9969e-26	1.21016e-24	47.6594
IPW	-0.343442	3.33845	-11.7018	9.40337e-26	1.26409e-24	47.6156
ZBTB24	-0.340397	4.28312	-11.7009	9.46701e-26	1.2719e-24	47.6089
VPS25	0.619814	6.94083	11.6975	9.72147e-26	1.30532e-24	47.5825
YTHDF1	-0.369853	8.57539	-11.697	9.76056e-26	1.30979e-24	47.5786
CCNK	-0.306652	6.7634	-11.6952	9.89818e-26	1.32748e-24	47.5647
LOC728554	-0.726205	6.84727	-11.694	9.98574e-26	1.33844e-24	47.5559
TGIF1	-0.50925	4.95712	-11.6938	1.00027e-25	1.33993e-24	47.5542
NBEAL2	0.483269	6.52775	11.6859	1.06326e-25	1.42348e-24	47.4936
IDH3B	-0.413305	7.3473	-11.6839	1.08052e-25	1.44574e-24	47.4776
DCTN4	0.399213	5.88241	11.6833	1.0851e-25	1.45102e-24	47.4734
DDX59	0.498279	6.72937	11.6812	1.10353e-25	1.47479e-24	47.4567
SYNCRIP	-0.483492	5.99221	-11.6811	1.10433e-25	1.475e-24	47.456
HSD17B8	-0.583654	5.96085	-11.6717	1.18768e-25	1.58539e-24	47.3838
ACTR1B	-0.456467	7.03887	-11.67	1.20345e-25	1.60552e-24	47.3707
ELMO1	-0.663356	7.02254	-11.6689	1.2135e-25	1.61797e-24	47.3624
SCFD2	-0.479969	5.36043	-11.6678	1.22367e-25	1.63059e-24	47.3542
GIMAP1	-0.841562	7.1099	-11.6666	1.23577e-25	1.64576e-24	47.3444
TRAF1	-0.497463	4.98293	-11.6652	1.24908e-25	1.66251e-24	47.3338
LOC441081	1.18411	7.03293	11.6634	1.26602e-25	1.68408e-24	47.3204
RAB30	-0.591631	4.5052	-11.6574	1.32618e-25	1.76307e-24	47.2743
SNHG16	-0.652833	7.64256	-11.6531	1.37121e-25	1.82187e-24	47.2412
RAB1A	0.48788	7.10097	11.651	1.39359e-25	1.85054e-24	47.2251
SPTLC1	0.595623	5.78687	11.6437	1.47504e-25	1.95756e-24	47.1687
CEBPB	0.627445	11.8582	11.642	1.49434e-25	1.98202e-24	47.1558
FEZ1	-0.45098	3.86934	-11.6349	1.5795e-25	2.09375e-24	47.1008
ITM2A	-1.07506	7.2916	-11.6305	1.63348e-25	2.16406e-24	47.0675
ARID1A	-0.418727	7.08158	-11.6303	1.63657e-25	2.16689e-24	47.0656
TSPAN2	1.11176	6.26756	11.6283	1.66193e-25	2.19919e-24	47.0503
SSBP4	-0.44489	6.0968	-11.6278	1.66852e-25	2.20664e-24	47.0464
LOC285957	-0.701502	4.11924	-11.6248	1.70697e-25	2.25618e-24	47.0238
MAF	-0.601788	4.42005	-11.623	1.73142e-25	2.28717e-24	47.0097
TUBGCP5	-0.421544	3.70344	-11.6215	1.75211e-25	2.31317e-24	46.9979
GON4L	-0.290826	5.77045	-11.6198	1.77495e-25	2.34197e-24	46.985
SEMA4C	-0.589859	6.20479	-11.6161	1.82628e-25	2.4083e-24	46.9567
VPREB3	-0.989918	5.32807	-11.6099	1.91611e-25	2.52531e-24	46.9091
NEFL	-0.541851	3.54814	-11.6091	1.92786e-25	2.53933e-24	46.903
TBP	-0.440346	7.20679	-11.603	2.0217e-25	2.6614e-24	46.8558
DNAJC3	0.698462	7.56428	11.5981	2.09893e-25	2.76147e-24	46.8186
RPL7A	-0.614501	11.24	-11.5941	2.16487e-25	2.84659e-24	46.7879
ICOS	-0.839122	5.28306	-11.5916	2.20841e-25	2.90218e-24	46.7682
HSD3B7	0.728645	5.86279	11.5807	2.40228e-25	3.15513e-24	46.6847
CTC-429P9.3	-0.502794	6.06315	-11.5789	2.43646e-25	3.19818e-24	46.6706
CRYGS	-0.481245	4.55537	-11.5776	2.46026e-25	3.22757e-24	46.661
ALDH1A1	-1.23934	5.02078	-11.5744	2.52128e-25	3.30573e-24	46.6367
NT5DC1	-0.45086	4.5666	-11.5683	2.64368e-25	3.46422e-24	46.5896
MTIF3	0.363078	4.70432	11.568	2.64972e-25	3.47014e-24	46.5874
DCP2	0.554282	7.05561	11.5667	2.67549e-25	3.50189e-24	46.5778
MSTO1	-0.406072	5.5317	-11.557	2.88547e-25	3.77457e-24	46.5028
PAAF1	-0.456357	5.70063	-11.5562	2.90172e-25	3.79221e-24	46.4972
NSUN6	-0.510527	5.83523	-11.5562	2.90227e-25	3.79221e-24	46.497
RPL14	-0.563441	9.83373	-11.555	2.92943e-25	3.8255e-24	46.4878
SET	-0.524501	8.80964	-11.5549	2.93261e-25	3.82746e-24	46.4867
IL17RA	0.540641	8.84176	11.5499	3.04715e-25	3.97469e-24	46.4487
B3GNT8	0.623954	6.4881	11.5498	3.05046e-25	3.97673e-24	46.4476
ITGA6	-0.787723	5.62231	-11.5338	3.45219e-25	4.49788e-24	46.3248
SARS	-0.444803	6.25919	-11.528	3.60908e-25	4.69962e-24	46.2807
MIR6890	-0.592271	8.49668	-11.5254	3.68284e-25	4.79293e-24	46.2606
HPGD	2.21203	5.7346	11.5251	3.69194e-25	4.80205e-24	46.2582
COLQ	-0.552239	4.90294	-11.5223	3.77062e-25	4.90159e-24	46.2373
RP11-53O19.3	-0.566123	4.4037	-11.5218	3.78514e-25	4.91767e-24	46.2334
MATN1-AS1	-0.43156	3.71322	-11.5176	3.91182e-25	5.07936e-24	46.2008
GSPT2	-0.834205	4.72334	-11.5144	4.00727e-25	5.20035e-24	46.1769
BTN3A1	-1.01047	7.64632	-11.5141	4.0192e-25	5.21287e-24	46.1739
PRKD2	-0.493228	7.03389	-11.5134	4.04105e-25	5.23824e-24	46.1685
KIAA0930	0.648723	7.58558	11.5124	4.07151e-25	5.27473e-24	46.1611
SYCP2	0.825165	3.52157	11.5112	4.11017e-25	5.3218e-24	46.1517
ZMIZ2	-0.331749	6.00401	-11.5098	4.15192e-25	5.37281e-24	46.1417
LINC00926	-0.869503	6.29826	-11.508	4.21277e-25	5.44846e-24	46.1272
PCED1A	-0.355122	4.87494	-11.5065	4.26073e-25	5.50738e-24	46.116
ITPA	-0.455575	6.73874	-11.5062	4.27104e-25	5.51759e-24	46.1136
BIK	0.741278	5.94763	11.5059	4.27888e-25	5.52459e-24	46.1118
PRDM15	-0.293389	4.67294	-11.5047	4.32064e-25	5.57536e-24	46.1021
TMUB2	0.446959	7.09405	11.5045	4.32783e-25	5.57978e-24	46.1005
SULF2	-1.56385	6.54387	-11.5044	4.32895e-25	5.57978e-24	46.1002
VPS52	-0.305249	7.58368	-11.5026	4.39216e-25	5.65806e-24	46.0858
IFNGR2	0.540274	10.0842	11.5005	4.46297e-25	5.74604e-24	46.07
LRPAP1	0.459256	6.29648	11.4982	4.54209e-25	5.84462e-24	46.0525
LOC101930578	-0.421633	3.4007	-11.4974	4.56955e-25	5.87664e-24	46.0466
QRSL1	-0.494861	4.54172	-11.4971	4.57981e-25	5.88652e-24	46.0443
KIF21A	-0.730745	3.49458	-11.4962	4.61353e-25	5.92653e-24	46.037
ZNF506	-0.471963	4.32969	-11.4943	4.68262e-25	6.01191e-24	46.0223
CHUK	0.944269	6.54075	11.4931	4.72318e-25	6.06057e-24	46.0137
TIMM23B	-0.596166	4.5282	-11.491	4.80111e-25	6.15712e-24	45.9975
MEGF6	-0.512	5.58622	-11.49	4.83798e-25	6.20092e-24	45.9899
IL27RA	-0.542877	5.81303	-11.4891	4.87307e-25	6.2424e-24	45.9827
DKFZp667F0711	1.1747	5.2243	11.483	5.10778e-25	6.53938e-24	45.9361
GK3P	1.02504	6.68423	11.4827	5.11904e-25	6.55013e-24	45.9339
CD3D	-1.22866	8.38126	-11.4826	5.12262e-25	6.55105e-24	45.9332
ND2	-0.811823	11.023	-11.477	5.34814e-25	6.83563e-24	45.8904
USMG5	0.836522	9.32273	11.4751	5.42882e-25	6.93487e-24	45.8756
ZNF304	-0.658884	3.60994	-11.4733	5.5026e-25	7.02519e-24	45.8622
S100A11P1	0.435921	10.6366	11.4721	5.55564e-25	7.08894e-24	45.8527
MPHOSPH9	-0.661226	4.31383	-11.4684	5.71386e-25	7.28676e-24	45.8248
SERPINB2	1.52546	5.37352	11.4682	5.72386e-25	7.29545e-24	45.8231
CCDC84	-0.555936	6.98066	-11.4661	5.81735e-25	7.41047e-24	45.807
RAB8B	0.679835	8.29091	11.4592	6.13417e-25	7.8097e-24	45.7544
PGM1	0.605711	8.03272	11.457	6.24263e-25	7.94337e-24	45.737
CCDC17	0.6816	5.22366	11.4551	6.33397e-25	8.0551e-24	45.7225
SLCO4C1	0.943953	5.11284	11.4486	6.65825e-25	8.46279e-24	45.673
PSMB2	-0.282972	6.1005	-11.4485	6.66224e-25	8.46316e-24	45.6724
C5orf30	1.57421	6.16977	11.4471	6.73414e-25	8.54974e-24	45.6618
CCR5	-0.956032	6.51068	-11.4463	6.77466e-25	8.59641e-24	45.6558
TMX2	-0.552043	7.59631	-11.4442	6.88877e-25	8.73636e-24	45.6392
HHAT	-0.555605	3.58119	-11.4435	6.92296e-25	8.77484e-24	45.6343
ZNHIT1	0.581825	7.66637	11.4426	6.97195e-25	8.83204e-24	45.6273
NDST2	0.831941	6.25125	11.4399	7.12122e-25	9.01614e-24	45.6063
SEC24A	0.873544	5.51987	11.4364	7.31295e-25	9.25376e-24	45.5799
PDDC1	-0.423822	6.18497	-11.4313	7.60888e-25	9.62289e-24	45.5406
MRPS30	-0.58844	5.26898	-11.4309	7.62932e-25	9.64341e-24	45.5379
KLHL18	0.329271	5.44508	11.4303	7.66811e-25	9.68708e-24	45.5329
CASK	-0.409091	4.24168	-11.4294	7.72068e-25	9.74811e-24	45.5261
FAM20A	1.35512	4.93509	11.4217	8.18785e-25	1.03323e-23	45.4678
ZNF559	-0.907127	5.75209	-11.4213	8.21558e-25	1.03615e-23	45.4644
FAM86B1	-0.519534	4.72833	-11.4206	8.2617e-25	1.04139e-23	45.4589
KDM4C	-0.425299	5.45908	-11.4164	8.53214e-25	1.07489e-23	45.4269
FAM120C	-0.374399	4.73949	-11.415	8.62418e-25	1.08589e-23	45.4163
MPEG1	-1.29617	9.32318	-11.4127	8.77814e-25	1.10466e-23	45.3987
LGALS1	0.952496	10.6606	11.4126	8.78383e-25	1.10477e-23	45.3981
LOC283588	-0.981799	4.39632	-11.4099	8.97133e-25	1.12773e-23	45.3771
IARS	-0.866941	6.89927	-11.4067	9.19498e-25	1.15478e-23	45.3527
LAMTOR1	0.55009	9.50635	11.4066	9.1966e-25	1.15478e-23	45.3525
POU2F2	-0.502415	6.01879	-11.404	9.3871e-25	1.17805e-23	45.3322
PRCP	0.399595	5.14459	11.4003	9.65887e-25	1.21149e-23	45.3039
PIEZO1	-0.343147	5.29982	-11.3993	9.73141e-25	1.21992e-23	45.2964
GEMIN4	-0.445643	5.02452	-11.3956	1.00117e-24	1.25437e-23	45.2683
ROBO3	-0.439455	5.16749	-11.3943	1.01142e-24	1.26652e-23	45.2581
GTF2B	0.682001	7.98674	11.3902	1.04362e-24	1.30612e-23	45.2271
RPL3	-0.776375	9.91913	-11.388	1.06154e-24	1.32782e-23	45.2102
PHF20L1	0.51687	6.6919	11.384	1.09441e-24	1.36819e-23	45.1799
HN1L	-0.37157	5.29067	-11.379	1.13759e-24	1.4214e-23	45.1415
TPM3	0.316631	6.35675	11.3784	1.1427e-24	1.427e-23	45.1371
PGRMC2	-0.52921	5.42757	-11.3766	1.15837e-24	1.44578e-23	45.1235
CEACAM8	2.87248	7.15281	11.3757	1.16669e-24	1.45537e-23	45.1164
BAG3	-0.941908	5.35807	-11.3735	1.18702e-24	1.47992e-23	45.0993
APOBEC3C	-0.497658	6.70316	-11.371	1.20958e-24	1.50722e-23	45.0806
MTHFD2	0.844036	6.33646	11.3703	1.21603e-24	1.51444e-23	45.0753
BRD3	-0.309409	6.09432	-11.3683	1.235e-24	1.53723e-23	45.06
MIR22	0.767751	6.149	11.3677	1.24068e-24	1.54346e-23	45.0554
MEPCE	-0.478518	7.36966	-11.367	1.24794e-24	1.55165e-23	45.0496
HNRNPDL	-0.50718	7.07035	-11.3665	1.25269e-24	1.5567e-23	45.0459
MED15	-0.418195	6.58985	-11.3662	1.25489e-24	1.55859e-23	45.0441
MPI	-0.364845	4.523	-11.3657	1.25982e-24	1.56386e-23	45.0402
C16orf72	0.703687	8.0864	11.3648	1.26838e-24	1.57363e-23	45.0335
FAM169A	-0.843864	4.27074	-11.3623	1.29333e-24	1.60372e-23	45.0142
EEF1G	-0.598011	11.4184	-11.361	1.30613e-24	1.6187e-23	45.0044
PRDM5	0.89053	4.10036	11.3587	1.32957e-24	1.64687e-23	44.9868
CLUH	-0.4401	6.29196	-11.3547	1.371e-24	1.69726e-23	44.9563
ATP13A3	0.822791	7.02162	11.3472	1.45264e-24	1.79683e-23	44.8989
ISY1	0.384079	6.1656	11.3472	1.453e-24	1.79683e-23	44.8987
CHMP5	1.21135	7.63062	11.347	1.45427e-24	1.79743e-23	44.8978
CHMP3	0.430958	8.30537	11.3426	1.50422e-24	1.85816e-23	44.8643
PRMT7	-0.43677	5.20827	-11.3425	1.50566e-24	1.85894e-23	44.8634
MLX	0.319089	7.47584	11.3423	1.50863e-24	1.86159e-23	44.8614
SLC51A	1.83522	5.51826	11.3408	1.52606e-24	1.88208e-23	44.85
LOC100128108	-0.63609	3.90571	-11.3406	1.52752e-24	1.88287e-23	44.8491
TCF20	-0.354126	5.66859	-11.3388	1.54897e-24	1.90828e-23	44.8352
TRAT1	-1.48182	5.98818	-11.3386	1.55202e-24	1.91101e-23	44.8333
DNAJC3-AS1	0.531553	3.65361	11.3343	1.60412e-24	1.97409e-23	44.8005
BNIP2	0.948583	7.72176	11.3335	1.61353e-24	1.98461e-23	44.7947
TEX10	-0.494148	5.28008	-11.3311	1.64342e-24	2.02029e-23	44.7765
MILR1	0.922951	5.85625	11.3301	1.65599e-24	2.03464e-23	44.7689
ZNF589	-0.410003	4.97283	-11.3292	1.66847e-24	2.04887e-23	44.7615
KLF7	0.658884	6.8469	11.3271	1.69454e-24	2.07977e-23	44.7461
EIF1B	0.486649	6.62314	11.3225	1.75629e-24	2.1544e-23	44.7106
REPS1	-0.387774	4.77613	-11.3215	1.76878e-24	2.16856e-23	44.7036
PHF10	-0.67052	5.78819	-11.3212	1.77352e-24	2.1732e-23	44.7009
TRIM35	-0.498371	5.34931	-11.3209	1.7778e-24	2.17728e-23	44.6985
CALHM2	-0.807576	6.70806	-11.3194	1.79861e-24	2.20159e-23	44.687
PPAP2A	-0.474921	5.21645	-11.3191	1.80288e-24	2.20564e-23	44.6846
GIPC1	-0.504249	5.34684	-11.3165	1.83903e-24	2.24865e-23	44.6649
SAP30L	0.366656	6.14686	11.3118	1.9058e-24	2.32906e-23	44.6295
STK39	-0.884359	5.52665	-11.3113	1.91311e-24	2.33673e-23	44.6257
BLOC1S2	0.808036	8.00484	11.3071	1.97653e-24	2.4129e-23	44.5934
HSPA8	-0.837176	10.1555	-11.3046	2.01448e-24	2.45792e-23	44.5745
BTBD18	-0.584511	4.17182	-11.3012	2.06703e-24	2.5207e-23	44.549
ADA	-0.77869	6.2458	-11.3001	2.08548e-24	2.54183e-23	44.5402
GLOD4	-0.767327	6.26415	-11.2978	2.12241e-24	2.58547e-23	44.5227
MIR6824	0.7271	5.45707	11.2971	2.13299e-24	2.59698e-23	44.5178
LYRM1	0.885409	7.76428	11.2957	2.15598e-24	2.62356e-23	44.5072
KHDRBS1	-0.345106	7.58521	-11.2953	2.16359e-24	2.63142e-23	44.5037
STK17B	0.575576	7.44824	11.2948	2.17102e-24	2.63906e-23	44.5003
VSTM1	1.34656	6.8137	11.2845	2.35035e-24	2.85553e-23	44.4215
METTL13	-0.365135	5.98882	-11.2829	2.37924e-24	2.88909e-23	44.4094
SMARCD3	0.703212	6.00584	11.2777	2.47651e-24	3.00561e-23	44.3697
ZNF786	-0.473344	5.09225	-11.2752	2.5237e-24	3.06126e-23	44.3509
UBE2D1	0.72563	6.50402	11.2741	2.54519e-24	3.08569e-23	44.3425
MRPL49	-0.425953	7.50754	-11.2698	2.63104e-24	3.18808e-23	44.3096
XYLT1	-0.478682	5.10225	-11.2672	2.68316e-24	3.2495e-23	44.2901
SDHAP1	-0.328487	7.90447	-11.2658	2.71288e-24	3.28234e-23	44.2792
RPL13A	-0.605244	11.7122	-11.2658	2.71314e-24	3.28234e-23	44.2791
PSMA2	0.803457	7.09414	11.2656	2.71665e-24	3.28485e-23	44.2778
MAPK8	-0.341822	5.22612	-11.2625	2.78174e-24	3.36178e-23	44.2543
SP4	-0.518389	5.62257	-11.2583	2.87285e-24	3.47005e-23	44.2224
TP73-AS1	-0.297758	5.14326	-11.2533	2.98596e-24	3.60476e-23	44.1841
LINC01215	-1.25375	5.08799	-11.2519	3.01685e-24	3.64013e-23	44.1738
HIST1H2BH	0.898448	6.80684	11.2518	3.02054e-24	3.64266e-23	44.1726
DCTN6	0.704789	7.09395	11.2505	3.05071e-24	3.6771e-23	44.1628
LOC102725198	-0.563643	5.74854	-11.2442	3.19938e-24	3.85426e-23	44.1156
SFXN2	-0.475623	4.92131	-11.239	3.33104e-24	4.01076e-23	44.0756
ATG16L1	-0.384288	5.51876	-11.2371	3.38004e-24	4.06762e-23	44.0611
FAM98B	-0.564172	4.11918	-11.236	3.40676e-24	4.09762e-23	44.0533
SGSM2	-0.31187	6.1749	-11.2324	3.50255e-24	4.2084e-23	44.0257
PDPR	-0.586217	5.7265	-11.2303	3.561e-24	4.27541e-23	44.0093
MYL6B	0.776493	6.11248	11.2302	3.56332e-24	4.27541e-23	44.0087
TMEM170B	1.01093	7.01625	11.2302	3.56393e-24	4.27541e-23	44.0085
GK	0.924198	7.78835	11.2294	3.58356e-24	4.2967e-23	44.0031
LOC101928789	-0.98181	6.30082	-11.2279	3.62577e-24	4.34503e-23	43.9914
AAR2	-0.420105	6.34299	-11.2267	3.66063e-24	4.3845e-23	43.982
MCCC1	-0.612786	5.96691	-11.2257	3.68843e-24	4.41549e-23	43.9744
DDHD1	-0.531706	4.84338	-11.2248	3.71185e-24	4.4412e-23	43.9682
RP11-258C19.7	-0.604316	4.53991	-11.2232	3.76023e-24	4.49673e-23	43.9553
CACNA1E	0.464779	3.86902	11.2212	3.81739e-24	4.56271e-23	43.9404
NSUN5P1	-0.486365	7.12453	-11.2205	3.83604e-24	4.5826e-23	43.9355
TLR4	0.89155	7.59343	11.2201	3.84988e-24	4.59673e-23	43.9319
DLD	0.616955	6.51383	11.218	3.91119e-24	4.66749e-23	43.9163
CLUHP3	-0.352392	5.46102	-11.2161	3.96957e-24	4.73221e-23	43.9016
PDSS1	0.737428	5.9864	11.2145	4.01749e-24	4.78685e-23	43.8897
GPR27	0.541471	7.28136	11.2137	4.04138e-24	4.8128e-23	43.8838
CDADC1	0.922134	5.10708	11.2136	4.04383e-24	4.81321e-23	43.8832
AKAP11	-0.514468	5.60901	-11.2128	4.07118e-24	4.84324e-23	43.8765
RNF44	-0.598176	7.96389	-11.212	4.09637e-24	4.87067e-23	43.8704
TLR2	0.825308	10.7723	11.2102	4.15321e-24	4.93569e-23	43.8567
C1orf122	0.61596	7.24317	11.2058	4.2946e-24	5.10107e-23	43.8235
THOC1	-0.626019	6.59454	-11.2043	4.34413e-24	5.15722e-23	43.8121
DHRS7B	0.562138	6.42416	11.1975	4.57725e-24	5.43114e-23	43.7603
SNRNP70	-0.377192	6.31265	-11.1964	4.61467e-24	5.47271e-23	43.7522
ZNF529	-0.483373	4.44623	-11.1943	4.68989e-24	5.55903e-23	43.7362
EIF5B	-0.509447	4.8146	-11.1922	4.76523e-24	5.6454e-23	43.7203
SH2B3	-0.619215	6.89386	-11.1921	4.76948e-24	5.6475e-23	43.7195
ACD	-0.545033	6.39909	-11.1888	4.89062e-24	5.78796e-23	43.6946
SIPA1L3	-0.268511	4.81457	-11.1881	4.91663e-24	5.81572e-23	43.6893
NDUFS5	0.983882	8.2516	11.1872	4.95137e-24	5.85378e-23	43.6823
BCKDHB	-0.347419	4.1674	-11.1863	4.98373e-24	5.88827e-23	43.6759
EFHC1	-0.388975	4.67094	-11.1863	4.98569e-24	5.88827e-23	43.6755
MAP3K12	-0.348355	5.77668	-11.1849	5.03741e-24	5.94627e-23	43.6652
LTBP3	-0.366763	5.47864	-11.1847	5.04446e-24	5.95152e-23	43.6639
SUPT3H	-0.546675	4.53323	-11.1821	5.14697e-24	6.06934e-23	43.6439
VAMP7	0.774164	7.95303	11.1772	5.34264e-24	6.2965e-23	43.6069
ST3GAL1	-0.49467	6.65839	-11.1772	5.34512e-24	6.2965e-23	43.6064
DEXI	-0.605568	6.49412	-11.1654	5.84697e-24	6.88413e-23	43.5174
CD82	0.671109	7.18625	11.1622	5.99319e-24	7.05265e-23	43.4929
RMDN3	-0.559259	6.27331	-11.1615	6.027e-24	7.08878e-23	43.4873
TCRVA15	-0.575777	3.5713	-11.16	6.09487e-24	7.16493e-23	43.4762
ZNF664	-0.318173	4.97989	-11.1527	6.44217e-24	7.5693e-23	43.4212
MIR6805	-0.419334	9.49271	-11.149	6.62975e-24	7.7857e-23	43.3928
RPL15	-0.493261	8.11474	-11.1447	6.85029e-24	8.04056e-23	43.3603
CD164	0.799867	9.19878	11.1439	6.89046e-24	8.08355e-23	43.3545
FAR1P1	0.419163	4.04046	11.1429	6.94498e-24	8.14334e-23	43.3467
S100A11	0.505644	11.8205	11.1418	7.00443e-24	8.20883e-23	43.3382
IMPA2	0.794992	8.82327	11.1395	7.12474e-24	8.34555e-23	43.3213
VPS11	-0.349624	7.00654	-11.1321	7.54092e-24	8.82852e-23	43.265
MLKL	0.694753	8.53703	11.1312	7.59208e-24	8.88386e-23	43.2583
CCDC126	0.866091	5.89745	11.1284	7.7579e-24	9.07325e-23	43.2369
MIR7114	-0.47336	5.19435	-11.1238	8.03569e-24	9.39333e-23	43.202
RP11-319G9.3	-0.449988	3.39483	-11.1232	8.07201e-24	9.43096e-23	43.1975
DSE	0.423354	4.79159	11.12	8.2676e-24	9.65455e-23	43.1738
ZNF575	-0.452658	5.63933	-11.1192	8.31833e-24	9.70882e-23	43.1677
TAX1BP1	0.75587	7.61142	11.1158	8.53835e-24	9.96054e-23	43.1418
RAD54L2	-0.315594	5.79419	-11.1156	8.55129e-24	9.97054e-23	43.1403
LOC101927603	0.562406	5.35248	11.1133	8.70456e-24	1.01441e-22	43.1227
CFLAR	0.564468	8.48352	11.1132	8.71386e-24	1.01497e-22	43.1216
EMC2	1.18595	5.90875	11.1117	8.80887e-24	1.02552e-22	43.1109
FAM69A	-0.736407	4.56892	-11.1098	8.93758e-24	1.03997e-22	43.0965
TCRAVN1	-0.661593	3.47584	-11.1089	9.00429e-24	1.0472e-22	43.0891
GLRX2	0.703708	6.71359	11.1088	9.01082e-24	1.04743e-22	43.0884
FTSJ1	-0.420005	5.82212	-11.108	9.06406e-24	1.05308e-22	43.0825
TIMM22	-0.435069	5.87368	-11.106	9.20064e-24	1.06841e-22	43.0677
ABCC2	0.615484	4.68346	11.1055	9.23538e-24	1.07189e-22	43.064
FN3KRP	-0.55908	5.92211	-11.1006	9.59197e-24	1.11272e-22	43.0264
GIMAP6	-1.02671	7.67867	-11.1002	9.61921e-24	1.11531e-22	43.0236
RPS16	-0.487847	10.2619	-11.0967	9.87934e-24	1.14489e-22	42.9971
PTDSS1	-0.529411	8.5449	-11.0966	9.88568e-24	1.14505e-22	42.9965
TRPM2	0.550281	5.63571	11.0963	9.91074e-24	1.14737e-22	42.9939
EIF3F	-0.3452	5.36144	-11.0957	9.95341e-24	1.15172e-22	42.9897
GAL3ST4	-0.480462	5.13892	-11.0942	1.00726e-23	1.16492e-22	42.9779
PSMG4	-0.391818	4.23517	-11.0934	1.01324e-23	1.17124e-22	42.972
PCNT	-0.446308	5.87331	-11.0926	1.01916e-23	1.1775e-22	42.9662
SND1	-0.516495	6.71698	-11.0911	1.0308e-23	1.19035e-22	42.955
AF131215.3	-0.449086	3.55196	-11.0907	1.03425e-23	1.19372e-22	42.9517
DIMT1	-0.505183	5.37047	-11.089	1.04796e-23	1.20894e-22	42.9386
PDZD4	-0.67871	5.41529	-11.0882	1.05386e-23	1.21513e-22	42.933
LOC101929855	-0.626196	3.81193	-11.0876	1.05917e-23	1.22064e-22	42.928
AK096592	-0.654375	5.63073	-11.0871	1.06262e-23	1.22399e-22	42.9248
RP11-214K3.19	-0.627533	5.56505	-11.0846	1.08324e-23	1.24712e-22	42.9057
HIST1H4H	1.01202	5.53548	11.0837	1.09067e-23	1.25504e-22	42.899
MRPL22	0.89083	5.90977	11.0829	1.09748e-23	1.26224e-22	42.8928
AX746670	0.854751	5.07048	11.0811	1.11265e-23	1.27904e-22	42.8792
HMGN3	-0.910074	7.55392	-11.0736	1.17768e-23	1.35312e-22	42.8228
CAPN2	-0.53909	7.45106	-11.0681	1.22853e-23	1.41084e-22	42.7809
ZNF785	-0.4516	3.9864	-11.0671	1.23799e-23	1.42098e-22	42.7733
BROX	0.414608	6.00103	11.0664	1.24496e-23	1.42826e-22	42.7677
HIST1H4D	0.897304	4.61327	11.0662	1.24632e-23	1.42911e-22	42.7666
DHRS13	0.791682	8.12131	11.0648	1.25946e-23	1.44346e-22	42.7562
TRIM26	-0.484884	6.72229	-11.0628	1.27955e-23	1.46574e-22	42.7405
DGKZ	-0.497822	6.22587	-11.0617	1.29009e-23	1.47708e-22	42.7324
ACTR3	0.471024	9.29554	11.0604	1.30228e-23	1.49028e-22	42.7231
DDX54	-0.311446	5.28543	-11.0602	1.30499e-23	1.49264e-22	42.721
STXBP2	0.548034	7.72834	11.0591	1.31594e-23	1.50441e-22	42.7127
GPA33	-0.50925	4.84904	-11.0579	1.32818e-23	1.51765e-22	42.7035
CLK2	-0.378574	6.94116	-11.0563	1.34411e-23	1.53507e-22	42.6917
SMPD3	-0.420422	4.87777	-11.0562	1.34482e-23	1.53512e-22	42.6912
TOR1AIP2	0.307351	5.05153	11.0558	1.34862e-23	1.5387e-22	42.6884
[truncated: 4,190 more rows]
