# Supplementary material for: Amlexanox reduces new-onset atrial fibrillation risk in sepsis by downregulating S100A12: a Mendelian randomization study
Source: Front Cardiovasc Med. 2024 Oct 9;11:1401314. doi: 10.3389/fcvm.2024.1401314 (PMC11496243; doi:10.3389/fcvm.2024.1401314)
Supplement: Supplementary file 1 [file Datasheet1.zip › S1-2 and 4-18/S8.xlsx]

## Sheet: Sheet1
Tag	logFC	AveExpr	t	P.Value	adj.P.Val	B
CHGB	1.29333	8.4388	8.43437	6.86274e-13	1.56834e-08	18.5499
RCAN1	0.431621	6.01479	7.96649	6.10433e-12	6.97511e-08	16.5308
DHRS9	1.13642	9.07376	7.83695	1.11519e-11	8.49517e-08	15.9734
SLC6A6	0.35516	5.32445	7.6798	2.31222e-11	1.32103e-07	15.2985
LOC101927990	1.21262	5.45056	7.50633	5.15743e-11	2.35725e-07	14.5556
ANGPTL2	0.670177	7.31491	7.46661	6.19462e-11	2.35943e-07	14.3858
LOC100507477	-0.737619	6.14716	-7.1874	2.23403e-10	7.29346e-07	13.197
RGS6	-0.31693	5.54245	-7.10929	3.19261e-10	9.1201e-07	12.866
DNAJA4	0.495632	7.09983	6.9857	5.60623e-10	1.42355e-06	12.3439
LOC101928304	0.73674	7.98735	6.68736	2.16045e-09	4.85592e-06	11.0925
LBH	0.89259	7.90993	6.66985	2.33734e-09	4.85592e-06	11.0195
C1orf105	-1.06613	7.28119	-6.54816	4.03187e-09	7.08772e-06	10.5137
FGF1	0.395891	6.49776	6.48203	5.41572e-09	8.84039e-06	10.2399
TRIQK	0.3018	5.30087	6.33964	1.01909e-08	1.55261e-05	9.65344
DPYSL4	0.439634	5.44716	6.20056	1.88138e-08	2.6872e-05	9.0847
RNF216	0.399186	6.02591	6.15749	2.27269e-08	3.05517e-05	8.90944
ANKRD23	-0.647752	5.58484	-6.13469	2.5113e-08	3.12464e-05	8.81684
CCDC141	0.284692	4.06574	6.11591	2.72636e-08	3.12464e-05	8.74063
KDELR3	0.367176	6.03827	6.10405	2.87128e-08	3.12464e-05	8.6926
PDE8B	0.585362	6.28422	6.06499	3.40492e-08	3.38316e-05	8.53451
GALNT16	-0.512317	6.60536	-5.97179	5.10552e-08	4.86152e-05	8.15886
USP46	0.34846	6.16406	5.93123	6.08544e-08	5.56282e-05	7.99608
CES2	0.384718	7.80827	5.84895	8.67718e-08	7.08213e-05	7.66718
CTNND2	0.283067	4.46108	5.79239	1.10618e-07	8.71712e-05	7.44214
INPP5A	0.373875	7.89048	5.78171	1.158e-07	8.82126e-05	7.39972
NPY6R	0.434382	8.74026	5.74201	1.37222e-07	9.79977e-05	7.24244
KCNK3	0.426934	6.6026	5.72687	1.46381e-07	0.000101371	7.18257
LINC00844	-1.00694	8.42934	-5.65434	1.99302e-07	0.000130133	6.89667
COL21A1	0.640029	9.39013	5.64588	2.06591e-07	0.000131145	6.8634
CSRP3	0.437928	12.6679	5.6356	2.15787e-07	0.00013328	6.82306
DENND5A	0.335372	9.33273	5.62792	2.2293e-07	0.000134069	6.7929
COLQ	1.15533	6.77425	5.57788	2.75459e-07	0.000161412	6.59696
SFRP5	-0.788262	6.77187	-5.54652	3.14383e-07	0.000178486	6.47458
BEX2	-0.776988	8.36874	-5.54216	3.20217e-07	0.000178486	6.45755
TANGO2	0.325681	8.41055	5.47468	4.25076e-07	0.000231292	6.19533
EIF4E3	0.325315	6.45174	5.41387	5.48015e-07	0.000284632	5.96025
CRTAC1	-0.368288	5.42834	-5.39744	5.86817e-07	0.000298012	5.89696
BNIP3	0.386699	9.36559	5.36878	6.61075e-07	0.000314741	5.78673
HOOK1	-0.312609	5.20923	-5.36168	6.80839e-07	0.000314924	5.75948
ODF2	0.351612	5.70466	5.3588	6.8902e-07	0.000314924	5.74843
DUSP3	0.30927	7.71046	5.33804	7.50941e-07	0.000331357	5.66884
CCDC163P	-0.396517	5.50766	-5.28345	9.40944e-07	0.000390971	5.46027
PRKAA2	0.337883	7.8027	5.27045	9.92733e-07	0.000398016	5.41073
HSPA4L	0.293538	4.76523	5.25419	1.06142e-06	0.000418217	5.34889
PDE1C	0.299236	6.31042	5.24424	1.10573e-06	0.000428292	5.31108
ATP1B4	0.987449	4.64885	5.23786	1.13509e-06	0.000432336	5.28686
LGR6	-0.834862	6.45319	-5.23272	1.15931e-06	0.000434322	5.26735
CALU	0.402858	7.73927	5.18827	1.39083e-06	0.000497234	5.09909
BMP7	-0.276441	5.45304	-5.18775	1.39382e-06	0.000497234	5.0971
POPDC3	0.526277	8.74209	5.18418	1.41427e-06	0.000497234	5.08365
TRDN	-0.580251	6.94281	-5.17753	1.45324e-06	0.000503195	5.05853
COL12A1	0.272271	4.97583	5.16065	1.5569e-06	0.000531041	4.99488
COL23A1	-0.346929	5.16516	-5.102	1.9763e-06	0.00063612	4.77457
RPL3L	0.853976	8.01929	5.06584	2.28801e-06	0.000711978	4.63936
AQP4	-0.27649	3.26909	-5.05947	2.34767e-06	0.00071535	4.6156
TLL2	-0.27076	3.91566	-5.02976	2.64667e-06	0.000795848	4.50495
PARM1	0.427317	9.13358	5.01672	2.78934e-06	0.000822342	4.4565
BCHE	-0.865846	7.43088	-4.98512	3.16695e-06	0.000894333	4.33936
AF086154	0.752914	7.50846	4.98227	3.20335e-06	0.000894333	4.32881
KIAA0895	-0.270737	4.04155	-4.97967	3.23695e-06	0.000894333	4.31919
FAM21A	-0.483004	9.84835	-4.9743	3.30735e-06	0.000899796	4.29934
VDAC1	0.275629	8.1718	4.967	3.40562e-06	0.000915631	4.27233
CDH2	0.344508	9.09796	4.96065	3.49319e-06	0.000928255	4.24892
YWHAQ	0.332948	10.9698	4.94821	3.67151e-06	0.000942753	4.203
ASTN2	-0.532287	4.94686	-4.94112	3.77689e-06	0.000949413	4.1769
ATP13A3	0.546851	6.69523	4.94088	3.78054e-06	0.000949413	4.17601
GPRC5A	-0.295451	4.43133	-4.93358	3.89233e-06	0.000966863	4.14914
CPLX3	-0.745722	6.69975	-4.91411	4.20665e-06	0.00103371	4.07754
OTOGL	-0.670996	5.49409	-4.88094	4.79982e-06	0.0011375	3.95594
REC114	-0.432167	5.21839	-4.87946	4.82816e-06	0.0011375	3.95051
TRAPPC12	-0.282309	8.81296	-4.83534	5.74998e-06	0.00131404	3.7895
FRMD3	0.471679	8.32168	4.82245	6.05026e-06	0.00136317	3.74261
SLC26A9	-0.578113	7.67475	-4.80888	6.38292e-06	0.00138923	3.69331
MCOLN3	-0.610882	5.41993	-4.75579	7.86371e-06	0.00160042	3.50121
DGKI	0.684442	5.60717	4.71255	9.3121e-06	0.00179205	3.34562
RELN	1.15692	7.80384	4.7114	9.35364e-06	0.00179205	3.34153
SLC7A11	-0.510038	4.72961	-4.69814	9.84988e-06	0.00184508	3.29397
ACBD5	0.336886	7.62057	4.69239	1.00728e-05	0.00187149	3.27338
EXOC2	0.264962	5.38742	4.68152	1.05079e-05	0.00192488	3.23448
MUSTN1	-0.658224	9.25878	-4.66798	1.10753e-05	0.0020086	3.18612
SYT13	-0.459895	5.20954	-4.64157	1.22689e-05	0.00219048	3.092
PTGDS	-0.333874	12.7018	-4.62676	1.29917e-05	0.0022664	3.03939
LMOD3	0.437352	7.11772	4.61389	1.36533e-05	0.00235279	2.99373
SMTNL2	-0.526175	5.8996	-4.60736	1.40017e-05	0.00235279	2.97058
MFN1	0.317812	7.08209	4.60353	1.42097e-05	0.00237032	2.95702
STXBP6	-0.379314	5.29959	-4.59376	1.47543e-05	0.00242576	2.92246
C4orf29	0.410114	6.01632	4.5824	1.54135e-05	0.00251604	2.8823
NEIL2	0.321443	5.93341	4.56885	1.62367e-05	0.00262858	2.83451
TYW3	0.336076	7.31904	4.56529	1.646e-05	0.00262858	2.82196
PLIN2	-0.277355	6.16762	-4.5586	1.68878e-05	0.00266163	2.7984
UNC5B-AS1	0.731612	6.89424	4.53922	1.81883e-05	0.00278964	2.73027
HEXB	0.420384	9.53158	4.50892	2.04189e-05	0.00303008	2.62407
SLC16A7	0.410198	7.23596	4.50203	2.09613e-05	0.0030905	2.60001
NEK7	0.367799	10.7957	4.4979	2.12932e-05	0.00310191	2.58559
TNNI1	-1.1373	6.76791	-4.4977	2.13101e-05	0.00310191	2.58486
FASTKD1	0.361173	8.75231	4.49515	2.15174e-05	0.00311226	2.57598
USP54	-0.385021	7.18463	-4.45966	2.46203e-05	0.00341202	2.45238
SOSTDC1	-0.65505	5.76825	-4.45951	2.4635e-05	0.00341202	2.45184
SNX22	-0.369441	6.02083	-4.43963	2.65585e-05	0.00362733	2.38289
FRZB	0.330479	5.8332	4.43857	2.66657e-05	0.00362733	2.37919
GPNMB	0.481822	8.4656	4.43361	2.71692e-05	0.00363648	2.36204
FLJ23867	-0.265825	6.34632	-4.42625	2.7935e-05	0.00365579	2.33656
MRO	-0.296377	4.91455	-4.42417	2.81547e-05	0.00365579	2.32937
MPP3	-0.566673	6.59981	-4.40768	2.99597e-05	0.00384646	2.27241
GPR22	-0.41389	6.05113	-4.39644	3.12526e-05	0.00394595	2.23369
PRKAR1A	0.384594	9.62996	4.39298	3.16618e-05	0.00395392	2.22177
ENOSF1	-0.407731	7.14706	-4.38724	3.23511e-05	0.00397484	2.20203
SOCS2	0.283514	5.60925	4.38065	3.31619e-05	0.00405266	2.17935
PKIB	0.30017	3.84104	4.3744	3.39481e-05	0.00407047	2.15789
SUSD4	-0.606411	6.08495	-4.37295	3.41329e-05	0.00407047	2.15291
ANO1	0.291008	5.469	4.37244	3.41982e-05	0.00407047	2.15116
CHL1	-0.297291	4.89405	-4.36917	3.46195e-05	0.00409927	2.13995
KLHDC9	-0.339866	7.05476	-4.35991	3.58406e-05	0.00420033	2.10819
CNTN3	-0.699974	6.14286	-4.34647	3.76877e-05	0.00439001	2.06217
APPL2	0.290361	5.56018	4.34536	3.78433e-05	0.00439001	2.0584
PLEKHA2	0.280162	6.5151	4.32927	4.01844e-05	0.00461474	2.00344
ZNF106	0.346526	10.7905	4.30721	4.36222e-05	0.00491083	1.9283
LINC01105	-0.30014	3.54089	-4.30279	4.43446e-05	0.00494345	1.91326
PRPH2	-0.29512	5.0031	-4.29932	4.49195e-05	0.00495916	1.90148
KLF10	-0.514878	8.63613	-4.29307	4.59725e-05	0.00505101	1.88027
LRRC49	-0.756716	8.3853	-4.2824	4.78269e-05	0.0052047	1.84409
CELSR2	-0.303645	7.06517	-4.27948	4.83479e-05	0.00523646	1.83418
XPR1	0.309576	6.43944	4.27631	4.89173e-05	0.00524035	1.82347
GNAO1	-0.277104	6.53851	-4.27507	4.91421e-05	0.00524035	1.81928
CSGALNACT1	-0.286717	9.50594	-4.27423	4.92956e-05	0.00524035	1.81642
CHL1-AS2	-0.471797	6.7121	-4.27265	4.95854e-05	0.00524618	1.81106
CSF2RB	0.318038	5.5212	4.26523	5.09629e-05	0.00534245	1.786
PHYHD1	-0.275592	7.14361	-4.24477	5.496e-05	0.00553304	1.71695
GADD45G	-0.720559	6.53087	-4.2414	5.56472e-05	0.00554648	1.70559
MNDA	0.432553	5.82224	4.24083	5.57634e-05	0.00554648	1.70368
CXCR4	0.416648	6.55067	4.23466	5.70443e-05	0.00561095	1.68292
SLC6A8	0.302181	7.80614	4.21728	6.08094e-05	0.00586361	1.6245
DDR1	-0.306375	8.52078	-4.20927	6.26223e-05	0.00601305	1.59766
TMEM173	0.334764	7.76955	4.20013	6.47561e-05	0.00614054	1.56704
MTURN	0.305244	6.1682	4.19777	6.53171e-05	0.00616815	1.55916
C15orf56	-0.280448	4.98235	-4.18607	6.81754e-05	0.00633338	1.52004
TRAK2	0.339544	9.68777	4.18432	6.86135e-05	0.00634828	1.51419
EXT1	0.347773	6.07477	4.17991	6.9727e-05	0.00640079	1.49949
BLM	-0.573008	6.22258	-4.17782	7.02616e-05	0.00640079	1.49251
SLC22A4	-0.300724	4.58808	-4.1566	7.59145e-05	0.00666137	1.42185
DAPK2	-0.472595	7.53001	-4.15113	7.74415e-05	0.00668984	1.40367
ASPN	0.541749	8.02491	4.15101	7.74755e-05	0.00668984	1.40327
MTCL1	0.592745	5.81564	4.14283	7.98135e-05	0.00682494	1.37613
ALPK3	0.329898	7.93828	4.13773	8.13068e-05	0.00683278	1.35922
IGFBP2	1.04591	9.40115	4.13525	8.20403e-05	0.00683278	1.35102
PDGFD	0.38145	7.29337	4.12428	8.53734e-05	0.00696407	1.31468
AAED1	0.277843	7.15809	4.11126	8.94952e-05	0.00718012	1.27167
LGI4	-0.27405	6.26746	-4.10941	9.00939e-05	0.00718012	1.26559
LDHD	0.340591	6.52683	4.1061	9.11813e-05	0.0071854	1.25464
CEL	-0.6615	5.01755	-4.10173	9.26322e-05	0.00727465	1.24024
MRPL34	0.296224	8.83193	4.07593	0.000101664	0.00784906	1.15542
GATA6-AS1	0.298813	8.38067	4.07398	0.000102381	0.00787779	1.14901
DMKN	-0.350639	5.33245	-4.0707	0.000103596	0.00790592	1.13825
MIR4784	-0.308915	9.23927	-4.06998	0.000103867	0.00790592	1.13587
YKT6	0.271897	5.97948	4.06835	0.000104476	0.00790592	1.13055
QPCT	0.319348	4.92985	4.0544	0.000109844	0.00817676	1.08488
RASL11B	0.292136	6.10498	4.05173	0.000110904	0.00822889	1.07613
HCST	0.287354	6.06626	4.03912	0.000116031	0.00833857	1.03496
HPN	-0.318683	5.48958	-4.03737	0.000116761	0.00833857	1.02925
FAM110C	-0.689411	6.42308	-4.03357	0.000118357	0.00840006	1.01688
TM6SF1	0.462863	6.61012	4.0284	0.000120567	0.00850405	1.00003
UBE2Q2	0.333798	8.80321	4.0223	0.000123227	0.00857283	0.980159
STRIP2	-0.323509	5.78972	-4.02125	0.000123688	0.00857283	0.97676
TMEM176A	-0.524731	8.6173	-4.01528	0.000126354	0.00861963	0.957337
SLC8A1	0.304773	6.24182	3.98341	0.000141534	0.00932127	0.854072
RGS18	0.302208	4.74738	3.9736	0.000146548	0.00946063	0.822398
SLC1A3	-0.284874	5.59501	-3.95907	0.000154289	0.00981872	0.775579
TMEM9B	0.265307	7.27677	3.95028	0.000159163	0.0100203	0.747293
ANGPTL7	-0.304559	5.10433	-3.94237	0.00016367	0.0101696	0.721904
GPR160	0.309695	4.81419	3.9404	0.000164814	0.0101797	0.715575
MAPKAPK5	0.268197	6.23914	3.92282	0.000175346	0.0107231	0.659272
NCF2	0.308409	5.43095	3.90813	0.000184641	0.0109275	0.612335
CCDC102B	0.318287	5.14908	3.89913	0.000190568	0.0111955	0.583638
MZT2A	-0.269715	9.28146	-3.89675	0.000192162	0.0112088	0.576072
MYOM2	0.271876	10.9512	3.85231	0.000224434	0.012633	0.435141
GNG12	0.284537	6.60468	3.84878	0.000227207	0.0127576	0.423997
SLC25A5	0.365422	10.3933	3.83148	0.000241287	0.0131917	0.369456
SELENBP1	-0.54551	8.01562	-3.82555	0.000246303	0.0133866	0.350798
KBTBD11	0.265131	5.5829	3.82059	0.00025057	0.0135331	0.335224
PDGFA	0.351233	6.58249	3.81829	0.000252572	0.0135812	0.32801
KIFAP3	0.433199	8.98833	3.81466	0.00025577	0.0136568	0.316601
CPNE5	-0.605151	8.40373	-3.80159	0.000267588	0.0140943	0.275658
ASB11	0.316445	4.83205	3.80112	0.000268026	0.0140943	0.274176
PRICKLE1	0.315892	6.49465	3.80018	0.000268897	0.0140943	0.271236
SMIM1	-0.393946	6.98332	-3.79169	0.000276892	0.0144573	0.244686
SUDS3	0.289009	6.19677	3.78104	0.000287243	0.0147605	0.211436
DBI	0.263498	11.2697	3.78086	0.000287421	0.0147605	0.210874
PPP1R1A	-0.60882	8.14667	-3.76766	0.000300763	0.0152741	0.16978
RP11-410L14.2	0.310175	7.21918	3.76594	0.000302548	0.0153306	0.164422
RP11-774O3.1	0.361961	6.26375	3.75459	0.00031456	0.0156477	0.129169
COG5	-0.474469	7.31844	-3.75253	0.000316784	0.015685	0.122792
TMEM159	0.480367	7.81151	3.74447	0.000325646	0.0160043	0.0978181
MSH2	0.313822	6.18268	3.74083	0.000329732	0.0161329	0.0865344
FAM21C	-0.409467	9.71449	-3.74025	0.000330381	0.0161329	0.0847549
ATF3	-0.414086	5.48326	-3.73208	0.000339741	0.0163407	0.0594753
LRRC2	0.509163	7.32381	3.73182	0.000340038	0.0163407	0.058686
TUFT1	-0.329693	6.21963	-3.73148	0.000340435	0.0163407	0.0576309
TRIB2	0.290057	7.17458	3.72413	0.000349081	0.0165413	0.03494
EFNB3	-0.265776	5.30772	-3.71969	0.000354402	0.01666	0.0212567
NELL2	-0.320175	4.66727	-3.71921	0.000354991	0.01666	0.0197553
CABLES2	-0.314742	7.1516	-3.71787	0.000356615	0.0167002	0.0156274
SNX7	0.431701	8.3268	3.71169	0.000364196	0.0169166	-0.00339733
MEDAG	-0.319684	5.44023	-3.70017	0.000378742	0.0172762	-0.0388058
COMP	0.945342	5.86855	3.6887	0.000393777	0.0178198	-0.0739932
CSDC2	-0.373791	8.75397	-3.67805	0.000408241	0.0181063	-0.106591
OXCT1	0.431983	10.4109	3.65128	0.000446852	0.0190957	-0.188211
UAP1L1	0.307596	5.2956	3.64885	0.000450539	0.0191917	-0.195629
PCP4	-0.337164	5.96349	-3.6478	0.00045213	0.0192054	-0.198812
CRADD	0.307564	7.35946	3.64201	0.000461016	0.0194384	-0.216382
SMIM5	-0.277256	6.66678	-3.62139	0.000494075	0.0203443	-0.278875
DNER	-0.936023	6.68719	-3.61716	0.000501119	0.0204137	-0.291646
ZNF208	0.282426	4.42819	3.61611	0.000502885	0.0204492	-0.294818
MYPN	0.303828	7.63124	3.59322	0.00054288	0.0217276	-0.363824
PTDSS1	-0.309601	10.1588	-3.59162	0.000545771	0.0217293	-0.368611
HTR2B	0.56348	5.94159	3.59111	0.000546704	0.0217293	-0.370151
LRRC39	0.328708	7.8754	3.58361	0.000560545	0.0220864	-0.392685
LINC00888	0.278338	7.63479	3.58226	0.000563069	0.0221442	-0.396732
NSG1	-0.276678	5.78789	-3.58076	0.000565887	0.0221442	-0.401232
LOC101928988	-0.345853	3.51781	-3.57819	0.00057075	0.0222782	-0.408943
AKAP3	-0.786264	6.63875	-3.57792	0.000571261	0.0222782	-0.409749
NRAP	0.445641	6.62329	3.57226	0.000582117	0.0224715	-0.42671
CRYM	0.315384	10.4898	3.56638	0.000593581	0.0227985	-0.444277
LINC00702	0.796902	6.80795	3.56495	0.000596405	0.0228685	-0.448553
SH3KBP1	-0.280462	8.12404	-3.55149	0.00062363	0.0235567	-0.488749
SLC16A1	0.264879	6.61118	3.53209	0.000664922	0.0246269	-0.546456
CBLN2	-0.314073	4.67893	-3.52575	0.000678983	0.0249868	-0.565285
EVI2B	0.303149	5.8831	3.51779	0.000697005	0.0254045	-0.588849
CACNA2D3	-0.264331	5.09365	-3.51332	0.000707351	0.0255777	-0.602101
CLSTN2	-0.431802	6.11141	-3.50926	0.00071685	0.0257987	-0.614098
HPR	-0.530357	6.07354	-3.50508	0.00072676	0.0260324	-0.626442
GFPT1	0.329939	6.50952	3.49426	0.000753018	0.0266273	-0.658349
EPHB6	-0.41233	5.48779	-3.48395	0.000778872	0.0272999	-0.688686
ZNF385B	0.452042	7.71418	3.48292	0.000781509	0.0273086	-0.691723
STT3A	0.305758	6.96373	3.47912	0.000791277	0.0275444	-0.702883
CLLU1	0.302437	4.9126	3.47713	0.000796421	0.0276185	-0.708704
RBFOX1	-0.267389	8.07889	-3.47238	0.000808882	0.0279235	-0.72265
NINL	-0.300091	6.10823	-3.4714	0.000811481	0.027971	-0.725531
PPID	0.270081	7.8228	3.46647	0.00082464	0.0282541	-0.739978
TMEM178A	-0.411345	6.16912	-3.46122	0.000838857	0.0283586	-0.755327
GOT1	0.268573	10.7427	3.45623	0.000852609	0.0285759	-0.769926
C16orf54	0.283962	4.52724	3.45038	0.000868993	0.028907	-0.787013
LAPTM4B	0.418696	10.5305	3.44597	0.000881517	0.0292289	-0.799855
LRRN3	-0.611913	8.27742	-3.44563	0.000882509	0.0292289	-0.800864
GPX7	0.268313	6.03894	3.44385	0.000887618	0.0293284	-0.806045
RASD1	-0.714448	7.52976	-3.44369	0.000888078	0.0293284	-0.80651
LYZ	0.584613	6.31251	3.44157	0.000894214	0.0294459	-0.812689
BVES	0.318665	6.40982	3.4383	0.00090375	0.029547	-0.822206
APOBEC2	0.291645	9.22076	3.41371	0.00097862	0.0311049	-0.89359
RALYL	-0.357335	6.03722	-3.41192	0.00098429	0.0311335	-0.898769
LOC102725271	-0.772848	7.73884	-3.4117	0.000984971	0.0311335	-0.899389
DNAJB4	0.317499	7.7041	3.41023	0.000989655	0.0311464	-0.903642
LOC100996694	0.403592	7.906	3.40576	0.00100406	0.0314508	-0.916592
TMEM167A	0.265464	8.59564	3.40515	0.00100602	0.0314508	-0.918341
S100A12	0.439304	4.70137	3.40328	0.0010121	0.0314984	-0.923747
JUN	-0.322645	7.3685	-3.40299	0.00101305	0.0314984	-0.924586
NPC2	0.270328	10.396	3.39132	0.00105182	0.0322142	-0.958239
VSTM2L	-0.344577	8.25135	-3.38944	0.0010582	0.0322441	-0.963653
NPPB	1.18227	12.6982	3.38872	0.00106065	0.0322756	-0.965723
GRIN2A	-0.295974	5.04305	-3.37593	0.00110512	0.0331157	-1.00251
SPINK2	-0.474014	4.92216	-3.37582	0.00110549	0.0331157	-1.0028
KBTBD8	0.305614	5.95802	3.37121	0.00112195	0.0332987	-1.01604
PPL	-0.434901	6.12671	-3.35738	0.00117273	0.0340787	-1.05566
GPR34	0.301535	6.48732	3.3543	0.0011843	0.0342823	-1.06445
ITGA10	-0.335299	6.64005	-3.34728	0.00121111	0.0347361	-1.08447
C1orf43	0.297159	8.46968	3.34564	0.00121746	0.0348174	-1.08915
VIT	-0.46271	5.7428	-3.34314	0.00122722	0.0348174	-1.09629
SLC14A1	0.351954	6.16175	3.33184	0.00127215	0.0357098	-1.12844
FAM150B	-0.30317	4.06877	-3.32146	0.00131481	0.0363329	-1.15793
CACNB2	-0.310123	5.86159	-3.32027	0.00131978	0.0363427	-1.1613
CCND1	0.364384	8.47529	3.31425	0.00134521	0.0368168	-1.17835
C1orf168	-0.35771	4.3931	-3.31191	0.00135522	0.036914	-1.18498
FOXS1	0.349143	5.29253	3.31082	0.0013599	0.036997	-1.18806
ACBD3	0.333337	7.82086	3.30764	0.00137366	0.0371945	-1.19705
GHITM	0.276576	10.2165	3.3072	0.00137558	0.0372025	-1.1983
KRT18	-0.622707	7.6762	-3.29497	0.00142978	0.0382162	-1.23281
WSB2	0.292359	9.75487	3.2813	0.00149271	0.0394369	-1.27126
ZNF22	0.286672	7.67183	3.27898	0.00150366	0.03957	-1.27778
TCEAL2	-0.687323	7.88414	-3.27581	0.00151875	0.0398028	-1.28669
C21orf62	-0.295332	4.93893	-3.26995	0.00154697	0.0401023	-1.30311
DIRAS3	0.73396	6.51955	3.26868	0.00155315	0.0401023	-1.30667
CA14	-0.344854	5.34335	-3.26294	0.00158136	0.0403481	-1.32272
ZNF667-AS1	0.304622	8.1485	3.25958	0.0015981	0.0403999	-1.33212
GABRE	-0.363218	5.37023	-3.25834	0.00160436	0.0404684	-1.3356
C1QTNF2	0.333345	6.21777	3.25537	0.00161935	0.0407026	-1.3439
RP11-271C24.3	-0.302163	4.94977	-3.25439	0.00162433	0.0407026	-1.34663
FCER1G	0.289691	6.36766	3.25222	0.00163541	0.0407599	-1.3527
PHLDA1	0.494151	6.54039	3.2519	0.00163701	0.0407599	-1.35357
SOX9-AS1	0.298065	4.81082	3.24409	0.0016775	0.0413549	-1.37534
LOC101929886	-0.291582	5.38019	-3.24293	0.00168361	0.0414161	-1.37858
NR4A1	-0.317608	6.88178	-3.23507	0.00172544	0.0419038	-1.40045
ITGA6	0.315884	6.70005	3.2279	0.00176439	0.0424885	-1.42033
BC048103	-0.274889	5.13613	-3.2216	0.00179933	0.042878	-1.4378
LINC00339	0.398416	5.78509	3.20783	0.00187801	0.0439735	-1.4759
PLLP	-0.459755	6.42146	-3.20351	0.00190334	0.0444686	-1.48782
CXCL12	0.413771	9.51844	3.20234	0.00191025	0.0445364	-1.49104
PNMA6A	0.275584	5.56479	3.19456	0.0019568	0.0449886	-1.51246
SLC6A16	-0.28043	5.02332	-3.18731	0.00200116	0.0455958	-1.5324
PRR15	-0.314035	5.09969	-3.18672	0.00200481	0.0456334	-1.53402
CMYA5	0.423276	10.5692	3.18163	0.00203656	0.0458436	-1.54799
MCEE	0.263943	7.86121	3.18138	0.00203812	0.0458436	-1.54867
EIF2S3	0.279438	8.00659	3.1704	0.00210826	0.0468948	-1.57874
WIF1	-0.351143	4.11192	-3.16898	0.00211753	0.0469723	-1.58264
MGC24103	-0.46069	5.4054	-3.16808	0.00212341	0.0469761	-1.58511
BDKRB1	-0.477832	4.58775	-3.16427	0.00214838	0.047118	-1.59549
PLEKHO1	0.397864	7.34796	3.15511	0.00220972	0.0476181	-1.6205
MIR6872	-0.28397	7.02684	-3.14885	0.00225255	0.048065	-1.63754
KCNN2	-0.466782	6.60489	-3.14036	0.00231185	0.0487387	-1.66061
CORO1A	0.369815	6.07484	3.12134	0.00245013	0.050535	-1.71215
HSPA2	0.511344	8.93643	3.11837	0.00247239	0.0508108	-1.72017
MUM1L1	-0.587389	6.46165	-3.11634	0.00248767	0.0508234	-1.72564
GPM6A	-0.342824	5.27926	-3.11591	0.00249094	0.0508234	-1.7268
AOX1	-0.331274	5.59937	-3.11244	0.00251737	0.0511373	-1.73616
LRRN4	-0.472884	4.59379	-3.10653	0.00256299	0.05161	-1.75207
ALS2CR12	0.285601	4.96592	3.10485	0.00257615	0.0517334	-1.75661
SNAPC1	-0.289423	6.6174	-3.10274	0.00259267	0.0519601	-1.76228
HSP90AB1	0.433652	10.0526	3.10063	0.00260936	0.0521713	-1.76797
KCNJ4	0.285235	5.89375	3.08478	0.00273769	0.0539815	-1.81049
ADCY6	0.281342	8.07265	3.0826	0.00275574	0.0540574	-1.81631
TMEM119	0.274247	5.28897	3.08002	0.0027773	0.0542939	-1.82321
LOC285043	0.273805	5.10841	3.07709	0.00280201	0.0546835	-1.83105
LIF	-0.327935	5.07675	-3.07488	0.00282077	0.0548155	-1.83695
TNC	0.2956	4.84953	3.06886	0.00287239	0.0554724	-1.853
CPLX1	0.525552	5.35325	3.06843	0.00287618	0.0554724	-1.85417
CXCR2	0.344676	4.6352	3.06727	0.00288622	0.0555289	-1.85725
GDI2	0.285095	9.29599	3.06465	0.00290904	0.0558131	-1.86422
GPC5	-0.281885	4.00951	-3.06198	0.00293257	0.0558946	-1.87135
SLC27A6	-0.543229	6.37563	-3.0518	0.0030237	0.0568728	-1.89841
CISH	0.300422	6.34466	3.04279	0.0031065	0.0579534	-1.92229
PTN	0.343339	7.81293	3.03474	0.00318229	0.0586965	-1.94359
AREG	-0.30954	4.03107	-3.0319	0.00320942	0.0590063	-1.95109
LINC00622	-0.356244	4.33587	-3.02686	0.00325806	0.0593752	-1.96438
WIPI1	0.283257	8.14112	3.02659	0.00326073	0.0593765	-1.9651
OR51E1	0.291794	4.25236	3.0205	0.00332055	0.0602259	-1.98115
MT1X	-0.511699	10.1688	-3.01586	0.00336671	0.0607257	-1.99334
TMED2	0.273224	7.58271	3.01404	0.00338503	0.0608703	-1.99813
HOGA1	0.437474	6.46014	3.01393	0.0033862	0.0608703	-1.99844
MYBPC1	-0.487461	8.17024	-3.0056	0.00347114	0.0616075	-2.0203
TSPAN7	-0.278091	8.68243	-3.00523	0.00347491	0.0616075	-2.02126
TDRD9	-0.424639	5.0609	-2.98434	0.00369697	0.0631914	-2.07589
ILF2	0.380396	8.16276	2.97999	0.00374479	0.0636281	-2.08721
LAPTM5	0.335939	7.60936	2.97495	0.003801	0.0640883	-2.10034
NFKBIZ	-0.489478	8.08745	-2.97363	0.00381589	0.064121	-2.10379
FHL2	0.722186	10.4547	2.97128	0.00384239	0.0644353	-2.10988
OLFML2A	0.26525	8.08022	2.96206	0.00394818	0.065668	-2.1338
HLF	-0.365044	7.31311	-2.95912	0.00398254	0.0658923	-2.14143
PAIP2B	0.325781	7.00454	2.95844	0.0039905	0.0658923	-2.14319
CARNS1	-0.319334	6.49055	-2.9474	0.00412205	0.0674299	-2.17173
FCGR3A	0.360353	5.00029	2.94615	0.00413716	0.0675332	-2.17495
ISOC1	-0.343872	9.37965	-2.93635	0.00425768	0.068638	-2.20021
FAM102B	0.358706	7.38265	2.92742	0.00437029	0.0696176	-2.22316
SCO1	0.311169	7.1093	2.92602	0.0043882	0.0697047	-2.22676
PPP1R1C	0.292157	5.98795	2.91801	0.00449199	0.0707599	-2.2473
TMEM71	0.418054	8.13102	2.91778	0.00449491	0.0707599	-2.24787
CHIC2	0.280635	6.58493	2.91664	0.00450992	0.0708353	-2.2508
NIPSNAP3A	0.372119	6.93429	2.91083	0.00458684	0.0715516	-2.26565
PRR9	-0.547418	4.16449	-2.89453	0.0048092	0.0737453	-2.30721
VGLL2	0.445589	5.70878	2.88967	0.00487742	0.0742374	-2.31957
SH2B3	0.281738	7.10098	2.88947	0.0048802	0.0742374	-2.32007
MXRA5	0.691493	8.67239	2.88749	0.00490835	0.074505	-2.32512
LOC100131043	-0.399554	6.95227	-2.88295	0.00497311	0.0748686	-2.33661
APPL1	0.278118	6.73346	2.88153	0.00499364	0.0749801	-2.34023
RP11-999E24.3	0.371051	6.51949	2.87534	0.00508375	0.0756221	-2.35591
NES	0.383867	8.59831	2.86907	0.00517643	0.0762088	-2.37174
CTD-2292M16.8	-0.31399	5.03383	-2.85492	0.00539155	0.0781522	-2.40741
LTBP2	0.547184	8.66692	2.85437	0.0054	0.0781531	-2.40879
PPP1R3A	0.361079	6.10631	2.85416	0.00540331	0.0781531	-2.40932
HIST1H2AC	0.294657	7.60232	2.85197	0.00543744	0.0782473	-2.41484
METTL7B	-0.496704	8.7201	-2.84933	0.00547873	0.0782877	-2.42146
FAM101B	0.30463	8.03562	2.84895	0.00548476	0.0782877	-2.42242
GSTT2	0.447589	5.69795	2.84641	0.0055248	0.0786656	-2.42879
LXN	-0.401113	7.30096	-2.84257	0.00558599	0.0790444	-2.43843
SHD	-0.320879	6.34035	-2.83429	0.0057198	0.0798501	-2.45914
HDHD1	0.267152	7.86512	2.83087	0.00577599	0.0802912	-2.46769
COL1A1	0.351269	7.47979	2.82716	0.00583757	0.0805591	-2.47697
CRLF1	0.468336	6.08695	2.82624	0.00585295	0.0806808	-2.47927
WT1	-0.313558	5.49435	-2.81796	0.00599261	0.0818096	-2.49988
MRPL37	0.308583	8.15079	2.80747	0.00617414	0.0831493	-2.52595
GRIP2	0.344619	6.89179	2.79256	0.00644061	0.0854024	-2.56285
FAP	0.274371	5.08753	2.79137	0.0064625	0.0856159	-2.56581
LOC101927069	0.573939	6.18726	2.78624	0.00655694	0.0864661	-2.57847
PHGDH	-0.318947	6.82092	-2.78574	0.00656618	0.086538	-2.5797
NR4A2	-0.724783	6.5616	-2.7828	0.00662083	0.0868077	-2.58693
MPV17	0.281743	7.2443	2.77743	0.00672201	0.0876176	-2.60015
KLK11	-0.516425	5.94042	-2.77663	0.00673718	0.0877282	-2.60212
ART3	-0.523476	8.49995	-2.76062	0.00704752	0.089976	-2.64137
LOC101929072	0.276312	5.85033	2.75334	0.00719304	0.0909464	-2.65917
HCG11	0.351797	4.83307	2.7471	0.00731999	0.0917163	-2.6744
BNC1	-0.500312	4.4774	-2.74462	0.0073708	0.0920968	-2.68042
LOC100507311	-0.318291	5.01332	-2.7429	0.0074064	0.0922138	-2.68461
PLBD1	0.287401	8.53475	2.74071	0.00745191	0.0922138	-2.68995
MTFP1	0.274012	6.80561	2.7395	0.00747714	0.0924148	-2.69289
PYGM	-0.394379	7.29651	-2.73639	0.00754243	0.0928203	-2.70045
KCNJ2	0.318689	6.71614	2.73148	0.00764651	0.0931508	-2.71237
BGN	0.281474	8.4813	2.73108	0.00765489	0.0931508	-2.71332
MUC16	-0.273472	4.21753	-2.72908	0.00769771	0.0934057	-2.71817
CPVL	0.340823	6.52713	2.7278	0.00772522	0.0934868	-2.72128
THY1	0.309844	6.20938	2.72295	0.00783029	0.0941809	-2.73302
IL18	-0.301237	4.41611	-2.7118	0.00807672	0.0957542	-2.75995
HLA-DMA	0.324334	7.69596	2.69816	0.00838781	0.0975505	-2.79276
TGFBI	0.359444	9.57715	2.68922	0.00859739	0.0993047	-2.81417
TYROBP	0.37505	7.56562	2.67697	0.00889262	0.100955	-2.84345
UPK1B	-0.561172	5.07922	-2.67464	0.00894968	0.101271	-2.84899
LOC286087	-0.459237	3.70424	-2.67347	0.00897869	0.101479	-2.8518
HOOK2	0.332432	6.31676	2.6703	0.00905708	0.101911	-2.85933
SBSPON	-0.400028	4.79246	-2.6556	0.00942966	0.104508	-2.89424
RSAD2	0.338303	5.93567	2.64742	0.00964274	0.106069	-2.91358
FGF12	0.272642	8.83768	2.63929	0.00985919	0.107125	-2.93278
AMFR	0.299943	5.88721	2.6194	0.0104067	0.11045	-2.97948
MS4A7	0.304753	6.43568	2.61884	0.0104226	0.110514	-2.9808
SLC16A14	-0.298982	5.76876	-2.61725	0.0104676	0.110532	-2.98452
IER2	-0.316788	10.0211	-2.61705	0.0104733	0.110532	-2.98499
GINM1	0.30044	8.34039	2.61243	0.0106052	0.11092	-2.99579
LOXL1	0.500076	7.94164	2.61041	0.0106633	0.111281	-3.00051
C3orf43	0.321456	6.28036	2.60922	0.0106977	0.11148	-3.00329
PLEKHF1	-0.297822	7.50514	-2.60859	0.0107157	0.11154	-3.00474
PCSK1N	0.306374	5.2925	2.6077	0.0107416	0.111673	-3.00682
ETNPPL	-0.532413	5.51944	-2.60769	0.0107419	0.111673	-3.00685
MYOZ1	0.713048	8.26851	2.60231	0.0108992	0.112553	-3.01939
LAP3	0.283108	8.82462	2.59327	0.011168	0.113888	-3.0404
INHBA	-0.36913	5.35739	-2.58083	0.011548	0.115647	-3.06923
C19orf33	-0.562296	5.60251	-2.57799	0.0116363	0.116226	-3.07579
ALCAM	-0.266075	5.27864	-2.57733	0.0116568	0.11638	-3.07731
VSNL1	0.298457	7.95646	2.56989	0.0118915	0.117745	-3.09446
AMIGO2	-0.387911	7.29913	-2.56321	0.012106	0.118862	-3.10985
BRE-AS1	-0.275675	4.91883	-2.56052	0.0121931	0.119227	-3.11602
THBS2	0.396829	8.31456	2.55813	0.0122712	0.119333	-3.12151
SHISA3	-0.365754	6.39827	-2.55528	0.0123649	0.119786	-3.12805
CACNA2D2	-0.391464	7.12533	-2.54403	0.012741	0.121827	-3.1538
RGS4	0.319349	5.71686	2.53904	0.0129107	0.122376	-3.16517
G0S2	-0.366309	9.5494	-2.53685	0.0129862	0.122887	-3.17017
GSTT1	-0.676842	5.94572	-2.53531	0.0130391	0.123229	-3.17367
BANCR	0.449233	5.18393	2.53249	0.0131372	0.123498	-3.1801
MAL2	-0.446981	4.99416	-2.53059	0.0132034	0.123764	-3.18441
THAP1	0.285559	6.39152	2.52223	0.0134989	0.125322	-3.20341
COL6A3	0.356904	9.77346	2.51744	0.0136709	0.126486	-3.21426
PLEKHA7	0.486027	7.36215	2.51107	0.0139024	0.127823	-3.22866
TMEM251	0.313746	7.29915	2.50415	0.0141579	0.129504	-3.24427
LINC00282	-0.322196	4.45513	-2.50097	0.0142766	0.130047	-3.25142
MT1HL1	-0.317874	10.2888	-2.4998	0.0143209	0.130078	-3.25407
GGTA1P	-0.269004	8.10224	-2.48823	0.0147618	0.13231	-3.28003
RARRES2	-0.390037	9.30195	-2.48098	0.0150446	0.133936	-3.29625
CKMT1A	-0.321554	4.82169	-2.47651	0.0152215	0.13496	-3.30625
FLRT3	-0.46528	5.08187	-2.47585	0.0152475	0.135059	-3.30771
C1QC	0.33262	7.81894	2.47157	0.0154189	0.13602	-3.31726
NDUFA4L2	0.266844	7.06097	2.45898	0.0159326	0.138602	-3.34526
MSLN	-0.779786	5.29182	-2.45773	0.0159842	0.138868	-3.34802
SLC25A20	0.265884	7.96354	2.45638	0.0160407	0.13896	-3.35103
PPP1R3C	0.265173	8.0009	2.45549	0.0160777	0.139115	-3.35299
SCARA5	-0.305696	7.56353	-2.45254	0.0162011	0.139741	-3.35952
IGJ	0.486865	6.44927	2.44804	0.0163913	0.140213	-3.36948
HLA-DRA	0.502328	9.40518	2.44798	0.0163939	0.140213	-3.36961
CTSE	-0.331352	5.0459	-2.44685	0.0164417	0.140285	-3.3721
SPRY4	0.27692	7.08545	2.44498	0.0165215	0.140609	-3.37623
COL4A2	0.293758	8.56869	2.44404	0.0165618	0.140609	-3.3783
SLN	-0.554305	11.7687	-2.44111	0.0166878	0.14109	-3.38477
MT1H	-0.327984	9.55731	-2.43179	0.0170941	0.142325	-3.40527
LOC285556	-0.308988	3.40386	-2.4309	0.0171335	0.142486	-3.40723
FAM81B	-0.537763	6.81586	-2.4183	0.0176984	0.144998	-3.43485
SYT4	-0.717116	6.09529	-2.4141	0.0178901	0.145599	-3.44401
CYR61	-0.567173	8.44148	-2.40235	0.0184371	0.147882	-3.46963
IER3	-0.403687	9.2501	-2.39159	0.0189505	0.149918	-3.49296
C11orf96	-0.398448	9.64615	-2.39156	0.0189522	0.149918	-3.49303
TMEM163	0.367548	6.38004	2.38133	0.0194521	0.152031	-3.51513
COL5A2	0.350086	7.26466	2.37493	0.019771	0.153526	-3.52892
GRB14	-0.337195	5.70789	-2.3638	0.0203366	0.156482	-3.55283
PHACTR3	0.337428	4.48288	2.35021	0.0210465	0.159475	-3.58188
TNNT1	0.407865	7.73417	2.34401	0.0213777	0.161076	-3.59509
FAM46B	-0.292199	6.76449	-2.33917	0.0216396	0.162045	-3.60539
COL5A1	0.343888	7.06021	2.33492	0.0218715	0.162599	-3.6144
SFRP4	0.329616	5.66942	2.32609	0.0223612	0.164316	-3.6331
TMEM132C	-0.279829	6.59952	-2.3254	0.0223999	0.164336	-3.63456
SERTM1	-0.3607	3.41949	-2.32273	0.0225497	0.164747	-3.64019
SOX9	0.263903	7.21116	2.30773	0.0234098	0.168251	-3.67177
BEX5	-0.296932	6.89285	-2.30176	0.0237598	0.169576	-3.68428
UBE2S	0.285395	6.86541	2.29953	0.0238923	0.16996	-3.68896
DPT	0.362009	9.39608	2.29935	0.0239029	0.16996	-3.68934
ANXA8	-0.343761	5.73746	-2.29778	0.0239961	0.169996	-3.69262
PCOLCE	0.318524	9.00866	2.29673	0.0240587	0.169996	-3.69481
LRP2	-0.355437	4.62753	-2.2863	0.0246884	0.172857	-3.71656
NR4A3	-0.307307	4.97832	-2.2859	0.0247129	0.172975	-3.71739
IL1B	-0.360014	5.54852	-2.26054	0.0263073	0.179463	-3.76994
HAS1	-0.523022	6.10119	-2.25666	0.0265586	0.180477	-3.77792
DEFA1	0.284229	4.54775	2.23974	0.027681	0.18421	-3.81262
DQ592442	-0.274502	6.54732	-2.22087	0.0289816	0.189071	-3.85105
MT1E	-0.290335	10.2657	-2.21818	0.0291712	0.189661	-3.8565
FOSB	-0.664042	6.75874	-2.21575	0.0293437	0.190207	-3.86143
CCL20	-0.309548	3.86766	-2.19741	0.0306734	0.194545	-3.89844
AK094644	-0.314021	5.22825	-2.193	0.0310004	0.196138	-3.90728
TSPAN8	-0.309479	5.9828	-2.18633	0.0315018	0.197853	-3.92066
S100A4	0.264102	10.3401	2.18171	0.0318532	0.199047	-3.9299
AGTR1	-0.277172	6.62109	-2.17994	0.0319883	0.199462	-3.93343
SYNPR	0.272382	6.11998	2.17612	0.0322825	0.200169	-3.94105
OSTC	0.2729	8.39975	2.17557	0.0323249	0.200239	-3.94214
COL1A2	0.375933	9.60099	2.16837	0.0328862	0.20138	-3.95647
ALOX15	-0.325578	4.99048	-2.16797	0.0329172	0.20142	-3.95725
CXCL1	-0.538883	5.96929	-2.16337	0.0332809	0.202764	-3.96639
SERPINH1	0.263183	7.60014	2.14715	0.0345896	0.207904	-3.99843
DHCR24	-0.266067	6.57654	-2.14191	0.0350222	0.208645	-4.00874
TMEM45A	0.320584	7.51903	2.13712	0.035421	0.209842	-4.01813
SNAI2	0.329763	7.61074	2.13655	0.0354686	0.209863	-4.01924
UBE2M	0.329701	7.89723	2.11754	0.0370946	0.214473	-4.05637
EGR1	-0.470173	9.38762	-2.09408	0.0391892	0.220876	-4.10175
SSTR5-AS1	-0.559884	7.29671	-2.08604	0.0399309	0.223219	-4.11722
EGR3	-0.392095	6.42875	-2.07169	0.0412836	0.226227	-4.14466
ACTG2	-0.286513	6.08361	-2.07154	0.0412979	0.226227	-4.14495
IGFBP3	0.38976	9.86241	2.06956	0.0414879	0.226499	-4.14872
ZFP36	-0.341226	9.81617	-2.05426	0.0429796	0.230418	-4.17777
IL6	-0.636252	6.3864	-2.05133	0.0432705	0.231487	-4.18331
COL15A1	0.347227	10.2985	2.046	0.0438043	0.232654	-4.19337
GABRB1	-0.26917	4.77652	-2.03802	0.0446134	0.234888	-4.20839
IGKV1OR2-108	0.323264	5.84482	2.02147	0.046333	0.239072	-4.23936
CYP4X1	-0.271401	6.47273	-2.01537	0.0469819	0.240691	-4.25074
KRT19	-0.383391	4.76387	-2.00826	0.0477466	0.242586	-4.26393
CRISPLD1	0.290978	6.15744	1.99194	0.0495426	0.246881	-4.29407
