# Supplementary material for: Amlexanox reduces new-onset atrial fibrillation risk in sepsis by downregulating S100A12: a Mendelian randomization study
Source: Front Cardiovasc Med. 2024 Oct 9;11:1401314. doi: 10.3389/fcvm.2024.1401314 (PMC11496243; doi:10.3389/fcvm.2024.1401314)
Supplement: Supplementary file 1 [file Datasheet1.zip › S1-2 and 4-18/S9.xlsx]

## Sheet: Sheet1
ac	AverageShortestPathLength	Betweenness	BottleNeck	Closeness	ClosenessCentrality	ClusteringCoefficient	Degree	DMNC	EcCentricity	EPC	GSM2500349	GSM2500350	GSM2500351	GSM2500352	GSM2500469	GSM2500470	GSM2500471	GSM2500472	identifier	IsSingleNode	log2FC	MCC	MNC	name	node_degree	P.Value	PartnerOfMultiEdgedNodePairs	Radiality	shared name	Stress
		0	1	12		1	4	0.56839	0.5	8.486	6.41763	6.61773	5.77066	6.72501	7.15123	7.0678	6.56904	7.9363	9606.ENSP00000233202		0.805596	24	4	SLC11A1	4	2.35352e-29		1.35	SLC11A1	0
		29.8127	1	20		0.61053	20	0.71237	1	15.225	6.45758	7.28832	5.34532	6.81349	7.69423	7.60062	7.12871	8.30335	9606.ENSP00000363089		0.89155	8609304	20	TLR4	20	3.84988e-24		2.15	TLR4	148
		5.59055	1	17		0.79121	14	0.8108	0.5	14.305	11.8171	11.8026	10.708	11.2781	13.7465	13.4592	13.9353	14.179	9606.ENSP00000357727		1.5708	4078080	14	S100A9	14	1.41238e-79		1.85	S100A9	38
av		18.1222	1	19		0.67974	18	0.76396	0.5	14.837	8.89842	9.95483	8.23088	8.91082	12.5455	12.3677	13.173	13.3477	9606.ENSP00000357726		3.03288	8563824	18	S100A12	18	4.42352e-90		2.05	S100A12	98
		1.56178	1	16		0.89394	12	0.86346	0.5	13.641	9.27332	9.73723	8.16243	9.39201	11.654	11.5255	11.8545	11.9382	9606.ENSP00000357721		1.21359	816480	12	S100A8	12	5.88176e-40		1.75	S100A8	14
		0.65385	1	14.5		0.91667	9	0.78759	0.5	11.978	3.99911	3.31718	4.02999	3.58923	3.59487	3.86923	3.66105	3.71587	9606.ENSP00000357711		0.0898144	15120	9	S100A7	9	0.0283214		1.6	S100A7	6
		4.55074	1	17.5		0.81905	15	0.86128	0.5	14.471	8.34409	8.87535	8.68612	8.87712	9.01485	8.92445	9.6515	9.47607	9606.ENSP00000345347		0.318377	8225280	15	HMGB1	15	1.23553e-09		1.9	HMGB1	38
		8.43653	1	18.5		0.75735	17	0.83382	0.5	14.932	4.65421	5.00788	4.14053	4.64974	5.2287	5.37484	3.93784	5.73026	9606.ENSP00000306512		-0.529863	8608320	17	CXCL8	17	4.828e-06		2	CXCL8	66
		23.2699	2	19.5		0.64327	19	0.73707	0.5	14.852	7.94979	7.99523	6.55301	8.394	9.14212	9.16236	6.14105	6.94025	9606.ENSP00000263341		0.014932	8608464	19	IL1B	19	0.884133		2.1	IL1B	122
		5.37304	1	17.5		0.80952	15	0.85126	0.5	14.287	4.9519	4.40428	4.4655	5.1846	7.69539	6.84125	9.55755	6.54376	9606.ENSP00000225275		1.46608	8392440	15	MPO	15	6.16047e-13		1.9	MPO	40
		4.5524	4	17.5		0.81905	15	0.86128	0.5	14.73	4.80075	4.83781	5.13716	5.40371	5.20868	5.08635	5.27293	5.14943	9606.ENSP00000364210		0.00398848	8401680	15	AGER	15	0.920332		1.9	AGER	38
